# Supplementary material for: Genome-wide analysis of the genetic regulation of gene expression in human neutrophils
Source: Nat Commun. 2015 Aug 10;6:7971. doi: 10.1038/ncomms8971 (PMC4918343; doi:10.1038/ncomms8971)
Supplement: Supplementary Data 1 — Complete list of neutrophil eQTLs identified in this study with statistics [file ncomms8971-s2.xlsx]

## Sheet: Sheet1
log2FC	probe	rsid	rsquared	thresh_regression	symbol	FC	count1	count2	count3	p_regression	Flag (Expression in less than 5% of samples)
0.307842	ILMN_1657446	rs1555394	0.254622	5.15775	C1orf57	1.23246	3	28	83	7.98403	Yes
0.307842	ILMN_1657446	rs1555395	0.254622	5.15775	C1orf57	1.23246	3	28	83	7.98403	Yes
0.345315	ILMN_1657446	rs4649418	0.247369	5.15775	C1orf57	1.26439	1	30	83	7.74263	Yes
0.330767	ILMN_1657446	rs3820124	0.215047	5.15775	C1orf57	1.25172	2	28	84	6.69163	Yes
0.330767	ILMN_1657446	rs3795378	0.215047	5.15775	C1orf57	1.25172	84	28	2	6.69163	Yes
0.330767	ILMN_1657446	GA020038	0.215047	5.15775	C1orf57	1.25172	2	28	84	6.69163	Yes
0.330767	ILMN_1657446	rs4141442	0.215047	5.15775	C1orf57	1.25172	2	28	84	6.69163	Yes
0.330767	ILMN_1657446	rs7523847	0.215047	5.15775	C1orf57	1.25172	2	28	84	6.69163	Yes
0.330767	ILMN_1657446	kgp11831341	0.215047	5.15775	C1orf57	1.25172	2	28	84	6.69163	Yes
0.334718	ILMN_1657446	kgp11909561	0.204486	5.15775	C1orf57	1.25474	89	24	1	6.35645	Yes
0.336898	ILMN_1657446	rs12021705	0.190116	5.15775	C1orf57	1.25689	1	28	85	5.90642	Yes
0.336898	ILMN_1657446	rs17452776	0.190116	5.15775	C1orf57	1.25689	1	28	85	5.90642	Yes
0.336898	ILMN_1657446	rs6424261	0.190116	5.15775	C1orf57	1.25689	85	28	1	5.90642	Yes
0.336898	ILMN_1657446	kgp2170217	0.190116	5.15775	C1orf57	1.25689	1	28	85	5.90642	Yes
0.336898	ILMN_1657446	rs7539514	0.190116	5.15775	C1orf57	1.25689	1	28	85	5.90642	Yes
0.336898	ILMN_1657446	rs1045158	0.190116	5.15775	C1orf57	1.25689	85	28	1	5.90642	Yes
0.336898	ILMN_1657446	kgp6930320	0.190116	5.15775	C1orf57	1.25689	1	28	85	5.90642	Yes
0.336898	ILMN_1657446	rs2885	0.190116	5.15775	C1orf57	1.25689	85	28	1	5.90642	Yes
0.299097	ILMN_1657446	kgp8680121	0.184737	5.15775	C1orf57	1.22463	83	28	3	5.7397	Yes
0.299097	ILMN_1657446	rs1555393	0.184737	5.15775	C1orf57	1.22463	83	28	3	5.7397	Yes
0.491707	ILMN_1657446	rs12744791	0.178023	5.15775	C1orf57	1.41478	85	28	1	5.53283	Yes
0.491707	ILMN_1657446	kgp3434243	0.178023	5.15775	C1orf57	1.41478	1	28	85	5.53283	Yes
0.333952	ILMN_1657446	rs3766496	0.172954	5.15775	C1orf57	1.25417	86	27	1	5.37757	Yes
0.333952	ILMN_1657446	rs743195	0.172954	5.15775	C1orf57	1.25417	1	27	86	5.37757	Yes
0.333952	ILMN_1657446	kgp6319334	0.172954	5.15775	C1orf57	1.25417	86	27	1	5.37757	Yes
0.379923	ILMN_1657527	kgp2591335	0.369617	5.35489	CLEC12B	1.30591	19	61	34	12.136	Yes
0.366471	ILMN_1657527	kgp5085646	0.347275	5.35489	CLEC12B	1.29423	34	62	18	11.276	Yes
0.356896	ILMN_1657527	rs7313235	0.332102	5.35489	CLEC12B	1.28512	34	62	18	10.7078	Yes
0.344411	ILMN_1657527	kgp5127831	0.327225	5.35489	CLEC12B	1.27685	21	59	34	10.5279	Yes
0.344411	ILMN_1657527	rs7957464	0.32863	5.35489	CLEC12B	1.27685	34	58	21	10.4912	Yes
0.28057	ILMN_1657527	kgp9663761	0.204028	5.35489	CLEC12B	1.22167	33	58	23	6.342	Yes
0.28092	ILMN_1657527	rs12578560	0.201059	5.35489	CLEC12B	1.22261	33	59	22	6.24849	Yes
0.267587	ILMN_1657527	rs17205511	0.191483	5.35489	CLEC12B	1.21131	24	57	33	5.94893	Yes
0.32294	ILMN_1657527	rs526157	0.187273	5.35489	CLEC12B	1.25854	43	57	14	5.81818	Yes
0.32294	ILMN_1657527	rs525013	0.187273	5.35489	CLEC12B	1.25854	43	57	14	5.81818	Yes
0.32294	ILMN_1657527	kgp5994707	0.187273	5.35489	CLEC12B	1.25854	43	57	14	5.81818	Yes
0.332114	ILMN_1657527	kgp3250689	0.180959	5.35489	CLEC12B	1.26813	65	45	3	5.57796	Yes
0.212983	ILMN_1663349	kgp8147086	0.188128	5.63196	C19orf20	1.15493	14	65	35	5.8447	Yes
0.338731	ILMN_1664154	kgp8149836	0.250973	6.49642	LOC440030	1.28162	7	107	0	7.86232	Yes
0.385043	ILMN_1664154	rs11022589	0.235966	6.49642	LOC440030	1.30374	109	5	0	7.36734	Yes
0.385043	ILMN_1664154	kgp6771424	0.235966	6.49642	LOC440030	1.30374	109	5	0	7.36734	Yes
0.27399	ILMN_1664542	rs8063	0.19498	5.24357	UBE2I	1.20766	7	107	0	6.058	Yes
0.245108	ILMN_1664542	kgp3624707	0.176666	5.24357	UBE2I	1.18492	8	106	0	5.4912	Yes
0.245108	ILMN_1664542	kgp9491374	0.176666	5.24357	UBE2I	1.18492	106	8	0	5.4912	Yes
0.245108	ILMN_1664542	kgp10489549	0.176666	5.24357	UBE2I	1.18492	8	106	0	5.4912	Yes
0.245108	ILMN_1664542	rs3169412	0.176666	5.24357	UBE2I	1.18492	106	8	0	5.4912	Yes
0.345548	ILMN_1664701	kgp10302497	0.190288	5.47964	FLJ14816	1.26942	2	14	98	5.91178	Yes
0.181725	ILMN_1672176	rs9480948	0.190924	4.80671	SMPD2	1.1319	41	54	19	5.93155	Yes
0.181725	ILMN_1672176	rs9480957	0.190924	4.80671	SMPD2	1.1319	19	54	41	5.93155	Yes
0.181725	ILMN_1672176	kgp7154165	0.190924	4.80671	SMPD2	1.1319	19	54	41	5.93155	Yes
0.181725	ILMN_1672176	kgp174094	0.190924	4.80671	SMPD2	1.1319	41	54	19	5.93155	Yes
0.181725	ILMN_1672176	kgp11540272	0.190924	4.80671	SMPD2	1.1319	19	54	41	5.93155	Yes
0.181725	ILMN_1672176	kgp4905738	0.190924	4.80671	SMPD2	1.1319	41	54	19	5.93155	Yes
0.174128	ILMN_1672176	rs3757234	0.178382	4.80671	SMPD2	1.12586	41	55	18	5.54388	Yes
0.178366	ILMN_1672176	kgp3130001	0.178038	4.80671	SMPD2	1.12935	41	55	18	5.53331	Yes
0.181551	ILMN_1672176	rs7754650	0.175078	4.80671	SMPD2	1.13275	26	60	28	5.44256	Yes
0.181551	ILMN_1672176	rs1476387	0.175078	4.80671	SMPD2	1.13275	28	60	26	5.44256	Yes
0.181551	ILMN_1672176	kgp4308798	0.175078	4.80671	SMPD2	1.13275	28	60	26	5.44256	Yes
0.181551	ILMN_1672176	rs910730	0.175078	4.80671	SMPD2	1.13275	26	60	28	5.44256	Yes
0.174001	ILMN_1672176	kgp11914323	0.174197	4.80671	SMPD2	1.12617	41	57	16	5.41557	Yes
0.174001	ILMN_1672176	kgp1914220	0.174197	4.80671	SMPD2	1.12617	41	57	16	5.41557	Yes
0.174001	ILMN_1672176	kgp8826782	0.174197	4.80671	SMPD2	1.12617	41	57	16	5.41557	Yes
0.181468	ILMN_1672176	rs7748669	0.173469	4.80671	SMPD2	1.13294	27	60	27	5.39333	Yes
0.169264	ILMN_1672176	rs2275650	0.170412	4.80671	SMPD2	1.12236	41	56	17	5.30001	Yes
0.169264	ILMN_1672176	rs3818934	0.170412	4.80671	SMPD2	1.12236	41	56	17	5.30001	Yes
0.174764	ILMN_1672176	rs7755941	0.170395	4.80671	SMPD2	1.1267	19	56	39	5.29949	Yes
0.174764	ILMN_1672176	rs11153183	0.170395	4.80671	SMPD2	1.1267	19	56	39	5.29949	Yes
0.174764	ILMN_1672176	kgp10895873	0.170395	4.80671	SMPD2	1.1267	39	56	19	5.29949	Yes
0.174764	ILMN_1672176	kgp7537520	0.170395	4.80671	SMPD2	1.1267	39	56	19	5.29949	Yes
0.174764	ILMN_1672176	rs10457192	0.170395	4.80671	SMPD2	1.1267	19	56	39	5.29949	Yes
0.174764	ILMN_1672176	kgp513097	0.170395	4.80671	SMPD2	1.1267	19	56	39	5.29949	Yes
0.174764	ILMN_1672176	rs10782163	0.170395	4.80671	SMPD2	1.1267	19	56	39	5.29949	Yes
0.174764	ILMN_1672176	rs11755641	0.170395	4.80671	SMPD2	1.1267	39	56	19	5.29949	Yes
0.174764	ILMN_1672176	rs3899233	0.170395	4.80671	SMPD2	1.1267	19	56	39	5.29949	Yes
0.174764	ILMN_1672176	kgp4383562	0.170395	4.80671	SMPD2	1.1267	19	56	39	5.29949	Yes
0.174764	ILMN_1672176	rs6911700	0.170395	4.80671	SMPD2	1.1267	19	56	39	5.29949	Yes
0.174128	ILMN_1672176	kgp12431176	0.169058	4.80671	SMPD2	1.12599	42	54	18	5.25877	Yes
0.176823	ILMN_1672176	kgp6377880	0.168593	4.80671	SMPD2	1.12903	27	59	28	5.24461	Yes
0.178062	ILMN_1672176	kgp1364493	0.163553	4.80671	SMPD2	1.12905	33	59	22	5.09162	Yes
0.178062	ILMN_1672176	rs9487094	0.163553	4.80671	SMPD2	1.12905	22	59	33	5.09162	Yes
0.178062	ILMN_1672176	rs9320287	0.163553	4.80671	SMPD2	1.12905	22	59	33	5.09162	Yes
0.173582	ILMN_1672176	rs9487069	0.155143	4.80671	SMPD2	1.12683	23	63	28	4.83788	Yes
0.173582	ILMN_1672176	kgp3455195	0.155143	4.80671	SMPD2	1.12683	23	63	28	4.83788	Yes
0.173582	ILMN_1672176	kgp10619656	0.155143	4.80671	SMPD2	1.12683	28	63	23	4.83788	Yes
0.173582	ILMN_1672176	GA024053	0.155143	4.80671	SMPD2	1.12683	23	63	28	4.83788	Yes
0.228064	ILMN_1678517	rs4918748	0.243212	5.04206	ACSL5	1.16876	27	48	39	7.60521	Yes
0.228064	ILMN_1678517	rs10885346	0.243212	5.04206	ACSL5	1.16876	27	48	39	7.60521	Yes
0.228064	ILMN_1678517	rs3736947	0.243212	5.04206	ACSL5	1.16876	39	48	27	7.60521	Yes
0.228064	ILMN_1678517	rs2419629	0.243212	5.04206	ACSL5	1.16876	27	48	39	7.60521	Yes
0.230571	ILMN_1678517	kgp2297027	0.238277	5.04206	ACSL5	1.17183	32	50	32	7.443	Yes
0.219258	ILMN_1678517	rs10885343	0.230561	5.04206	ACSL5	1.16206	39	47	28	7.1912	Yes
0.219258	ILMN_1678517	rs11195949	0.230561	5.04206	ACSL5	1.16206	39	47	28	7.1912	Yes
0.221428	ILMN_1678517	kgp11267251	0.226621	5.04206	ACSL5	1.16392	33	48	33	7.06349	Yes
0.216113	ILMN_1678517	rs17129748	0.22201	5.04206	ACSL5	1.15972	37	48	29	6.91475	Yes
0.216113	ILMN_1678517	kgp4725747	0.22201	5.04206	ACSL5	1.15972	29	48	37	6.91475	Yes
0.216113	ILMN_1678517	rs11195940	0.22201	5.04206	ACSL5	1.15972	37	48	29	6.91475	Yes
0.220827	ILMN_1678517	rs7070744	0.219004	5.04206	ACSL5	1.16375	33	50	31	6.81822	Yes
0.213856	ILMN_1678517	kgp6993574	0.215892	5.04206	ACSL5	1.15807	28	49	37	6.71861	Yes
0.218098	ILMN_1678517	rs7919710	0.200818	5.04206	ACSL5	1.1607	15	49	50	6.24093	Yes
0.218098	ILMN_1678517	rs7904918	0.200818	5.04206	ACSL5	1.1607	15	49	50	6.24093	Yes
0.211454	ILMN_1678517	rs2306159	0.200286	5.04206	ACSL5	1.15671	31	50	33	6.22421	Yes
0.211454	ILMN_1678517	rs4918752	0.200286	5.04206	ACSL5	1.15671	31	50	33	6.22421	Yes
0.220531	ILMN_1678517	rs8624	0.200067	5.04206	ACSL5	1.16293	14	50	50	6.21732	Yes
0.208547	ILMN_1678517	kgp10705782	0.191914	5.04206	ACSL5	1.15316	16	50	48	5.96236	Yes
0.204061	ILMN_1678517	kgp2022536	0.191371	5.04206	ACSL5	1.14986	17	47	50	5.94546	Yes
0.216601	ILMN_1684271	rs12565492	0.247943	4.9873	ACBD6	1.16436	36	48	30	7.76166	Yes
0.217253	ILMN_1684271	rs2296378	0.247326	4.9873	ACBD6	1.16512	29	49	36	7.74121	Yes
0.217253	ILMN_1684271	kgp12241223	0.247326	4.9873	ACBD6	1.16512	36	49	29	7.74121	Yes
0.217253	ILMN_1684271	rs4578179	0.247326	4.9873	ACBD6	1.16512	29	49	36	7.74121	Yes
0.217253	ILMN_1684271	kgp7322096	0.247326	4.9873	ACBD6	1.16512	29	49	36	7.74121	Yes
0.217253	ILMN_1684271	rs4076403	0.247326	4.9873	ACBD6	1.16512	29	49	36	7.74121	Yes
0.217253	ILMN_1684271	kgp12573774	0.247326	4.9873	ACBD6	1.16512	36	49	29	7.74121	Yes
0.217253	ILMN_1684271	kgp22774539	0.247326	4.9873	ACBD6	1.16512	29	49	36	7.74121	Yes
0.217253	ILMN_1684271	kgp7493661	0.247326	4.9873	ACBD6	1.16512	36	49	29	7.74121	Yes
0.217253	ILMN_1684271	rs2105232	0.247326	4.9873	ACBD6	1.16512	36	49	29	7.74121	Yes
0.217253	ILMN_1684271	kgp7764792	0.247326	4.9873	ACBD6	1.16512	36	49	29	7.74121	Yes
0.213088	ILMN_1684271	rs12141348	0.23669	4.9873	ACBD6	1.1618	34	47	33	7.39101	Yes
0.213088	ILMN_1684271	rs10914005	0.23669	4.9873	ACBD6	1.1618	33	47	34	7.39101	Yes
0.209462	ILMN_1684271	rs716760	0.235821	4.9873	ACBD6	1.15904	38	49	27	7.36258	Yes
0.214745	ILMN_1684271	kgp15243323	0.23514	4.9873	ACBD6	1.16301	33	48	33	7.34035	Yes
0.215569	ILMN_1684271	rs3845397	0.232549	4.9873	ACBD6	1.16409	26	52	36	7.25584	Yes
0.208748	ILMN_1684271	rs3806301	0.229257	4.9873	ACBD6	1.15795	36	50	28	7.14884	Yes
0.208748	ILMN_1684271	rs6704334	0.229257	4.9873	ACBD6	1.15795	28	50	36	7.14884	Yes
0.204616	ILMN_1684271	rs10494527	0.221462	4.9873	ACBD6	1.15335	37	48	29	6.89712	Yes
0.199973	ILMN_1684271	kgp9893594	0.215161	4.9873	ACBD6	1.1509	39	51	24	6.69526	Yes
0.207974	ILMN_1684271	kgp4102248	0.213864	4.9873	ACBD6	1.15744	32	50	32	6.65386	Yes
0.197615	ILMN_1684271	rs7543366	0.205408	4.9873	ACBD6	1.14995	25	51	38	6.38556	Yes
0.192579	ILMN_1684271	kgp2269430	0.20465	4.9873	ACBD6	1.14484	40	52	22	6.36162	Yes
0.205147	ILMN_1684271	rs2290478	0.203821	4.9873	ACBD6	1.15604	27	51	36	6.33546	Yes
0.190814	ILMN_1684271	rs7536561	0.202226	4.9873	ACBD6	1.14366	23	51	40	6.28522	Yes
0.183804	ILMN_1684271	kgp6003938	0.199192	4.9873	ACBD6	1.13801	45	42	27	6.18987	Yes
0.18316	ILMN_1684271	rs3806300	0.193994	4.9873	ACBD6	1.13682	28	44	42	6.0272	Yes
0.18295	ILMN_1684271	rs6425625	0.193365	4.9873	ACBD6	1.13725	43	45	26	6.00758	Yes
0.18295	ILMN_1684271	rs1418102	0.193365	4.9873	ACBD6	1.13725	26	45	43	6.00758	Yes
0.18295	ILMN_1684271	kgp1052865	0.193365	4.9873	ACBD6	1.13725	26	45	43	6.00758	Yes
0.18295	ILMN_1684271	kgp10913441	0.193365	4.9873	ACBD6	1.13725	43	45	26	6.00758	Yes
0.18295	ILMN_1684271	rs10798767	0.193365	4.9873	ACBD6	1.13725	26	45	43	6.00758	Yes
0.178507	ILMN_1684271	rs16856086	0.187806	4.9873	ACBD6	1.13285	43	42	29	5.83471	Yes
0.178507	ILMN_1684271	rs1416823	0.187806	4.9873	ACBD6	1.13285	29	42	43	5.83471	Yes
0.173147	ILMN_1684271	rs4543756	0.177661	4.9873	ACBD6	1.12916	25	46	43	5.52173	Yes
0.173147	ILMN_1684271	rs10913994	0.177661	4.9873	ACBD6	1.12916	25	46	43	5.52173	Yes
0.173147	ILMN_1684271	kgp8516127	0.177661	4.9873	ACBD6	1.12916	25	46	43	5.52173	Yes
0.173147	ILMN_1684271	kgp3706011	0.177661	4.9873	ACBD6	1.12916	43	46	25	5.52173	Yes
0.173695	ILMN_1684271	rs10914007	0.175109	4.9873	ACBD6	1.12947	25	47	42	5.44351	Yes
0.172946	ILMN_1684271	rs4483365	0.171685	4.9873	ACBD6	1.12825	26	44	44	5.33884	Yes
0.172946	ILMN_1684271	rs4642852	0.171685	4.9873	ACBD6	1.12825	44	44	26	5.33884	Yes
0.172946	ILMN_1684271	rs6661208	0.171685	4.9873	ACBD6	1.12825	44	44	26	5.33884	Yes
0.165216	ILMN_1684271	kgp8438670	0.164362	4.9873	ACBD6	1.12265	45	47	22	5.11614	Yes
0.15851	ILMN_1684271	rs6670950	0.161122	4.9873	ACBD6	1.1165	21	49	44	5.01808	Yes
0.365177	ILMN_1686748	rs7542768	0.452142	5.69969	TMEM9	1.29893	6	35	73	15.6536	Yes
0.283573	ILMN_1686748	rs3753967	0.364991	5.69969	TMEM9	1.21931	74	35	5	11.9555	Yes
0.0682794	ILMN_1686748	rs3752975	0.289267	5.69969	TMEM9	1.04324	83	30	1	9.16765	Yes
0.12164	ILMN_1686748	kgp9121890	0.227034	5.69969	TMEM9	1.08172	90	23	1	7.07684	Yes
0.184079	ILMN_1689704	rs3916529	0.166761	5.14359	TMEM5	1.13758	102	12	0	5.18892	Yes
0.311288	ILMN_1693323	rs12661729	0.171408	4.57062	C6orf162	1.23527	93	19	2	5.33037	Yes
0.246549	ILMN_1693323	rs9353482	0.169098	4.57062	C6orf162	1.1829	92	19	3	5.25998	Yes
0.246074	ILMN_1693323	rs7745870	0.152837	4.57062	C6orf162	1.18206	90	21	3	4.76864	Yes
0.245638	ILMN_1693323	rs9359746	0.14764	4.57062	C6orf162	1.18063	89	21	4	4.61311	Yes
0.245188	ILMN_1693323	kgp2302615	0.146393	4.57062	C6orf162	1.18134	90	21	3	4.5759	Yes
0.245188	ILMN_1693323	kgp4233215	0.146393	4.57062	C6orf162	1.18134	90	21	3	4.5759	Yes
0.245188	ILMN_1693323	kgp6039163	0.146393	4.57062	C6orf162	1.18134	3	21	90	4.5759	Yes
0.245188	ILMN_1693323	kgp4396684	0.146393	4.57062	C6orf162	1.18134	3	21	90	4.5759	Yes
0.245188	ILMN_1693323	kgp12174943	0.146393	4.57062	C6orf162	1.18134	3	21	90	4.5759	Yes
0.265626	ILMN_1694584	rs1018764	0.231318	5.41223	CLTCL1	1.20443	104	10	0	7.2158	Yes
0.265626	ILMN_1694584	rs756651	0.231318	5.41223	CLTCL1	1.20443	104	10	0	7.2158	Yes
0.265626	ILMN_1694584	rs762523	0.231318	5.41223	CLTCL1	1.20443	10	104	0	7.2158	Yes
0.265626	ILMN_1694584	kgp7851028	0.231318	5.41223	CLTCL1	1.20443	104	10	0	7.2158	Yes
0.283959	ILMN_1694584	kgp15001266	0.190383	5.41223	CLTCL1	1.21642	107	7	0	5.91474	Yes
0.187464	ILMN_1694776	kgp9489468	0.183616	5.11838	SCP2	1.13897	59	48	7	5.70506	Yes
0.170337	ILMN_1694776	kgp8151418	0.17133	5.11838	SCP2	1.12625	9	44	61	5.328	Yes
0.357287	ILMN_1695386	kgp1828752	0.380477	4.54632	RAD51C	1.28103	6	31	77	12.5647	Yes
0.357287	ILMN_1695386	rs3803752	0.380477	4.54632	RAD51C	1.28103	77	31	6	12.5647	Yes
0.357287	ILMN_1695386	kgp3569625	0.380477	4.54632	RAD51C	1.28103	77	31	6	12.5647	Yes
0.357287	ILMN_1695386	rs2007993	0.380477	4.54632	RAD51C	1.28103	6	31	77	12.5647	Yes
0.357287	ILMN_1695386	rs12935851	0.380477	4.54632	RAD51C	1.28103	6	31	77	12.5647	Yes
0.357287	ILMN_1695386	rs35288118	0.380477	4.54632	RAD51C	1.28103	77	31	6	12.5647	Yes
0.357287	ILMN_1695386	rs2072316	0.380477	4.54632	RAD51C	1.28103	77	31	6	12.5647	Yes
0.357287	ILMN_1695386	rs17822735	0.380477	4.54632	RAD51C	1.28103	77	31	6	12.5647	Yes
0.357287	ILMN_1695386	kgp11996061	0.380477	4.54632	RAD51C	1.28103	77	31	6	12.5647	Yes
0.357287	ILMN_1695386	kgp6221073	0.380477	4.54632	RAD51C	1.28103	77	31	6	12.5647	Yes
0.357287	ILMN_1695386	rs9303399	0.380477	4.54632	RAD51C	1.28103	6	31	77	12.5647	Yes
0.357287	ILMN_1695386	kgp11479447	0.380477	4.54632	RAD51C	1.28103	77	31	6	12.5647	Yes
0.357287	ILMN_1695386	rs1864754	0.380477	4.54632	RAD51C	1.28103	6	31	77	12.5647	Yes
0.357287	ILMN_1695386	kgp12034646	0.380477	4.54632	RAD51C	1.28103	6	31	77	12.5647	Yes
0.357287	ILMN_1695386	kgp2269409	0.380477	4.54632	RAD51C	1.28103	6	31	77	12.5647	Yes
0.357287	ILMN_1695386	kgp7196731	0.380477	4.54632	RAD51C	1.28103	6	31	77	12.5647	Yes
0.357287	ILMN_1695386	kgp23776784	0.380477	4.54632	RAD51C	1.28103	77	31	6	12.5647	Yes
0.357287	ILMN_1695386	rs16943176	0.380477	4.54632	RAD51C	1.28103	6	31	77	12.5647	Yes
0.357287	ILMN_1695386	kgp5294891	0.380477	4.54632	RAD51C	1.28103	77	31	6	12.5647	Yes
0.357287	ILMN_1695386	rs17222691	0.380477	4.54632	RAD51C	1.28103	77	31	6	12.5647	Yes
0.357287	ILMN_1695386	rs17822908	0.380477	4.54632	RAD51C	1.28103	6	31	77	12.5647	Yes
0.357287	ILMN_1695386	kgp9859209	0.380477	4.54632	RAD51C	1.28103	6	31	77	12.5647	Yes
0.357287	ILMN_1695386	kgp5843794	0.380477	4.54632	RAD51C	1.28103	77	31	6	12.5647	Yes
0.357287	ILMN_1695386	kgp11620090	0.380477	4.54632	RAD51C	1.28103	77	31	6	12.5647	Yes
0.357287	ILMN_1695386	rs12952325	0.380477	4.54632	RAD51C	1.28103	6	31	77	12.5647	Yes
0.357287	ILMN_1695386	kgp9957938	0.380477	4.54632	RAD51C	1.28103	6	31	77	12.5647	Yes
0.357287	ILMN_1695386	kgp9823997	0.380477	4.54632	RAD51C	1.28103	77	31	6	12.5647	Yes
0.357287	ILMN_1695386	rs35082010	0.380477	4.54632	RAD51C	1.28103	77	31	6	12.5647	Yes
0.356351	ILMN_1695386	rs12946522	0.378374	4.54632	RAD51C	1.28015	6	31	76	12.376	Yes
0.355639	ILMN_1695386	kgp11634008	0.378188	4.54632	RAD51C	1.27957	76	31	6	12.3687	Yes
0.353868	ILMN_1695386	rs368243	0.352328	4.54632	RAD51C	1.27801	6	32	75	11.3718	Yes
0.235955	ILMN_1696051	kgp2676513	0.192311	4.92375	SNX11	1.17992	74	34	6	5.97474	Yes
0.235955	ILMN_1696051	rs17694092	0.192311	4.92375	SNX11	1.17992	74	34	6	5.97474	Yes
0.235955	ILMN_1696051	kgp5271188	0.192311	4.92375	SNX11	1.17992	74	34	6	5.97474	Yes
0.238368	ILMN_1696051	kgp190609	0.182144	4.92375	SNX11	1.18186	6	40	68	5.65965	Yes
0.238368	ILMN_1696051	kgp427964	0.182144	4.92375	SNX11	1.18186	68	40	6	5.65965	Yes
0.242804	ILMN_1696051	rs17694404	0.170666	4.92375	SNX11	1.18526	5	32	77	5.30775	Yes
0.516947	ILMN_1701643	kgp2220339	0.501272	5.7213	GDPD5	1.42806	4	27	83	17.897	Yes
0.515131	ILMN_1701643	kgp11473885	0.486922	5.7213	GDPD5	1.42617	4	27	83	17.201	Yes
0.515131	ILMN_1701643	kgp3938388	0.486922	5.7213	GDPD5	1.42617	83	27	4	17.201	Yes
0.515131	ILMN_1701643	rs7131225	0.486922	5.7213	GDPD5	1.42617	83	27	4	17.201	Yes
0.482768	ILMN_1701643	rs11236444	0.439653	5.7213	GDPD5	1.3933	5	26	83	15.0515	Yes
0.565915	ILMN_1701643	kgp10609870	0.427061	5.7213	GDPD5	1.47148	3	28	83	14.4775	Yes
0.512537	ILMN_1701643	kgp3276470	0.399699	5.7213	GDPD5	1.42351	78	32	4	13.3418	Yes
0.512537	ILMN_1701643	rs7125082	0.399699	5.7213	GDPD5	1.42351	4	32	78	13.3418	Yes
0.510605	ILMN_1701643	rs12421913	0.387221	5.7213	GDPD5	1.42151	4	32	78	12.8347	Yes
0.510605	ILMN_1701643	rs3814715	0.387221	5.7213	GDPD5	1.42151	78	32	4	12.8347	Yes
0.491331	ILMN_1701643	rs653673	0.348664	5.7213	GDPD5	1.40266	70	39	5	11.3286	Yes
0.489093	ILMN_1701643	rs1790149	0.346258	5.7213	GDPD5	1.40049	5	38	71	11.2375	Yes
0.491096	ILMN_1701643	kgp6685106	0.338413	5.7213	GDPD5	1.40233	5	40	69	10.9427	Yes
0.412566	ILMN_1701643	rs1793411	0.331775	5.7213	GDPD5	1.33749	70	38	6	10.6957	Yes
0.410533	ILMN_1701643	kgp11614726	0.323249	5.7213	GDPD5	1.33532	70	37	6	10.2954	Yes
0.412043	ILMN_1701643	kgp8634016	0.320752	5.7213	GDPD5	1.33665	69	39	6	10.2909	Yes
0.408568	ILMN_1701643	rs482503	0.32073	5.7213	GDPD5	1.33352	71	37	6	10.2901	Yes
0.408568	ILMN_1701643	rs482458	0.32073	5.7213	GDPD5	1.33352	71	37	6	10.2901	Yes
0.408568	ILMN_1701643	rs1894213	0.32073	5.7213	GDPD5	1.33352	6	37	71	10.2901	Yes
0.408568	ILMN_1701643	rs488305	0.32073	5.7213	GDPD5	1.33352	6	37	71	10.2901	Yes
0.408568	ILMN_1701643	rs1793412	0.32073	5.7213	GDPD5	1.33352	6	37	71	10.2901	Yes
0.408568	ILMN_1701643	rs1790145	0.32073	5.7213	GDPD5	1.33352	71	37	6	10.2901	Yes
0.408568	ILMN_1701643	rs1631865	0.32073	5.7213	GDPD5	1.33352	6	37	71	10.2901	Yes
0.408568	ILMN_1701643	rs1790158	0.32073	5.7213	GDPD5	1.33352	71	37	6	10.2901	Yes
0.408568	ILMN_1701643	rs1557474	0.32073	5.7213	GDPD5	1.33352	6	37	71	10.2901	Yes
0.370088	ILMN_1701643	rs474056	0.319492	5.7213	GDPD5	1.30029	71	36	7	10.245	Yes
0.434628	ILMN_1701643	rs1793398	0.229307	5.7213	GDPD5	1.35077	7	44	63	7.15049	Yes
0.288264	ILMN_1701643	kgp7815256	0.186283	5.7213	GDPD5	1.23448	11	43	60	5.78753	Yes
0.288949	ILMN_1701643	kgp964850	0.184178	5.7213	GDPD5	1.23493	59	44	11	5.72243	Yes
0.2351	ILMN_1704383	rs12603238	0.22196	4.54983	TRIM37	1.18012	21	66	27	6.91313	Yes
0.22797	ILMN_1704383	rs8081967	0.215955	4.54983	TRIM37	1.17362	24	65	25	6.72062	Yes
0.22797	ILMN_1704383	rs3826353	0.215955	4.54983	TRIM37	1.17362	24	65	25	6.72062	Yes
0.22797	ILMN_1704383	rs11656413	0.215955	4.54983	TRIM37	1.17362	24	65	25	6.72062	Yes
0.22797	ILMN_1704383	rs4932693	0.215955	4.54983	TRIM37	1.17362	25	65	24	6.72062	Yes
0.22797	ILMN_1704383	rs2333410	0.215955	4.54983	TRIM37	1.17362	25	65	24	6.72062	Yes
0.22797	ILMN_1704383	rs7502208	0.215955	4.54983	TRIM37	1.17362	24	65	25	6.72062	Yes
0.22797	ILMN_1704383	kgp67195	0.215955	4.54983	TRIM37	1.17362	25	65	24	6.72062	Yes
0.22797	ILMN_1704383	rs8082544	0.215955	4.54983	TRIM37	1.17362	25	65	24	6.72062	Yes
0.227296	ILMN_1704383	rs6416932	0.210255	4.54983	TRIM37	1.17338	23	66	25	6.53904	Yes
0.227296	ILMN_1704383	rs6503893	0.210255	4.54983	TRIM37	1.17338	23	66	25	6.53904	Yes
0.197208	ILMN_1704383	kgp11460621	0.176044	4.54983	TRIM37	1.14799	20	62	32	5.47213	Yes
0.205957	ILMN_1704383	rs6503877	0.172331	4.54983	TRIM37	1.15507	23	66	25	5.35854	Yes
0.201534	ILMN_1704383	rs7214098	0.163415	4.54983	TRIM37	1.15315	31	66	17	5.08744	Yes
0.19464	ILMN_1704383	kgp10312406	0.158596	4.54983	TRIM37	1.14932	23	64	27	4.94183	Yes
0.19464	ILMN_1704383	kgp9077819	0.158596	4.54983	TRIM37	1.14932	23	64	27	4.94183	Yes
0.19464	ILMN_1704383	kgp4335884	0.158596	4.54983	TRIM37	1.14932	27	64	23	4.94183	Yes
0.19464	ILMN_1704383	rs8067571	0.158596	4.54983	TRIM37	1.14932	23	64	27	4.94183	Yes
0.19464	ILMN_1704383	kgp4171191	0.158596	4.54983	TRIM37	1.14932	27	64	23	4.94183	Yes
0.19464	ILMN_1704383	kgp8970444	0.158596	4.54983	TRIM37	1.14932	23	64	27	4.94183	Yes
0.19464	ILMN_1704383	kgp9997938	0.158596	4.54983	TRIM37	1.14932	27	64	23	4.94183	Yes
0.19464	ILMN_1704383	rs1472288	0.158596	4.54983	TRIM37	1.14932	27	64	23	4.94183	Yes
0.19464	ILMN_1704383	rs7223955	0.158596	4.54983	TRIM37	1.14932	27	64	23	4.94183	Yes
0.19464	ILMN_1704383	rs6503883	0.158596	4.54983	TRIM37	1.14932	23	64	27	4.94183	Yes
0.19464	ILMN_1704383	rs12944948	0.158596	4.54983	TRIM37	1.14932	23	64	27	4.94183	Yes
0.19464	ILMN_1704383	rs9911578	0.158596	4.54983	TRIM37	1.14932	23	64	27	4.94183	Yes
0.19464	ILMN_1704383	rs4398153	0.158596	4.54983	TRIM37	1.14932	23	64	27	4.94183	Yes
0.19464	ILMN_1704383	rs9892062	0.158596	4.54983	TRIM37	1.14932	27	64	23	4.94183	Yes
0.19464	ILMN_1704383	rs1588322	0.158596	4.54983	TRIM37	1.14932	27	64	23	4.94183	Yes
0.19464	ILMN_1704383	rs1971659	0.158596	4.54983	TRIM37	1.14932	23	64	27	4.94183	Yes
0.19464	ILMN_1704383	rs8071280	0.158596	4.54983	TRIM37	1.14932	27	64	23	4.94183	Yes
0.19464	ILMN_1704383	rs4372750	0.158596	4.54983	TRIM37	1.14932	27	64	23	4.94183	Yes
0.19464	ILMN_1704383	rs7207693	0.158596	4.54983	TRIM37	1.14932	23	64	27	4.94183	Yes
0.19464	ILMN_1704383	rs2055779	0.158596	4.54983	TRIM37	1.14932	23	64	27	4.94183	Yes
0.19464	ILMN_1704383	rs12947785	0.158596	4.54983	TRIM37	1.14932	23	64	27	4.94183	Yes
0.240062	ILMN_1704790	kgp10652382	0.174554	5.18403	FADS6	1.18023	17	53	44	5.4265	Yes
0.178997	ILMN_1711089	kgp7749518	0.196472	5.14603	DNAJC21	1.13375	103	11	0	6.10463	Yes
0.208397	ILMN_1711089	kgp164910	0.182746	5.14603	DNAJC21	1.15877	1	11	102	5.67822	Yes
0.150515	ILMN_1718129	kgp3095334	0.167716	4.71501	MAP2K5	1.10824	39	57	18	5.21793	Yes
0.143174	ILMN_1718129	rs12441715	0.15474	4.71501	MAP2K5	1.10251	35	59	20	4.82579	Yes
0.143174	ILMN_1718129	rs3865018	0.15474	4.71501	MAP2K5	1.10251	20	59	35	4.82579	Yes
0.140032	ILMN_1718129	rs7169086	0.154441	4.71501	MAP2K5	1.09991	17	58	39	4.81679	Yes
0.140032	ILMN_1718129	rs6494678	0.154441	4.71501	MAP2K5	1.09991	17	58	39	4.81679	Yes
0.140032	ILMN_1718129	rs12438118	0.154441	4.71501	MAP2K5	1.09991	17	58	39	4.81679	Yes
0.140032	ILMN_1718129	rs4776373	0.154441	4.71501	MAP2K5	1.09991	39	58	17	4.81679	Yes
0.140032	ILMN_1718129	rs16951105	0.154441	4.71501	MAP2K5	1.09991	17	58	39	4.81679	Yes
0.140032	ILMN_1718129	kgp4898381	0.154441	4.71501	MAP2K5	1.09991	17	58	39	4.81679	Yes
0.247937	ILMN_1720114	rs2876673	0.181669	5.3924	GMNN	1.19222	27	52	35	5.64499	Yes
0.24447	ILMN_1720114	rs9379687	0.175386	5.3924	GMNN	1.18655	25	54	35	5.45199	Yes
0.177264	ILMN_1726466	kgp5257458	0.193705	5.09943	HDHD3	1.1297	43	54	17	6.0182	Yes
0.213969	ILMN_1731699	kgp19540520	0.309835	5.42187	RAB15	1.16503	89	22	3	9.89596	Yes
0.223835	ILMN_1731699	kgp19588904	0.299615	5.42187	RAB15	1.17072	4	20	90	9.53156	Yes
0.881543	ILMN_1732688	rs7168752	0.392624	5.84276	DUT	1.83127	1	14	99	13.0526	Yes
0.882708	ILMN_1732688	rs964611	0.384929	5.84276	DUT	1.83269	1	15	98	12.7424	Yes
0.877625	ILMN_1732688	rs17350938	0.361572	5.84276	DUT	1.82526	100	13	1	11.823	Yes
0.881034	ILMN_1732688	rs2279369	0.290846	5.84276	DUT	1.82902	1	19	94	9.22284	Yes
0.375736	ILMN_1732688	kgp10605204	0.287924	5.84276	DUT	1.30514	11	103	0	9.12078	Yes
0.155195	ILMN_1733970	kgp5672741	0.169266	5.10979	BAG1	1.11174	20	93	0	5.22301	Yes
0.280817	ILMN_1742620	rs9343928	0.159514	4.59234	LGSN	1.21697	4	30	80	4.96951	Yes
0.287559	ILMN_1752639	rs6694641	0.270356	5.52477	SLC25A24	1.22881	27	61	26	8.51512	Yes
0.287559	ILMN_1752639	rs6583070	0.270356	5.52477	SLC25A24	1.22881	27	61	26	8.51512	Yes
0.287559	ILMN_1752639	kgp6600651	0.270356	5.52477	SLC25A24	1.22881	27	61	26	8.51512	Yes
0.287559	ILMN_1752639	kgp10604241	0.270356	5.52477	SLC25A24	1.22881	26	61	27	8.51512	Yes
0.287559	ILMN_1752639	kgp3445717	0.270356	5.52477	SLC25A24	1.22881	26	61	27	8.51512	Yes
0.287559	ILMN_1752639	rs6702877	0.272351	5.52477	SLC25A24	1.22881	27	60	26	8.51234	Yes
0.266069	ILMN_1752639	P1_M_061510_1_28_M	0.267561	5.52477	SLC25A24	1.20999	36	54	24	8.42002	Yes
0.266069	ILMN_1752639	kgp11110947	0.267561	5.52477	SLC25A24	1.20999	36	54	24	8.42002	Yes
0.266069	ILMN_1752639	kgp8131787	0.267561	5.52477	SLC25A24	1.20999	24	54	36	8.42002	Yes
0.266069	ILMN_1752639	rs828999	0.267561	5.52477	SLC25A24	1.20999	24	54	36	8.42002	Yes
0.259998	ILMN_1752639	rs591141	0.209698	5.52477	SLC25A24	1.19976	9	51	54	6.52136	Yes
0.259998	ILMN_1752639	rs829004	0.209698	5.52477	SLC25A24	1.19976	54	51	9	6.52136	Yes
0.259998	ILMN_1752639	kgp6669007	0.209698	5.52477	SLC25A24	1.19976	9	51	54	6.52136	Yes
0.259998	ILMN_1752639	kgp1480305	0.209698	5.52477	SLC25A24	1.19976	54	51	9	6.52136	Yes
0.259998	ILMN_1752639	rs828982	0.209698	5.52477	SLC25A24	1.19976	54	51	9	6.52136	Yes
0.259998	ILMN_1752639	kgp11034151	0.209698	5.52477	SLC25A24	1.19976	54	51	9	6.52136	Yes
0.259998	ILMN_1752639	rs492601	0.209698	5.52477	SLC25A24	1.19976	54	51	9	6.52136	Yes
0.259998	ILMN_1752639	rs547595	0.209698	5.52477	SLC25A24	1.19976	9	51	54	6.52136	Yes
0.24252	ILMN_1752639	kgp2456555	0.193809	5.52477	SLC25A24	1.18554	8	51	54	5.97282	Yes
0.201001	ILMN_1752639	rs10785835	0.191398	5.52477	SLC25A24	1.15177	46	50	18	5.9463	Yes
0.201001	ILMN_1752639	rs10785836	0.191398	5.52477	SLC25A24	1.15177	18	50	46	5.9463	Yes
0.201001	ILMN_1752639	rs6703140	0.191398	5.52477	SLC25A24	1.15177	18	50	46	5.9463	Yes
0.201001	ILMN_1752639	rs10881508	0.191398	5.52477	SLC25A24	1.15177	46	50	18	5.9463	Yes
0.201001	ILMN_1752639	rs1157390	0.191398	5.52477	SLC25A24	1.15177	18	50	46	5.9463	Yes
0.201001	ILMN_1752639	kgp9655547	0.191398	5.52477	SLC25A24	1.15177	18	50	46	5.9463	Yes
0.201001	ILMN_1752639	rs10218769	0.191398	5.52477	SLC25A24	1.15177	46	50	18	5.9463	Yes
0.201001	ILMN_1752639	kgp1333845	0.191398	5.52477	SLC25A24	1.15177	18	50	46	5.9463	Yes
0.196757	ILMN_1752639	kgp22804939	0.184571	5.52477	SLC25A24	1.14827	47	49	18	5.73457	Yes
0.300008	ILMN_1758806	rs2838551	0.237014	5.83613	C21orf2	1.24006	8	41	65	7.40161	Yes
0.326401	ILMN_1758806	kgp3120469	0.210431	5.83613	C21orf2	1.25752	61	45	8	6.54465	Yes
0.319812	ILMN_1763467	rs2844472	0.371645	5.41179	LY6G5C	1.24319	23	47	43	12.1127	Yes
0.328232	ILMN_1763467	rs2844466	0.363534	5.41179	LY6G5C	1.24967	21	49	44	11.899	Yes
0.328232	ILMN_1763467	rs2844465	0.363534	5.41179	LY6G5C	1.24967	21	49	44	11.899	Yes
0.328232	ILMN_1763467	kgp9195986	0.363534	5.41179	LY6G5C	1.24967	44	49	21	11.899	Yes
0.328232	ILMN_1763467	rs1046089	0.363534	5.41179	LY6G5C	1.24967	21	49	44	11.899	Yes
0.328232	ILMN_1763467	rs805303	0.363534	5.41179	LY6G5C	1.24967	21	49	44	11.899	Yes
0.328232	ILMN_1763467	rs805302	0.363534	5.41179	LY6G5C	1.24967	44	49	21	11.899	Yes
0.328232	ILMN_1763467	rs805301	0.363534	5.41179	LY6G5C	1.24967	44	49	21	11.899	Yes
0.328232	ILMN_1763467	rs813115	0.363534	5.41179	LY6G5C	1.24967	44	49	21	11.899	Yes
0.328232	ILMN_1763467	rs707920	0.363534	5.41179	LY6G5C	1.24967	21	49	44	11.899	Yes
0.328232	ILMN_1763467	rs7029	0.363534	5.41179	LY6G5C	1.24967	44	49	21	11.899	Yes
0.328232	ILMN_1763467	rs7992	0.363534	5.41179	LY6G5C	1.24967	44	49	21	11.899	Yes
0.328232	ILMN_1763467	rs4569	0.363534	5.41179	LY6G5C	1.24967	44	49	21	11.899	Yes
0.328232	ILMN_1763467	rs805271	0.363534	5.41179	LY6G5C	1.24967	44	49	21	11.899	Yes
0.328232	ILMN_1763467	rs805290	0.363534	5.41179	LY6G5C	1.24967	44	49	21	11.899	Yes
0.328232	ILMN_1763467	rs707918	0.363534	5.41179	LY6G5C	1.24967	21	49	44	11.899	Yes
0.328232	ILMN_1763467	kgp8346595	0.363534	5.41179	LY6G5C	1.24967	44	49	21	11.899	Yes
0.328232	ILMN_1763467	rs805281	0.363534	5.41179	LY6G5C	1.24967	21	49	44	11.899	Yes
0.328232	ILMN_1763467	rs805274	0.363534	5.41179	LY6G5C	1.24967	21	49	44	11.899	Yes
0.328997	ILMN_1763467	kgp12396850	0.360871	5.41179	LY6G5C	1.25044	43	50	21	11.7959	Yes
0.328997	ILMN_1763467	kgp8074036	0.360871	5.41179	LY6G5C	1.25044	21	50	43	11.7959	Yes
0.328997	ILMN_1763467	rs1077393	0.360871	5.41179	LY6G5C	1.25044	21	50	43	11.7959	Yes
0.319812	ILMN_1763467	rs2844475	0.360792	5.41179	LY6G5C	1.24319	43	48	23	11.7928	Yes
0.319812	ILMN_1763467	rs2857697	0.360792	5.41179	LY6G5C	1.24319	23	48	43	11.7928	Yes
0.319812	ILMN_1763467	kgp1193946	0.360792	5.41179	LY6G5C	1.24319	23	48	43	11.7928	Yes
0.319812	ILMN_1763467	rs2736172	0.360792	5.41179	LY6G5C	1.24319	23	48	43	11.7928	Yes
0.319812	ILMN_1763467	rs2260000	0.360792	5.41179	LY6G5C	1.24319	23	48	43	11.7928	Yes
0.320258	ILMN_1763467	rs1266076	0.358077	5.41179	LY6G5C	1.2429	22	48	44	11.6882	Yes
0.331794	ILMN_1763467	rs2242660	0.354361	5.41179	LY6G5C	1.25308	21	53	40	11.5456	Yes
0.331794	ILMN_1763467	rs805257	0.354361	5.41179	LY6G5C	1.25308	40	53	21	11.5456	Yes
0.331794	ILMN_1763467	kgp6965311	0.354361	5.41179	LY6G5C	1.25308	21	53	40	11.5456	Yes
0.331794	ILMN_1763467	rs805277	0.354361	5.41179	LY6G5C	1.25308	40	53	21	11.5456	Yes
0.31625	ILMN_1763467	rs2844477	0.354182	5.41179	LY6G5C	1.24019	44	47	23	11.5388	Yes
0.328222	ILMN_1763467	rs1052486	0.353279	5.41179	LY6G5C	1.24987	21	51	42	11.5042	Yes
0.323543	ILMN_1763467	kgp789497	0.352732	5.41179	LY6G5C	1.24674	39	52	23	11.4834	Yes
0.323543	ILMN_1763467	rs2260050	0.352732	5.41179	LY6G5C	1.24674	23	52	39	11.4834	Yes
0.323543	ILMN_1763467	rs805262	0.352732	5.41179	LY6G5C	1.24674	23	52	39	11.4834	Yes
0.31963	ILMN_1763467	rs385306	0.349922	5.41179	LY6G5C	1.2403	21	49	44	11.3764	Yes
0.323408	ILMN_1763467	rs805286	0.336265	5.41179	LY6G5C	1.24399	39	54	21	10.8625	Yes
0.323408	ILMN_1763467	rs805285	0.336265	5.41179	LY6G5C	1.24399	21	54	39	10.8625	Yes
0.323408	ILMN_1763467	rs805294	0.336265	5.41179	LY6G5C	1.24399	39	54	21	10.8625	Yes
0.321647	ILMN_1763467	rs707916	0.326343	5.41179	LY6G5C	1.24257	21	55	38	10.4954	Yes
0.321647	ILMN_1763467	rs1144708	0.326343	5.41179	LY6G5C	1.24257	38	55	21	10.4954	Yes
0.325414	ILMN_1763467	kgp6536826	0.32077	5.41179	LY6G5C	1.24536	20	57	37	10.2915	Yes
0.315671	ILMN_1763467	kgp10764767	0.313962	5.41179	LY6G5C	1.23771	39	54	21	10.0446	Yes
0.289567	ILMN_1763467	rs2736171	0.311416	5.41179	LY6G5C	1.21428	28	51	35	9.95277	Yes
0.290288	ILMN_1763467	rs805287	0.27407	5.41179	LY6G5C	1.21719	30	58	26	8.64202	Yes
0.269164	ILMN_1763467	rs2075800	0.255872	5.41179	LY6G5C	1.20115	39	57	18	8.02583	Yes
0.287387	ILMN_1763467	rs707929	0.255697	5.41179	LY6G5C	1.21333	40	56	18	8.01998	Yes
0.287387	ILMN_1763467	rs707928	0.255697	5.41179	LY6G5C	1.21333	40	56	18	8.01998	Yes
0.303821	ILMN_1763467	rs2844463	0.244821	5.41179	LY6G5C	1.23373	7	48	59	7.65832	Yes
0.260635	ILMN_1763467	kgp4487449	0.232234	5.41179	LY6G5C	1.19183	32	55	27	7.24559	Yes
0.283754	ILMN_1763467	kgp8323054	0.226261	5.41179	LY6G5C	1.21399	10	56	48	7.05184	Yes
0.269923	ILMN_1763467	kgp4107854	0.216005	5.41179	LY6G5C	1.20834	10	48	56	6.72219	Yes
0.22512	ILMN_1763467	GA005389	0.212524	5.41179	LY6G5C	1.16245	46	42	26	6.61118	Yes
0.248772	ILMN_1763467	rs707939	0.211772	5.41179	LY6G5C	1.18228	16	53	45	6.58728	Yes
0.269929	ILMN_1763467	rs1077394	0.211453	5.41179	LY6G5C	1.20846	10	49	55	6.5771	Yes
0.256617	ILMN_1763467	rs2260051	0.209936	5.41179	LY6G5C	1.19775	12	47	55	6.52892	Yes
0.232156	ILMN_1763467	rs755714	0.199195	5.41179	LY6G5C	1.16943	46	50	18	6.18997	Yes
0.232156	ILMN_1763467	rs805299	0.199195	5.41179	LY6G5C	1.16943	18	50	46	6.18997	Yes
0.232156	ILMN_1763467	rs805297	0.199195	5.41179	LY6G5C	1.16943	18	50	46	6.18997	Yes
0.232156	ILMN_1763467	rs5872	0.199195	5.41179	LY6G5C	1.16943	46	50	18	6.18997	Yes
0.232156	ILMN_1763467	rs707919	0.199195	5.41179	LY6G5C	1.16943	46	50	18	6.18997	Yes
0.235112	ILMN_1763467	kgp6506643	0.195385	5.41179	LY6G5C	1.1712	18	53	43	6.07066	Yes
0.229176	ILMN_1763467	rs2736428	0.182012	5.41179	LY6G5C	1.16773	53	50	11	5.65558	Yes
0.199752	ILMN_1763467	kgp4003604	0.181405	5.41179	LY6G5C	1.13297	8	37	69	5.63688	Yes
0.199752	ILMN_1763467	rs805292	0.181405	5.41179	LY6G5C	1.13297	8	37	69	5.63688	Yes
0.323028	ILMN_1763467	rs2242668	0.181011	5.41179	LY6G5C	1.25492	79	32	3	5.62473	Yes
0.697139	ILMN_1763609	kgp6165482	0.268069	7.01245	SLC22A16	1.61069	1	10	103	8.43729	Yes
0.699135	ILMN_1763609	kgp7680053	0.258068	7.01245	SLC22A16	1.61277	1	12	101	8.09946	Yes
0.322709	ILMN_1763609	rs2428169	0.239801	7.01245	SLC22A16	1.25292	104	10	0	7.49297	Yes
0.181094	ILMN_1763641	rs3764537	0.169498	5.08549	ZNF614	1.13361	9	38	67	5.27214	Yes
0.221343	ILMN_1775579	kgp5169624	0.201061	5.66148	ACAD9	1.16975	16	98	0	6.24858	Yes
0.221343	ILMN_1775579	kgp2152145	0.201061	5.66148	ACAD9	1.16975	98	16	0	6.24858	Yes
0.221343	ILMN_1775579	GA003582	0.201061	5.66148	ACAD9	1.16975	98	16	0	6.24858	Yes
0.221343	ILMN_1775579	kgp5298966	0.201061	5.66148	ACAD9	1.16975	98	16	0	6.24858	Yes
0.221343	ILMN_1775579	rs16852179	0.201061	5.66148	ACAD9	1.16975	16	98	0	6.24858	Yes
0.221343	ILMN_1775579	kgp5804514	0.201061	5.66148	ACAD9	1.16975	98	16	0	6.24858	Yes
0.221343	ILMN_1775579	rs6790721	0.201061	5.66148	ACAD9	1.16975	98	16	0	6.24858	Yes
0.221343	ILMN_1775579	kgp7584190	0.201061	5.66148	ACAD9	1.16975	16	98	0	6.24858	Yes
0.221343	ILMN_1775579	kgp1443392	0.201061	5.66148	ACAD9	1.16975	98	16	0	6.24858	Yes
0.219476	ILMN_1775579	kgp9910687	0.200696	5.66148	ACAD9	1.16825	96	16	0	6.13613	Yes
0.210035	ILMN_1775579	kgp4487948	0.190395	5.66148	ACAD9	1.16062	17	97	0	5.91511	Yes
0.208667	ILMN_1775579	kgp17568691	0.187924	5.66148	ACAD9	1.15964	17	97	0	5.83836	Yes
0.208667	ILMN_1775579	kgp18177970	0.187924	5.66148	ACAD9	1.15964	97	17	0	5.83836	Yes
0.208667	ILMN_1775579	kgp2364213	0.187924	5.66148	ACAD9	1.15964	97	17	0	5.83836	Yes
0.208667	ILMN_1775579	kgp6775735	0.187924	5.66148	ACAD9	1.15964	97	17	0	5.83836	Yes
0.1721	ILMN_1778188	kgp4859812	0.212546	5.2783	TP73	1.12843	26	56	32	6.61188	Yes
0.214957	ILMN_1781231	kgp8922997	0.16818	4.99639	SLC25A38	1.161	64	42	6	5.14845	Yes
0.178337	ILMN_1783266	kgp8286786	0.157585	4.82471	OGDH	1.13344	23	57	33	4.87234	Yes
0.132841	ILMN_1789482	kgp1434748	0.194835	5.8948	PRM3	1.09661	59	44	11	6.05346	Yes
0.132841	ILMN_1789482	kgp6946641	0.194835	5.8948	PRM3	1.09661	59	44	11	6.05346	Yes
0.132841	ILMN_1789482	rs4303500	0.194835	5.8948	PRM3	1.09661	11	44	59	6.05346	Yes
0.13355	ILMN_1792568	kgp8761186	0.1719	5.25988	KRT9	1.0977	50	51	13	5.34538	Yes
0.13355	ILMN_1792568	kgp2528979	0.1719	5.25988	KRT9	1.0977	50	51	13	5.34538	Yes
0.285716	ILMN_1793146	rs7842666	0.182088	5.63998	CCDC25	1.23312	83	26	5	5.65791	Yes
0.300094	ILMN_1794364	rs601863	0.224101	5.02531	CTSW	1.23512	29	67	18	6.98211	Yes
0.300094	ILMN_1794364	kgp1104118	0.224101	5.02531	CTSW	1.23512	18	67	29	6.98211	Yes
0.300094	ILMN_1794364	rs568617	0.224101	5.02531	CTSW	1.23512	29	67	18	6.98211	Yes
0.292902	ILMN_1794364	kgp7195304	0.21496	5.02531	CTSW	1.22883	17	68	29	6.68883	Yes
0.292902	ILMN_1794364	rs656980	0.21496	5.02531	CTSW	1.22883	17	68	29	6.68883	Yes
0.288227	ILMN_1794364	rs687672	0.213387	5.02531	CTSW	1.22512	32	65	17	6.63867	Yes
0.280365	ILMN_1794364	rs622614	0.199518	5.02531	CTSW	1.22048	31	67	16	6.20009	Yes
0.277449	ILMN_1794364	rs10791830	0.188606	5.02531	CTSW	1.21844	30	68	16	5.85954	Yes
0.285761	ILMN_1794364	rs12289836	0.185218	5.02531	CTSW	1.22083	62	39	13	5.75457	Yes
0.284467	ILMN_1794364	kgp10671711	0.178072	5.02531	CTSW	1.21959	61	40	13	5.53434	Yes
0.284467	ILMN_1794364	kgp8677588	0.178072	5.02531	CTSW	1.21959	61	40	13	5.53434	Yes
0.284467	ILMN_1794364	kgp5159728	0.178072	5.02531	CTSW	1.21959	61	40	13	5.53434	Yes
0.268843	ILMN_1794364	rs11568300	0.174125	5.02531	CTSW	1.20799	62	39	13	5.41339	Yes
0.282388	ILMN_1794364	rs1074155	0.168912	5.02531	CTSW	1.21773	13	41	60	5.25432	Yes
0.281369	ILMN_1794364	kgp6700324	0.168696	5.02531	CTSW	1.21705	61	40	13	5.24776	Yes
0.281369	ILMN_1794364	rs6591188	0.168696	5.02531	CTSW	1.21705	13	40	61	5.24776	Yes
0.281369	ILMN_1794364	rs9666878	0.168696	5.02531	CTSW	1.21705	13	40	61	5.24776	Yes
0.281369	ILMN_1794364	kgp10250745	0.168696	5.02531	CTSW	1.21705	61	40	13	5.24776	Yes
0.281369	ILMN_1794364	kgp12394332	0.168696	5.02531	CTSW	1.21705	61	40	13	5.24776	Yes
0.272034	ILMN_1794364	rs11227279	0.164302	5.02531	CTSW	1.20869	14	42	58	5.1143	Yes
0.272034	ILMN_1794364	rs11227281	0.164302	5.02531	CTSW	1.20869	14	42	58	5.1143	Yes
0.272034	ILMN_1794364	rs948494	0.164302	5.02531	CTSW	1.20869	14	42	58	5.1143	Yes
0.280629	ILMN_1794364	kgp11094085	0.163775	5.02531	CTSW	1.21625	60	41	13	5.09833	Yes
0.29256	ILMN_1801866	rs1041439	0.272188	5.22536	BRWD1	1.22522	16	60	38	8.57766	Yes
0.29256	ILMN_1801866	rs6517528	0.272188	5.22536	BRWD1	1.22522	38	60	16	8.57766	Yes
0.29256	ILMN_1801866	kgp10609528	0.272188	5.22536	BRWD1	1.22522	16	60	38	8.57766	Yes
0.29256	ILMN_1801866	rs11910971	0.272188	5.22536	BRWD1	1.22522	38	60	16	8.57766	Yes
0.29256	ILMN_1801866	rs6517531	0.272188	5.22536	BRWD1	1.22522	16	60	38	8.57766	Yes
0.29256	ILMN_1801866	kgp7331982	0.272188	5.22536	BRWD1	1.22522	16	60	38	8.57766	Yes
0.29256	ILMN_1801866	kgp11405339	0.272188	5.22536	BRWD1	1.22522	16	60	38	8.57766	Yes
0.29256	ILMN_1801866	kgp7198767	0.272188	5.22536	BRWD1	1.22522	38	60	16	8.57766	Yes
0.290584	ILMN_1801866	kgp10986240	0.270905	5.22536	BRWD1	1.2234	39	59	16	8.53384	Yes
0.273712	ILMN_1801866	rs2142117	0.252902	5.22536	BRWD1	1.20965	18	59	37	7.9266	Yes
0.273712	ILMN_1801866	kgp10732682	0.252902	5.22536	BRWD1	1.20965	37	59	18	7.9266	Yes
0.273568	ILMN_1801866	rs726046	0.249953	5.22536	BRWD1	1.2096	18	60	36	7.82839	Yes
0.273568	ILMN_1801866	kgp4567827	0.249953	5.22536	BRWD1	1.2096	36	60	18	7.82839	Yes
0.245015	ILMN_1801866	kgp11248601	0.225805	5.22536	BRWD1	1.18475	21	57	36	7.0371	Yes
0.245062	ILMN_1801866	kgp11243369	0.22457	5.22536	BRWD1	1.18641	23	59	32	6.99722	Yes
0.245062	ILMN_1801866	kgp9954773	0.22457	5.22536	BRWD1	1.18641	23	59	32	6.99722	Yes
0.258602	ILMN_1801866	rs6517541	0.218482	5.22536	BRWD1	1.19814	20	62	32	6.80148	Yes
0.228461	ILMN_1801866	kgp6443854	0.21384	5.22536	BRWD1	1.17033	23	55	36	6.65312	Yes
0.250239	ILMN_1801866	rs2272577	0.212801	5.22536	BRWD1	1.19114	21	61	32	6.62	Yes
0.234346	ILMN_1801866	kgp8947538	0.211557	5.22536	BRWD1	1.17822	25	58	31	6.58042	Yes
0.234346	ILMN_1801866	rs7281853	0.211557	5.22536	BRWD1	1.17822	31	58	25	6.58042	Yes
0.234346	ILMN_1801866	kgp9888722	0.211557	5.22536	BRWD1	1.17822	25	58	31	6.58042	Yes
0.234807	ILMN_1801866	kgp11667235	0.209481	5.22536	BRWD1	1.1788	30	59	25	6.51449	Yes
0.23815	ILMN_1801866	kgp1567703	0.206061	5.22536	BRWD1	1.17889	35	58	21	6.40617	Yes
0.23815	ILMN_1801866	rs9982122	0.206061	5.22536	BRWD1	1.17889	21	58	35	6.40617	Yes
0.23815	ILMN_1801866	kgp2961156	0.206061	5.22536	BRWD1	1.17889	35	58	21	6.40617	Yes
0.249972	ILMN_1801866	kgp8129865	0.197266	5.22536	BRWD1	1.19059	20	63	31	6.12948	Yes
0.217268	ILMN_1801866	rs2070865	0.192781	5.22536	BRWD1	1.16071	41	52	21	5.98938	Yes
0.222828	ILMN_1801866	rs4624474	0.186189	5.22536	BRWD1	1.17032	26	61	27	5.78462	Yes
0.222828	ILMN_1801866	rs1888488	0.186189	5.22536	BRWD1	1.17032	27	61	26	5.78462	Yes
0.222828	ILMN_1801866	rs2836981	0.186189	5.22536	BRWD1	1.17032	26	61	27	5.78462	Yes
0.211264	ILMN_1801866	rs7281463	0.186008	5.22536	BRWD1	1.15824	31	55	28	5.77901	Yes
0.211164	ILMN_1801866	rs2297256	0.185107	5.22536	BRWD1	1.1581	23	56	35	5.75114	Yes
0.211164	ILMN_1801866	rs8130320	0.185107	5.22536	BRWD1	1.1581	23	56	35	5.75114	Yes
0.211164	ILMN_1801866	rs2150414	0.185107	5.22536	BRWD1	1.1581	35	56	23	5.75114	Yes
0.211164	ILMN_1801866	rs2836958	0.185107	5.22536	BRWD1	1.1581	23	56	35	5.75114	Yes
0.211164	ILMN_1801866	rs2836959	0.185107	5.22536	BRWD1	1.1581	23	56	35	5.75114	Yes
0.223241	ILMN_1801866	rs2037925	0.184501	5.22536	BRWD1	1.17097	27	62	25	5.7324	Yes
0.223241	ILMN_1801866	rs2836987	0.184501	5.22536	BRWD1	1.17097	27	62	25	5.7324	Yes
0.207788	ILMN_1801866	rs2836934	0.18279	5.22536	BRWD1	1.15516	35	55	24	5.67956	Yes
0.210403	ILMN_1801866	kgp3180113	0.178848	5.22536	BRWD1	1.15486	42	51	21	5.55819	Yes
0.204908	ILMN_1801866	rs418359	0.171206	5.22536	BRWD1	1.15366	29	56	29	5.32421	Yes
0.202083	ILMN_1801866	rs2037923	0.169164	5.22536	BRWD1	1.14957	25	57	32	5.26199	Yes
0.247764	ILMN_1801909	kgp8211462	0.231249	5.80253	IGHMBP2	1.18679	84	23	7	7.21355	Yes
0.160492	ILMN_1801909	kgp11720749	0.194225	5.80253	IGHMBP2	1.11844	8	46	60	6.03443	Yes
0.22525	ILMN_1801909	rs592697	0.190122	5.80253	IGHMBP2	1.16882	8	24	82	5.9066	Yes
0.22525	ILMN_1801909	kgp1167824	0.190122	5.80253	IGHMBP2	1.16882	82	24	8	5.9066	Yes
0.22525	ILMN_1801909	rs636049	0.190122	5.80253	IGHMBP2	1.16882	82	24	8	5.9066	Yes
0.22525	ILMN_1801909	rs629426	0.190122	5.80253	IGHMBP2	1.16882	82	24	8	5.9066	Yes
0.22525	ILMN_1801909	kgp10644413	0.190122	5.80253	IGHMBP2	1.16882	8	24	82	5.9066	Yes
0.219875	ILMN_1801909	rs478647	0.189181	5.80253	IGHMBP2	1.16332	86	22	6	5.87737	Yes
0.405984	ILMN_1810628	kgp2414769	0.445895	6.32293	KIAA0367	1.32502	98	16	0	15.3525	Yes
0.405984	ILMN_1810628	kgp964711	0.445895	6.32293	KIAA0367	1.32502	98	16	0	15.3525	Yes
0.405984	ILMN_1810628	kgp9132287	0.445895	6.32293	KIAA0367	1.32502	16	98	0	15.3525	Yes
0.405984	ILMN_1810628	rs7033978	0.445895	6.32293	KIAA0367	1.32502	16	98	0	15.3525	Yes
0.405984	ILMN_1810628	rs560094	0.445895	6.32293	KIAA0367	1.32502	16	98	0	15.3525	Yes
0.405984	ILMN_1810628	rs620552	0.445895	6.32293	KIAA0367	1.32502	16	98	0	15.3525	Yes
0.405984	ILMN_1810628	kgp3400951	0.445895	6.32293	KIAA0367	1.32502	16	98	0	15.3525	Yes
0.405984	ILMN_1810628	rs512110	0.445895	6.32293	KIAA0367	1.32502	16	98	0	15.3525	Yes
0.405984	ILMN_1810628	rs517634	0.445895	6.32293	KIAA0367	1.32502	98	16	0	15.3525	Yes
0.405984	ILMN_1810628	rs680775	0.445895	6.32293	KIAA0367	1.32502	16	98	0	15.3525	Yes
0.405984	ILMN_1810628	rs680729	0.445895	6.32293	KIAA0367	1.32502	16	98	0	15.3525	Yes
0.402221	ILMN_1810628	rs611461	0.414501	6.32293	KIAA0367	1.32166	15	99	0	13.9546	Yes
0.343506	ILMN_1810628	rs561970	0.367464	6.32293	KIAA0367	1.27496	95	19	0	12.0518	Yes
0.30254	ILMN_1810628	kgp7658177	0.309099	6.32293	KIAA0367	1.24143	92	21	0	9.78738	Yes
0.300356	ILMN_1810628	rs678943	0.303978	6.32293	KIAA0367	1.23951	21	93	0	9.68651	Yes
0.300356	ILMN_1810628	rs505034	0.303978	6.32293	KIAA0367	1.23951	93	21	0	9.68651	Yes
0.291955	ILMN_1810628	kgp5155051	0.230594	6.32293	KIAA0367	1.22985	98	16	0	7.19226	Yes
0.45877	ILMN_1810628	kgp5534646	0.218103	6.32293	KIAA0367	1.37585	2	24	88	6.78933	Yes
0.779631	ILMN_1811933	rs2294914	0.357502	5.50203	SHMT1	1.70953	79	34	1	11.6661	Yes
0.779631	ILMN_1811933	GA032171	0.357502	5.50203	SHMT1	1.70953	1	34	79	11.6661	Yes
0.779631	ILMN_1811933	kgp7609041	0.357502	5.50203	SHMT1	1.70953	79	34	1	11.6661	Yes
0.77625	ILMN_1811933	kgp3693867	0.340355	5.50203	SHMT1	1.70525	1	33	80	11.0153	Yes
0.479916	ILMN_1811933	kgp22794224	0.338103	5.50203	SHMT1	1.40338	4	31	79	10.931	Yes
0.778616	ILMN_1811933	rs4925157	0.336235	5.50203	SHMT1	1.70828	1	35	78	10.8614	Yes
0.778616	ILMN_1811933	kgp7350776	0.336235	5.50203	SHMT1	1.70828	1	35	78	10.8614	Yes
0.778616	ILMN_1811933	kgp7444890	0.336235	5.50203	SHMT1	1.70828	78	35	1	10.8614	Yes
0.778616	ILMN_1811933	kgp8059490	0.336235	5.50203	SHMT1	1.70828	78	35	1	10.8614	Yes
0.487131	ILMN_1811933	kgp7897747	0.313542	5.50203	SHMT1	1.42428	77	35	2	10.0294	Yes
0.487131	ILMN_1811933	kgp7906421	0.313542	5.50203	SHMT1	1.42428	77	35	2	10.0294	Yes
0.585051	ILMN_1811933	rs4925159	0.311794	5.50203	SHMT1	1.50198	3	43	68	9.96637	Yes
0.585051	ILMN_1811933	kgp8523797	0.311794	5.50203	SHMT1	1.50198	3	43	68	9.96637	Yes
0.509545	ILMN_1811933	rs584300	0.304014	5.50203	SHMT1	1.43662	69	42	3	9.68777	Yes
0.506776	ILMN_1811933	rs2461847	0.294836	5.50203	SHMT1	1.43378	70	41	3	9.36285	Yes
0.506776	ILMN_1811933	kgp3366363	0.294836	5.50203	SHMT1	1.43378	70	41	3	9.36285	Yes
0.407899	ILMN_1811933	kgp10831563	0.288074	5.50203	SHMT1	1.34477	4	41	69	9.12601	Yes
0.338957	ILMN_1811933	kgp8213621	0.282773	5.50203	SHMT1	1.29093	74	36	3	8.86772	Yes
0.338828	ILMN_1811933	rs7406759	0.253925	5.50203	SHMT1	1.27498	68	39	7	7.96073	Yes
0.227719	ILMN_1815366	kgp5762533	0.231454	6.03439	FLJ21865	1.17279	17	70	27	7.22022	Yes
0.227719	ILMN_1815366	kgp11086102	0.231454	6.03439	FLJ21865	1.17279	27	70	17	7.22022	Yes
0.223691	ILMN_1815366	rs4789912	0.228281	6.03439	FLJ21865	1.16972	27	69	18	7.11721	Yes
0.223691	ILMN_1815366	rs11077409	0.228281	6.03439	FLJ21865	1.16972	18	69	27	7.11721	Yes
0.223691	ILMN_1815366	kgp7164885	0.228281	6.03439	FLJ21865	1.16972	27	69	18	7.11721	Yes
0.212721	ILMN_1815366	rs4789913	0.219521	6.03439	FLJ21865	1.16091	30	66	18	6.8348	Yes
0.215842	ILMN_1815366	kgp5558050	0.214075	6.03439	FLJ21865	1.16317	16	67	31	6.66061	Yes
0.215842	ILMN_1815366	rs4790069	0.214075	6.03439	FLJ21865	1.16317	31	67	16	6.66061	Yes
0.215842	ILMN_1815366	rs2377299	0.214075	6.03439	FLJ21865	1.16317	31	67	16	6.66061	Yes
0.213749	ILMN_1815366	rs15538	0.21398	6.03439	FLJ21865	1.16152	17	69	28	6.65758	Yes
0.20423	ILMN_1815366	rs11769	0.203706	6.03439	FLJ21865	1.15391	30	66	17	6.28056	Yes
0.195701	ILMN_1824337	rs13061927	0.166886	5.04535	ACVR2B	1.1421	79	29	6	5.19271	Yes
0.176962	ILMN_2045975	kgp1665283	0.165469	4.87566	ORMDL1	1.13401	8	42	64	5.1497	Yes
0.176962	ILMN_2045975	GA002636	0.165469	4.87566	ORMDL1	1.13401	8	42	64	5.1497	Yes
0.176962	ILMN_2045975	rs4667297	0.165469	4.87566	ORMDL1	1.13401	8	42	64	5.1497	Yes
0.176962	ILMN_2045975	rs12693551	0.165469	4.87566	ORMDL1	1.13401	64	42	8	5.1497	Yes
0.176962	ILMN_2045975	rs893784	0.165469	4.87566	ORMDL1	1.13401	8	42	64	5.1497	Yes
0.176962	ILMN_2045975	rs10931430	0.165469	4.87566	ORMDL1	1.13401	64	42	8	5.1497	Yes
0.176962	ILMN_2045975	rs11679767	0.165469	4.87566	ORMDL1	1.13401	8	42	64	5.1497	Yes
0.176962	ILMN_2045975	rs1437891	0.165469	4.87566	ORMDL1	1.13401	8	42	64	5.1497	Yes
0.168308	ILMN_2045975	rs7568449	0.15968	4.87566	ORMDL1	1.12818	7	43	64	4.97453	Yes
0.233829	ILMN_2052891	P1_M_061510_4_270_M	0.266788	5.06626	PKD2	1.17208	5	33	76	8.39378	Yes
0.213963	ILMN_2052891	rs10222708	0.188745	5.06626	PKD2	1.15605	18	96	0	5.86386	Yes
0.213963	ILMN_2052891	rs10222997	0.188745	5.06626	PKD2	1.15605	18	96	0	5.86386	Yes
0.213963	ILMN_2052891	kgp11550991	0.188745	5.06626	PKD2	1.15605	96	18	0	5.86386	Yes
0.263493	ILMN_2052891	rs10018094	0.183959	5.06626	PKD2	1.19218	1	17	96	5.71566	Yes
0.263493	ILMN_2052891	rs12510860	0.183959	5.06626	PKD2	1.19218	96	17	1	5.71566	Yes
0.286181	ILMN_2067607	rs6969617	0.200871	5.17606	TMEM106B	1.22172	10	55	49	6.24257	Yes
0.284255	ILMN_2067607	kgp10080545	0.180387	5.17606	TMEM106B	1.22163	49	51	14	5.60551	Yes
0.245712	ILMN_2067607	kgp8871122	0.176102	5.17606	TMEM106B	1.19064	41	52	21	5.47392	Yes
0.280822	ILMN_2067607	rs2160269	0.170842	5.17606	TMEM106B	1.21832	14	51	49	5.31311	Yes
0.102825	ILMN_2070530	kgp10185255	0.156353	4.36692	OR5F1	1.07541	80	29	4	4.83557	Yes
0.101739	ILMN_2070530	rs984371	0.153691	4.36692	OR5F1	1.07459	4	29	81	4.79428	Yes
0.101739	ILMN_2070530	kgp3066858	0.153691	4.36692	OR5F1	1.07459	81	29	4	4.79428	Yes
0.101739	ILMN_2070530	kgp8002507	0.153691	4.36692	OR5F1	1.07459	4	29	81	4.79428	Yes
0.101739	ILMN_2070530	rs10897314	0.153691	4.36692	OR5F1	1.07459	4	29	81	4.79428	Yes
0.101739	ILMN_2070530	rs6591721	0.153691	4.36692	OR5F1	1.07459	4	29	81	4.79428	Yes
0.101739	ILMN_2070530	rs11231529	0.153691	4.36692	OR5F1	1.07459	4	29	81	4.79428	Yes
0.150822	ILMN_2070530	kgp1531269	0.152701	4.36692	OR5F1	1.11353	4	29	80	4.7268	Yes
0.133054	ILMN_2074894	rs6458200	0.201115	5.17158	TREML2P	1.09775	82	28	4	6.25027	Yes
0.133054	ILMN_2074894	rs6921835	0.201115	5.17158	TREML2P	1.09775	4	28	82	6.25027	Yes
0.133054	ILMN_2074894	rs1872242	0.201115	5.17158	TREML2P	1.09775	82	28	4	6.25027	Yes
0.133054	ILMN_2074894	rs1872241	0.201115	5.17158	TREML2P	1.09775	4	28	82	6.25027	Yes
0.133054	ILMN_2074894	rs9369265	0.201115	5.17158	TREML2P	1.09775	82	28	4	6.25027	Yes
0.133054	ILMN_2074894	kgp6991035	0.201115	5.17158	TREML2P	1.09775	4	28	82	6.25027	Yes
0.133054	ILMN_2074894	kgp5684409	0.201115	5.17158	TREML2P	1.09775	4	28	82	6.25027	Yes
0.133054	ILMN_2074894	kgp6720310	0.201115	5.17158	TREML2P	1.09775	82	28	4	6.25027	Yes
0.133054	ILMN_2074894	rs7769759	0.201115	5.17158	TREML2P	1.09775	4	28	82	6.25027	Yes
0.133054	ILMN_2074894	rs1825412	0.201115	5.17158	TREML2P	1.09775	4	28	82	6.25027	Yes
0.133657	ILMN_2074894	rs9349180	0.19964	5.17158	TREML2P	1.09817	81	29	4	6.20392	Yes
0.133657	ILMN_2074894	rs4406227	0.19964	5.17158	TREML2P	1.09817	81	29	4	6.20392	Yes
0.133657	ILMN_2074894	kgp10924624	0.19964	5.17158	TREML2P	1.09817	81	29	4	6.20392	Yes
0.133657	ILMN_2074894	kgp12312080	0.19964	5.17158	TREML2P	1.09817	4	29	81	6.20392	Yes
0.133657	ILMN_2074894	rs986030	0.19964	5.17158	TREML2P	1.09817	4	29	81	6.20392	Yes
0.199599	ILMN_2077504	rs11170	0.190467	4.79752	RNF160	1.14561	75	33	6	5.91735	Yes
0.168979	ILMN_2077504	rs2254796	0.185354	4.79752	RNF160	1.12122	5	30	79	5.75878	Yes
0.195857	ILMN_2077504	rs1537093	0.181996	4.79752	RNF160	1.14275	78	30	6	5.65508	Yes
0.16513	ILMN_2077504	rs2249028	0.17779	4.79752	RNF160	1.12018	7	34	73	5.52569	Yes
0.16513	ILMN_2077504	rs2297252	0.17779	4.79752	RNF160	1.12018	7	34	73	5.52569	Yes
0.163307	ILMN_2077504	rs4817258	0.176726	4.79752	RNF160	1.1189	75	32	7	5.49306	Yes
0.163307	ILMN_2077504	kgp10892188	0.176726	4.79752	RNF160	1.1189	75	32	7	5.49306	Yes
0.163307	ILMN_2077504	rs2142374	0.176726	4.79752	RNF160	1.1189	75	32	7	5.49306	Yes
0.164059	ILMN_2077504	rs8134627	0.17638	4.79752	RNF160	1.11941	7	33	74	5.48245	Yes
0.132898	ILMN_2077504	kgp1274042	0.170835	4.79752	RNF160	1.09492	6	31	77	5.31289	Yes
0.163033	ILMN_2077504	kgp8112293	0.170546	4.79752	RNF160	1.11861	74	33	7	5.30409	Yes
0.160824	ILMN_2077504	rs1984012	0.158319	4.79752	RNF160	1.11655	7	33	74	4.93348	Yes
0.160701	ILMN_2077504	rs2853827	0.157652	4.79752	RNF160	1.11647	7	33	74	4.91338	Yes
0.160701	ILMN_2077504	rs2832177	0.157652	4.79752	RNF160	1.11647	74	33	7	4.91338	Yes
0.265184	ILMN_2078599	kgp11162846	0.193499	4.77968	ACP5	1.2061	28	62	24	6.01176	Yes
0.263957	ILMN_2078599	rs3760780	0.189291	4.77968	ACP5	1.20556	27	63	24	5.88079	Yes
0.283962	ILMN_2078599	kgp3757822	0.164694	4.77968	ACP5	1.22035	79	29	6	5.1262	Yes
0.170687	ILMN_2078599	rs12972904	0.16412	4.77968	ACP5	1.12153	4	28	82	5.10879	Yes
0.170687	ILMN_2078599	kgp12519521	0.16412	4.77968	ACP5	1.12153	4	28	82	5.10879	Yes
0.170361	ILMN_2078599	kgp4950382	0.157056	4.77968	ACP5	1.12117	81	29	4	4.89544	Yes
0.227237	ILMN_2078599	rs889366	0.15536	4.77968	ACP5	1.17337	26	60	28	4.8444	Yes
0.240147	ILMN_2228453	kgp11068729	0.290142	5.25725	KIAA0562	1.18273	52	49	13	9.19822	Yes
0.222722	ILMN_2228453	rs9424310	0.273483	5.25725	KIAA0562	1.16994	53	46	15	8.62195	Yes
0.224256	ILMN_2228453	kgp2491112	0.26949	5.25725	KIAA0562	1.17101	15	48	51	8.48563	Yes
0.224256	ILMN_2228453	kgp5865925	0.26949	5.25725	KIAA0562	1.17101	51	48	15	8.48563	Yes
0.214913	ILMN_2228453	rs10752721	0.267779	5.25725	KIAA0562	1.16468	13	47	54	8.42742	Yes
0.214913	ILMN_2228453	rs9424303	0.267779	5.25725	KIAA0562	1.16468	13	47	54	8.42742	Yes
0.214913	ILMN_2228453	kgp4734172	0.267779	5.25725	KIAA0562	1.16468	13	47	54	8.42742	Yes
0.214913	ILMN_2228453	kgp746121	0.267779	5.25725	KIAA0562	1.16468	54	47	13	8.42742	Yes
0.214913	ILMN_2228453	rs6424058	0.267779	5.25725	KIAA0562	1.16468	54	47	13	8.42742	Yes
0.214913	ILMN_2228453	kgp12568424	0.267779	5.25725	KIAA0562	1.16468	13	47	54	8.42742	Yes
0.214913	ILMN_2228453	kgp2449314	0.267779	5.25725	KIAA0562	1.16468	13	47	54	8.42742	Yes
0.214913	ILMN_2228453	kgp402510	0.267779	5.25725	KIAA0562	1.16468	54	47	13	8.42742	Yes
0.214913	ILMN_2228453	rs2275822	0.267779	5.25725	KIAA0562	1.16468	54	47	13	8.42742	Yes
0.214913	ILMN_2228453	rs6683156	0.267779	5.25725	KIAA0562	1.16468	54	47	13	8.42742	Yes
0.19871	ILMN_2228453	rs9424290	0.242053	5.25725	KIAA0562	1.15028	20	43	51	7.56702	Yes
0.19043	ILMN_2228453	kgp11877934	0.227786	5.25725	KIAA0562	1.14373	19	44	51	7.10117	Yes
0.231399	ILMN_2228453	kgp5159304	0.21663	5.25725	KIAA0562	1.17909	15	64	35	6.74219	Yes
0.199274	ILMN_2228453	kgp7106492	0.191337	5.25725	KIAA0562	1.15106	53	47	14	5.94439	Yes
0.190048	ILMN_2228453	rs9424284	0.184687	5.25725	KIAA0562	1.14487	54	48	12	5.73816	Yes
0.190048	ILMN_2228453	kgp8992755	0.184687	5.25725	KIAA0562	1.14487	12	48	54	5.73816	Yes
0.192226	ILMN_2228453	kgp5377419	0.173772	5.25725	KIAA0562	1.14528	61	42	11	5.40258	Yes
0.16449	ILMN_2302358	rs4148564	0.206908	5.109	ABCC5	1.1176	3	30	81	6.43296	Yes
0.16449	ILMN_2302358	rs4148561	0.206908	5.109	ABCC5	1.1176	3	30	81	6.43296	Yes
0.16449	ILMN_2302358	rs6443928	0.206908	5.109	ABCC5	1.1176	3	30	81	6.43296	Yes
0.16449	ILMN_2302358	rs4148557	0.206908	5.109	ABCC5	1.1176	3	30	81	6.43296	Yes
0.209479	ILMN_2302358	rs4148567	0.186742	5.109	ABCC5	1.15002	1	34	79	5.80174	Yes
0.36361	ILMN_2330382	kgp4102145	0.395119	5.0198	PAQR6	1.28947	31	58	25	13.1539	Yes
0.36361	ILMN_2330382	rs949464	0.395119	5.0198	PAQR6	1.28947	31	58	25	13.1539	Yes
0.36361	ILMN_2330382	rs7522860	0.395119	5.0198	PAQR6	1.28947	25	58	31	13.1539	Yes
0.36361	ILMN_2330382	rs2296374	0.395119	5.0198	PAQR6	1.28947	25	58	31	13.1539	Yes
0.353811	ILMN_2330382	rs3762281	0.384404	5.0198	PAQR6	1.28024	31	57	26	12.7216	Yes
0.353811	ILMN_2330382	rs2025577	0.384404	5.0198	PAQR6	1.28024	26	57	31	12.7216	Yes
0.353811	ILMN_2330382	rs2274226	0.384404	5.0198	PAQR6	1.28024	31	57	26	12.7216	Yes
0.354107	ILMN_2330382	kgp5985289	0.37214	5.0198	PAQR6	1.28167	25	58	31	12.2349	Yes
0.354107	ILMN_2330382	rs933489	0.37214	5.0198	PAQR6	1.28167	25	58	31	12.2349	Yes
0.338154	ILMN_2330382	kgp2305198	0.350625	5.0198	PAQR6	1.26436	29	58	27	11.4031	Yes
0.324061	ILMN_2330382	rs11264467	0.186546	5.0198	PAQR6	1.25995	48	56	10	5.79567	Yes
0.266817	ILMN_2330382	rs2540169	0.184689	5.0198	PAQR6	1.1981	12	41	61	5.7382	Yes
0.264714	ILMN_2330382	rs2764406	0.184033	5.0198	PAQR6	1.19603	66	38	10	5.71794	Yes
0.273058	ILMN_2330382	rs2540168	0.170826	5.0198	PAQR6	1.20295	11	39	64	5.31262	Yes
0.273202	ILMN_2330382	rs2246476	0.168253	5.0198	PAQR6	1.20337	11	40	63	5.23427	Yes
0.18386	ILMN_2331010	rs7009522	0.181586	5.44642	TNFRSF10B	1.14544	82	27	5	5.64243	Yes
0.18386	ILMN_2331010	kgp9348738	0.181586	5.44642	TNFRSF10B	1.14544	82	27	5	5.64243	Yes
0.301382	ILMN_2337336	kgp5576061	0.260087	5.20614	PVRL2	1.23438	55	53	6	8.16731	Yes
0.301382	ILMN_2337336	rs8104483	0.260087	5.20614	PVRL2	1.23438	6	53	55	8.16731	Yes
0.301382	ILMN_2337336	rs4803767	0.260087	5.20614	PVRL2	1.23438	55	53	6	8.16731	Yes
0.23321	ILMN_2337336	rs387976	0.233375	5.20614	PVRL2	1.17865	12	57	45	7.28274	Yes
0.293492	ILMN_2337336	rs2075642	0.231973	5.20614	PVRL2	1.22738	6	50	58	7.23708	Yes
0.296418	ILMN_2337336	rs3729640	0.205252	5.20614	PVRL2	1.23105	59	50	5	6.38062	Yes
0.417598	ILMN_2337336	rs3852856	0.199795	5.20614	PVRL2	1.3305	2	40	72	6.20878	Yes
0.249755	ILMN_2356111	rs1112001	0.164313	4.83102	SLC41A3	1.19598	63	43	8	5.11463	Yes
0.216373	ILMN_2393968	rs9978685	0.160619	4.93787	SYNJ1	1.15906	89	23	2	5.00289	Yes
0.216373	ILMN_2393968	rs13050853	0.160619	4.93787	SYNJ1	1.15906	89	23	2	5.00289	Yes
0.216373	ILMN_2393968	kgp5826950	0.160619	4.93787	SYNJ1	1.15906	2	23	89	5.00289	Yes
0.216373	ILMN_2393968	kgp7743178	0.160619	4.93787	SYNJ1	1.15906	2	23	89	5.00289	Yes
0.216373	ILMN_2393968	rs4817501	0.160619	4.93787	SYNJ1	1.15906	2	23	89	5.00289	Yes
0.216373	ILMN_2393968	kgp4909961	0.160619	4.93787	SYNJ1	1.15906	89	23	2	5.00289	Yes
0.216373	ILMN_2393968	rs2231390	0.160619	4.93787	SYNJ1	1.15906	2	23	89	5.00289	Yes
0.216373	ILMN_2393968	rs1557264	0.160619	4.93787	SYNJ1	1.15906	89	23	2	5.00289	Yes
0.216373	ILMN_2393968	rs762228	0.160619	4.93787	SYNJ1	1.15906	2	23	89	5.00289	Yes
0.216373	ILMN_2393968	kgp12345181	0.160619	4.93787	SYNJ1	1.15906	2	23	89	5.00289	Yes
0.216373	ILMN_2393968	rs4817502	0.160619	4.93787	SYNJ1	1.15906	89	23	2	5.00289	Yes
0.216373	ILMN_2393968	rs1034316	0.160619	4.93787	SYNJ1	1.15906	2	23	89	5.00289	Yes
0.216373	ILMN_2393968	rs2833964	0.160619	4.93787	SYNJ1	1.15906	89	23	2	5.00289	Yes
0.516207	ILMN_2394305	kgp15065741	0.221625	6.85784	PDGFB	1.43569	2	112	0	6.90236	Yes
0.326553	ILMN_2405756	rs2534712	0.258505	5.66939	VAMP1	1.25283	4	43	67	8.11412	Yes
0.326981	ILMN_2405756	kgp11130155	0.25414	5.66939	VAMP1	1.25314	4	44	66	7.96792	Yes
0.326634	ILMN_2405756	kgp7226563	0.252058	5.66939	VAMP1	1.25281	4	44	66	7.89843	Yes
0.326634	ILMN_2405756	rs7390	0.252058	5.66939	VAMP1	1.25281	66	44	4	7.89843	Yes
0.326634	ILMN_2405756	rs1045452	0.252058	5.66939	VAMP1	1.25281	4	44	66	7.89843	Yes
0.326634	ILMN_2405756	rs12964	0.252058	5.66939	VAMP1	1.25281	66	44	4	7.89843	Yes
0.324903	ILMN_2405756	rs2532501	0.24844	5.66939	VAMP1	1.25134	4	43	67	7.77814	Yes
0.322891	ILMN_2405756	kgp10592505	0.236437	5.66939	VAMP1	1.24937	4	43	67	7.38274	Yes
0.322891	ILMN_2405756	rs2532520	0.236437	5.66939	VAMP1	1.24937	67	43	4	7.38274	Yes
0.320385	ILMN_2405756	rs2532514	0.227966	5.66939	VAMP1	1.24717	4	42	68	7.107	Yes
0.320385	ILMN_2405756	rs2109427	0.227966	5.66939	VAMP1	1.24717	4	42	68	7.107	Yes
0.320385	ILMN_2405756	rs1048402	0.227966	5.66939	VAMP1	1.24717	68	42	4	7.107	Yes
0.320385	ILMN_2405756	kgp844387	0.227966	5.66939	VAMP1	1.24717	4	42	68	7.107	Yes
0.320385	ILMN_2405756	kgp10397178	0.227966	5.66939	VAMP1	1.24717	68	42	4	7.107	Yes
0.320385	ILMN_2405756	rs3180589	0.227966	5.66939	VAMP1	1.24717	68	42	4	7.107	Yes
0.320385	ILMN_2405756	rs7976498	0.227966	5.66939	VAMP1	1.24717	4	42	68	7.107	Yes
0.320385	ILMN_2405756	rs11614343	0.227966	5.66939	VAMP1	1.24717	68	42	4	7.107	Yes
0.320385	ILMN_2405756	kgp7378786	0.227966	5.66939	VAMP1	1.24717	68	42	4	7.107	Yes
0.320385	ILMN_2405756	rs7134136	0.227966	5.66939	VAMP1	1.24717	68	42	4	7.107	Yes
0.320385	ILMN_2405756	rs9788151	0.227966	5.66939	VAMP1	1.24717	4	42	68	7.107	Yes
0.320385	ILMN_2405756	kgp4323035	0.227966	5.66939	VAMP1	1.24717	68	42	4	7.107	Yes
0.320385	ILMN_2405756	rs7316224	0.227966	5.66939	VAMP1	1.24717	68	42	4	7.107	Yes
0.137782	ILMN_2413644	kgp17544537	0.167998	5.03102	TM4SF19	1.10138	93	21	0	5.2265	Yes
0.163591	ILMN_3185118	rs676761	0.180122	5.39236	LOC100129053	1.11798	14	52	48	5.59736	Yes
0.224839	ILMN_3185234	rs16847872	0.267283	5.18494	LOC100129443	1.16986	46	57	11	8.41057	Yes
0.201326	ILMN_3185234	rs2269655	0.250208	5.18494	LOC100129443	1.14952	12	55	46	7.77248	Yes
0.225663	ILMN_3185234	kgp2204728	0.246072	5.18494	LOC100129443	1.16832	36	56	22	7.6997	Yes
0.190427	ILMN_3185234	kgp177497	0.233206	5.18494	LOC100129443	1.14089	46	55	13	7.27725	Yes
0.190427	ILMN_3185234	kgp3062352	0.233206	5.18494	LOC100129443	1.14089	46	55	13	7.27725	Yes
0.214298	ILMN_3185234	kgp1931245	0.227894	5.18494	LOC100129443	1.15829	20	57	37	7.10469	Yes
0.214298	ILMN_3185234	kgp2850755	0.227894	5.18494	LOC100129443	1.15829	37	57	20	7.10469	Yes
0.214298	ILMN_3185234	rs3753555	0.227894	5.18494	LOC100129443	1.15829	37	57	20	7.10469	Yes
0.197181	ILMN_3185234	kgp11281289	0.227484	5.18494	LOC100129443	1.14752	48	56	10	7.09141	Yes
0.213531	ILMN_3185234	kgp9317220	0.215006	5.18494	LOC100129443	1.15778	35	59	20	6.69031	Yes
0.173976	ILMN_3185234	rs3737933	0.182505	5.18494	LOC100129443	1.12912	49	55	10	5.67079	Yes
0.194962	ILMN_3185234	rs2072035	0.181113	5.18494	LOC100129443	1.1435	25	56	33	5.62786	Yes
0.194104	ILMN_3185234	kgp9454356	0.178031	5.18494	LOC100129443	1.14257	24	57	33	5.53311	Yes
0.189699	ILMN_3185234	rs2269650	0.174474	5.18494	LOC100129443	1.1394	26	55	33	5.42406	Yes
0.307351	ILMN_3208576	rs213532	0.389938	4.96876	LOC285943	1.23846	32	63	19	12.9443	Yes
0.302188	ILMN_3208576	rs2428430	0.378548	4.96876	LOC285943	1.23443	20	63	31	12.488	Yes
0.296924	ILMN_3208576	kgp9917608	0.373564	4.96876	LOC285943	1.22985	32	62	20	12.2909	Yes
0.300902	ILMN_3208576	rs2462901	0.364223	4.96876	LOC285943	1.23318	20	64	30	11.9257	Yes
0.295509	ILMN_3208576	rs2960785	0.359234	4.96876	LOC285943	1.2285	20	63	31	11.7327	Yes
0.295509	ILMN_3208576	rs13311400	0.359234	4.96876	LOC285943	1.2285	20	63	31	11.7327	Yes
0.281721	ILMN_3208576	kgp3267111	0.327445	4.96876	LOC285943	1.21533	16	61	37	10.536	Yes
0.26276	ILMN_3208576	kgp8351115	0.305398	4.96876	LOC285943	1.19889	19	58	37	9.73712	Yes
0.249845	ILMN_3208576	rs2428427	0.283649	4.96876	LOC285943	1.18681	21	55	38	8.97212	Yes
0.209008	ILMN_3208576	rs17436757	0.226005	4.96876	LOC285943	1.153	13	43	58	7.04355	Yes
0.206447	ILMN_3208576	kgp11225157	0.22029	4.96876	LOC285943	1.15098	13	42	59	6.85945	Yes
0.209356	ILMN_3208576	kgp4901533	0.217814	4.96876	LOC285943	1.15316	13	45	56	6.78007	Yes
0.198514	ILMN_3208576	kgp7252213	0.217353	4.96876	LOC285943	1.14472	14	42	58	6.76532	Yes
0.198514	ILMN_3208576	kgp7893479	0.217353	4.96876	LOC285943	1.14472	58	42	14	6.76532	Yes
0.198514	ILMN_3208576	kgp775389	0.217353	4.96876	LOC285943	1.14472	14	42	58	6.76532	Yes
0.198862	ILMN_3208576	rs213516	0.209522	4.96876	LOC285943	1.14489	14	44	56	6.51579	Yes
0.198862	ILMN_3208576	kgp10166075	0.209522	4.96876	LOC285943	1.14489	56	44	14	6.51579	Yes
0.198862	ILMN_3208576	rs2648079	0.209522	4.96876	LOC285943	1.14489	56	44	14	6.51579	Yes
0.198862	ILMN_3208576	rs774256	0.209522	4.96876	LOC285943	1.14489	14	44	56	6.51579	Yes
0.196317	ILMN_3208576	kgp4999443	0.206156	4.96876	LOC285943	1.14321	13	45	56	6.40919	Yes
0.196317	ILMN_3208576	rs774250	0.206156	4.96876	LOC285943	1.14321	56	45	13	6.40919	Yes
0.196317	ILMN_3208576	kgp4215568	0.206156	4.96876	LOC285943	1.14321	56	45	13	6.40919	Yes
0.202991	ILMN_3208576	kgp3515716	0.201999	4.96876	LOC285943	1.14804	13	43	58	6.27808	Yes
0.178743	ILMN_3208576	rs17449024	0.176526	4.96876	LOC285943	1.12679	15	45	54	5.48692	Yes
0.231359	ILMN_3230337	kgp8500403	0.198588	5.40915	LOC100132707	1.16838	1	13	99	6.12101	Yes
0.30903	ILMN_3230337	kgp10605369	0.189409	5.40915	LOC100132707	1.23951	108	6	0	5.88446	Yes
0.30903	ILMN_3230337	kgp13470039	0.189409	5.40915	LOC100132707	1.23951	108	6	0	5.88446	Yes
0.30903	ILMN_3230337	kgp10339669	0.189409	5.40915	LOC100132707	1.23951	6	108	0	5.88446	Yes
0.206912	ILMN_3240165	kgp10871931	0.186909	5.39179	CD300LD	1.15603	8	40	66	5.80692	Yes
0.405383	ILMN_3241953	kgp16836810	0.207103	5.29431	A2LD1	1.32006	4	22	88	6.43914	Yes
0.405383	ILMN_3241953	rs9513762	0.207103	5.29431	A2LD1	1.32006	88	22	4	6.43914	Yes
0.405383	ILMN_3241953	rs9518089	0.207103	5.29431	A2LD1	1.32006	4	22	88	6.43914	Yes
0.405383	ILMN_3241953	rs9557454	0.207103	5.29431	A2LD1	1.32006	88	22	4	6.43914	Yes
0.405383	ILMN_3241953	kgp16577358	0.207103	5.29431	A2LD1	1.32006	88	22	4	6.43914	Yes
0.405383	ILMN_3241953	kgp16601688	0.207103	5.29431	A2LD1	1.32006	4	22	88	6.43914	Yes
0.402896	ILMN_3241953	kgp16592486	0.185139	5.29431	A2LD1	1.31749	88	22	4	5.75211	Yes
0.402096	ILMN_3241953	kgp16808625	0.183699	5.29431	A2LD1	1.31681	89	21	4	5.70763	Yes
0.401169	ILMN_3241953	kgp16565573	0.182235	5.29431	A2LD1	1.31593	88	21	4	5.61695	Yes
0.132249	ILMN_3245223	rs574400	0.164416	4.98606	ZNF397OS	1.09519	10	55	49	5.11775	Yes
0.132108	ILMN_3245223	kgp11554824	0.163504	4.98606	ZNF397OS	1.09473	11	54	49	5.09014	Yes
0.190221	ILMN_3245495	kgp947284	0.167469	5.11377	LOC285620	1.13957	81	27	6	5.21042	Yes
0.20817	ILMN_3247434	kgp3970964	0.167204	4.87096	LOC100128977	1.15005	89	24	1	5.20237	Yes
0.382189	ILMN_3271625	kgp12508026	0.177479	5.40777	LOC100128597	1.30824	111	3	0	5.51616	Yes
0.228338	ILMN_3309634	rs887466	0.250988	5.87952	PSORS1C3	1.1705	20	62	32	7.8628	Yes
0.228338	ILMN_3309634	rs1265155	0.250988	5.87952	PSORS1C3	1.1705	20	62	32	7.8628	Yes
0.228338	ILMN_3309634	rs4947305	0.250988	5.87952	PSORS1C3	1.1705	32	62	20	7.8628	Yes
0.228338	ILMN_3309634	rs9501066	0.250988	5.87952	PSORS1C3	1.1705	32	62	20	7.8628	Yes
0.228338	ILMN_3309634	kgp17378867	0.250988	5.87952	PSORS1C3	1.1705	20	62	32	7.8628	Yes
0.228338	ILMN_3309634	kgp9806008	0.250988	5.87952	PSORS1C3	1.1705	20	62	32	7.8628	Yes
0.228338	ILMN_3309634	rs3868542	0.250988	5.87952	PSORS1C3	1.1705	20	62	32	7.8628	Yes
0.228338	ILMN_3309634	rs3871248	0.250988	5.87952	PSORS1C3	1.1705	32	62	20	7.8628	Yes
0.228338	ILMN_3309634	rs9368657	0.250988	5.87952	PSORS1C3	1.1705	20	62	32	7.8628	Yes
0.228338	ILMN_3309634	kgp6011017	0.250988	5.87952	PSORS1C3	1.1705	32	62	20	7.8628	Yes
0.228338	ILMN_3309634	rs9394040	0.250988	5.87952	PSORS1C3	1.1705	20	62	32	7.8628	Yes
0.228338	ILMN_3309634	rs6937752	0.250988	5.87952	PSORS1C3	1.1705	32	62	20	7.8628	Yes
0.236686	ILMN_3309634	rs9263875	0.248092	5.87952	PSORS1C3	1.17589	33	64	17	7.7666	Yes
0.237578	ILMN_3309634	rs9295957	0.242058	5.87952	PSORS1C3	1.17644	14	63	37	7.56721	Yes
0.228647	ILMN_3309634	rs887464	0.239875	5.87952	PSORS1C3	1.16946	33	63	18	7.49542	Yes
0.23487	ILMN_3309634	rs6936474	0.238996	5.87952	PSORS1C3	1.17433	38	62	14	7.46655	Yes
0.23487	ILMN_3309634	rs28397286	0.238996	5.87952	PSORS1C3	1.17433	14	62	38	7.46655	Yes
0.243516	ILMN_3309634	rs1265093	0.230837	5.87952	PSORS1C3	1.17983	12	59	43	7.20015	Yes
0.243516	ILMN_3309634	rs1966	0.230837	5.87952	PSORS1C3	1.17983	43	59	12	7.20015	Yes
0.243516	ILMN_3309634	rs1265085	0.230837	5.87952	PSORS1C3	1.17983	12	59	43	7.20015	Yes
0.243516	ILMN_3309634	kgp4777608	0.230837	5.87952	PSORS1C3	1.17983	12	59	43	7.20015	Yes
0.243516	ILMN_3309634	kgp5757934	0.230837	5.87952	PSORS1C3	1.17983	12	59	43	7.20015	Yes
0.224429	ILMN_3309634	rs915660	0.23026	5.87952	PSORS1C3	1.16605	38	61	15	7.1814	Yes
0.224429	ILMN_3309634	kgp7982273	0.23026	5.87952	PSORS1C3	1.16605	15	61	38	7.1814	Yes
0.224429	ILMN_3309634	kgp11067706	0.23026	5.87952	PSORS1C3	1.16605	38	61	15	7.1814	Yes
0.224429	ILMN_3309634	rs1052989	0.23026	5.87952	PSORS1C3	1.16605	38	61	15	7.1814	Yes
0.224429	ILMN_3309634	rs9380220	0.23026	5.87952	PSORS1C3	1.16605	38	61	15	7.1814	Yes
0.222509	ILMN_3309634	rs6921663	0.223629	5.87952	PSORS1C3	1.16435	16	61	37	6.96687	Yes
0.222509	ILMN_3309634	rs6899874	0.223629	5.87952	PSORS1C3	1.16435	16	61	37	6.96687	Yes
0.222509	ILMN_3309634	kgp174951	0.223629	5.87952	PSORS1C3	1.16435	16	61	37	6.96687	Yes
0.222509	ILMN_3309634	kgp11193401	0.223629	5.87952	PSORS1C3	1.16435	16	61	37	6.96687	Yes
0.222509	ILMN_3309634	kgp12164327	0.223629	5.87952	PSORS1C3	1.16435	37	61	16	6.96687	Yes
0.222509	ILMN_3309634	kgp11517157	0.223629	5.87952	PSORS1C3	1.16435	16	61	37	6.96687	Yes
0.222509	ILMN_3309634	kgp10185970	0.223629	5.87952	PSORS1C3	1.16435	16	61	37	6.96687	Yes
0.222509	ILMN_3309634	rs4122189	0.223629	5.87952	PSORS1C3	1.16435	37	61	16	6.96687	Yes
0.222509	ILMN_3309634	rs9366769	0.223629	5.87952	PSORS1C3	1.16435	16	61	37	6.96687	Yes
0.227973	ILMN_3309634	rs6922994	0.222731	5.87952	PSORS1C3	1.16905	14	63	37	6.93794	Yes
0.217709	ILMN_3309634	rs1265156	0.219918	5.87952	PSORS1C3	1.16094	15	58	41	6.84754	Yes
0.213627	ILMN_3309634	kgp5381754	0.217381	5.87952	PSORS1C3	1.1604	36	63	15	6.76622	Yes
0.213627	ILMN_3309634	kgp8575460	0.217381	5.87952	PSORS1C3	1.1604	36	63	15	6.76622	Yes
0.213627	ILMN_3309634	rs3095245	0.217381	5.87952	PSORS1C3	1.1604	15	63	36	6.76622	Yes
0.213627	ILMN_3309634	kgp156282	0.217381	5.87952	PSORS1C3	1.1604	15	63	36	6.76622	Yes
0.213627	ILMN_3309634	rs3134749	0.217381	5.87952	PSORS1C3	1.1604	36	63	15	6.76622	Yes
0.222744	ILMN_3309634	rs9404983	0.214571	5.87952	PSORS1C3	1.16426	35	63	16	6.67642	Yes
0.219695	ILMN_3309634	rs6941912	0.213445	5.87952	PSORS1C3	1.16186	13	62	39	6.64052	Yes
0.220621	ILMN_3309634	kgp11006878	0.213384	5.87952	PSORS1C3	1.16269	36	62	16	6.63858	Yes
0.244017	ILMN_3309634	rs1265110	0.211778	5.87952	PSORS1C3	1.18044	47	57	10	6.58746	Yes
0.244017	ILMN_3309634	rs1265163	0.211778	5.87952	PSORS1C3	1.18044	47	57	10	6.58746	Yes
0.244017	ILMN_3309634	rs10807081	0.211778	5.87952	PSORS1C3	1.18044	47	57	10	6.58746	Yes
0.220373	ILMN_3309634	kgp10037092	0.210587	5.87952	PSORS1C3	1.16463	13	63	38	6.54958	Yes
0.220373	ILMN_3309634	rs6905862	0.210587	5.87952	PSORS1C3	1.16463	13	63	38	6.54958	Yes
0.220373	ILMN_3309634	kgp596045	0.210587	5.87952	PSORS1C3	1.16463	13	63	38	6.54958	Yes
0.220373	ILMN_3309634	rs885952	0.210587	5.87952	PSORS1C3	1.16463	38	63	13	6.54958	Yes
0.220373	ILMN_3309634	kgp8280824	0.210587	5.87952	PSORS1C3	1.16463	13	63	38	6.54958	Yes
0.220373	ILMN_3309634	rs885950	0.210587	5.87952	PSORS1C3	1.16463	38	63	13	6.54958	Yes
0.208536	ILMN_3309634	rs3130453	0.196215	5.87952	PSORS1C3	1.1549	37	62	15	6.0966	Yes
0.182563	ILMN_3310578	rs10458820	0.197901	5.6004	MIR548Q	1.13437	33	54	27	6.14937	Yes
0.182421	ILMN_3310578	rs2768447	0.193892	5.6004	MIR548Q	1.13435	38	53	23	6.02402	Yes
0.498132	ILMN_1687609	kgp13896991	0.192946	5.2143	AATK	1.40964	3	111	0	5.99451	No
0.222632	ILMN_1687609	kgp7983395	0.174146	5.2143	AATK	1.17207	16	60	38	5.41403	No
0.226644	ILMN_1687609	rs4969259	0.17164	5.2143	AATK	1.17406	18	60	36	5.33747	No
0.682207	ILMN_1706531	rs7636910	0.354376	5.22383	ABCC5	1.62256	25	53	36	11.5462	No
0.682207	ILMN_1706531	rs12634398	0.354376	5.22383	ABCC5	1.62256	36	53	25	11.5462	No
0.690023	ILMN_1706531	rs4148593	0.354215	5.22383	ABCC5	1.63083	36	54	24	11.5401	No
0.690023	ILMN_1706531	rs4912515	0.354215	5.22383	ABCC5	1.63083	36	54	24	11.5401	No
0.677928	ILMN_1706531	rs3749440	0.348795	5.22383	ABCC5	1.61883	35	53	25	11.2386	No
0.664917	ILMN_1706531	rs2293001	0.331222	5.22383	ABCC5	1.60485	37	53	24	10.6753	No
0.664917	ILMN_1706531	rs3749438	0.331222	5.22383	ABCC5	1.60485	24	53	37	10.6753	No
0.671775	ILMN_1706531	rs7624838	0.320709	5.22383	ABCC5	1.6134	23	56	35	10.2893	No
0.671775	ILMN_1706531	rs4074672	0.320709	5.22383	ABCC5	1.6134	35	56	23	10.2893	No
0.468487	ILMN_1651964	kgp4010970	0.241697	5.02549	ABCC5	1.37508	73	35	6	7.55533	No
0.79051	ILMN_1706531	rs2139559	0.241344	5.22383	ABCC5	1.7367	63	45	6	7.5437	No
0.463209	ILMN_1651964	rs939335	0.224291	5.02549	ABCC5	1.36895	6	35	73	6.98824	No
0.687851	ILMN_1706531	rs3749441	0.219294	5.22383	ABCC5	1.63491	62	47	5	6.8275	No
0.687851	ILMN_1706531	rs4912471	0.219294	5.22383	ABCC5	1.63491	62	47	5	6.8275	No
0.687851	ILMN_1706531	rs2872247	0.219294	5.22383	ABCC5	1.63491	62	47	5	6.8275	No
0.690444	ILMN_1706531	rs1464322	0.219172	5.22383	ABCC5	1.63845	5	48	61	6.82359	No
0.690444	ILMN_1706531	rs3817404	0.219172	5.22383	ABCC5	1.63845	5	48	61	6.82359	No
0.690444	ILMN_1706531	rs4912517	0.219172	5.22383	ABCC5	1.63845	61	48	5	6.82359	No
0.690444	ILMN_1706531	rs2271936	0.219172	5.22383	ABCC5	1.63845	5	48	61	6.82359	No
0.690444	ILMN_1706531	rs4148581	0.219172	5.22383	ABCC5	1.63845	5	48	61	6.82359	No
0.688462	ILMN_1706531	rs3792582	0.218727	5.22383	ABCC5	1.63642	61	47	5	6.75388	No
0.691079	ILMN_1706531	kgp1517429	0.218591	5.22383	ABCC5	1.64001	60	48	5	6.74958	No
0.683412	ILMN_1706531	kgp4231848	0.204655	5.22383	ABCC5	1.63039	5	48	61	6.36177	No
0.47333	ILMN_1706531	rs3749442	0.203761	5.22383	ABCC5	1.37058	18	51	45	6.33356	No
0.47333	ILMN_1706531	kgp66619	0.203761	5.22383	ABCC5	1.37058	18	51	45	6.33356	No
0.47333	ILMN_1706531	kgp5321198	0.203761	5.22383	ABCC5	1.37058	45	51	18	6.33356	No
0.47333	ILMN_1706531	rs2139564	0.203761	5.22383	ABCC5	1.37058	18	51	45	6.33356	No
0.47333	ILMN_1706531	rs1879257	0.203761	5.22383	ABCC5	1.37058	18	51	45	6.33356	No
0.47333	ILMN_1706531	rs3792583	0.203761	5.22383	ABCC5	1.37058	18	51	45	6.33356	No
0.47333	ILMN_1706531	rs9861983	0.203761	5.22383	ABCC5	1.37058	45	51	18	6.33356	No
0.47333	ILMN_1706531	rs3828469	0.203761	5.22383	ABCC5	1.37058	45	51	18	6.33356	No
0.47333	ILMN_1706531	rs6775518	0.203761	5.22383	ABCC5	1.37058	18	51	45	6.33356	No
0.47333	ILMN_1706531	rs10937157	0.203761	5.22383	ABCC5	1.37058	18	51	45	6.33356	No
0.389676	ILMN_1651964	rs4148564	0.196973	5.02549	ABCC5	1.29316	3	30	81	6.12032	No
0.389676	ILMN_1651964	rs4148561	0.196973	5.02549	ABCC5	1.29316	3	30	81	6.12032	No
0.389676	ILMN_1651964	rs6443928	0.196973	5.02549	ABCC5	1.29316	3	30	81	6.12032	No
0.389676	ILMN_1651964	rs4148557	0.196973	5.02549	ABCC5	1.29316	3	30	81	6.12032	No
0.476999	ILMN_1706531	rs6792482	0.189031	5.22383	ABCC5	1.36814	31	50	33	5.87272	No
0.49842	ILMN_1706531	rs939335	0.185776	5.22383	ABCC5	1.43205	6	35	73	5.77184	No
0.439578	ILMN_1706531	rs3792581	0.181092	5.22383	ABCC5	1.34209	19	51	44	5.62721	No
0.439578	ILMN_1706531	rs4148578	0.181092	5.22383	ABCC5	1.34209	19	51	44	5.62721	No
0.496164	ILMN_1706531	kgp4010970	0.180667	5.22383	ABCC5	1.42953	73	35	6	5.61415	No
0.637002	ILMN_1706531	rs939334	0.179421	5.22383	ABCC5	1.578	6	47	61	5.57581	No
0.43264	ILMN_1651964	rs4148567	0.172785	5.02549	ABCC5	1.32162	1	34	79	5.3724	No
0.307031	ILMN_1651964	rs1533682	0.169696	5.02549	ABCC5	1.21527	75	36	3	5.2782	No
0.307031	ILMN_1651964	rs1533684	0.169696	5.02549	ABCC5	1.21527	3	36	75	5.2782	No
0.307031	ILMN_1651964	rs2313217	0.169696	5.02549	ABCC5	1.21527	3	36	75	5.2782	No
0.307031	ILMN_1651964	rs2872249	0.169696	5.02549	ABCC5	1.21527	75	36	3	5.2782	No
0.307031	ILMN_1651964	rs1402002	0.169696	5.02549	ABCC5	1.21527	3	36	75	5.2782	No
0.307031	ILMN_1651964	rs2037379	0.169696	5.02549	ABCC5	1.21527	75	36	3	5.2782	No
0.307031	ILMN_1651964	rs9858774	0.169696	5.02549	ABCC5	1.21527	75	36	3	5.2782	No
0.731166	ILMN_1731433	rs7806458	0.407163	5.99904	ABP1	1.7469	40	49	25	13.6492	No
0.731166	ILMN_1731433	kgp10606449	0.407163	5.99904	ABP1	1.7469	25	49	40	13.6492	No
0.710063	ILMN_1731433	rs12669824	0.384951	5.99904	ABP1	1.71179	31	49	34	12.7435	No
0.710063	ILMN_1731433	kgp12173827	0.384951	5.99904	ABP1	1.71179	34	49	31	12.7435	No
0.614557	ILMN_1731433	rs4725360	0.304312	5.99904	ABP1	1.60511	24	47	43	9.69841	No
0.596089	ILMN_1731433	rs10265670	0.276061	5.99904	ABP1	1.58139	42	48	24	8.71032	No
0.596089	ILMN_1731433	P1_M_061510_7_326_M	0.276061	5.99904	ABP1	1.58139	24	48	42	8.71032	No
0.596089	ILMN_1731433	kgp4298116	0.276061	5.99904	ABP1	1.58139	42	48	24	8.71032	No
0.596089	ILMN_1731433	kgp12375312	0.276061	5.99904	ABP1	1.58139	24	48	42	8.71032	No
0.596089	ILMN_1731433	kgp3452439	0.276061	5.99904	ABP1	1.58139	24	48	42	8.71032	No
0.596089	ILMN_1731433	rs4725363	0.276061	5.99904	ABP1	1.58139	42	48	24	8.71032	No
0.346127	ILMN_2225595	rs10894788	0.404766	5.47286	ACAD8	1.27084	42	58	14	13.5498	No
0.34506	ILMN_2225595	rs4362160	0.403475	5.47286	ACAD8	1.26992	14	58	42	13.4982	No
0.34506	ILMN_2225595	rs2282562	0.403475	5.47286	ACAD8	1.26992	14	58	42	13.4982	No
0.34506	ILMN_2225595	rs12292140	0.403475	5.47286	ACAD8	1.26992	42	58	14	13.4982	No
0.34506	ILMN_2225595	rs1048761	0.403475	5.47286	ACAD8	1.26992	14	58	42	13.4982	No
0.32308	ILMN_2225595	kgp10806627	0.394018	5.47286	ACAD8	1.24838	43	58	13	13.1095	No
0.339927	ILMN_2225595	kgp9597757	0.390545	5.47286	ACAD8	1.26467	16	57	41	12.9687	No
0.326999	ILMN_2225595	rs11223738	0.380086	5.47286	ACAD8	1.25377	43	58	13	12.5491	No
0.31969	ILMN_2225595	rs1551183	0.371718	5.47286	ACAD8	1.24546	13	59	42	12.2184	No
0.31969	ILMN_2225595	rs12226809	0.371718	5.47286	ACAD8	1.24546	42	59	13	12.2184	No
0.343612	ILMN_2225595	rs1669258	0.370322	5.47286	ACAD8	1.27146	35	59	20	12.1636	No
0.316029	ILMN_2225595	kgp4329028	0.355032	5.47286	ACAD8	1.24205	41	59	14	11.5713	No
0.308223	ILMN_2225595	kgp7758825	0.307862	5.47286	ACAD8	1.23565	11	54	49	9.82523	No
0.300075	ILMN_2225595	kgp11362710	0.290621	5.47286	ACAD8	1.2282	48	54	12	9.21498	No
0.300075	ILMN_2225595	kgp2387019	0.290621	5.47286	ACAD8	1.2282	48	54	12	9.21498	No
0.322368	ILMN_2225595	rs521321	0.284037	5.47286	ACAD8	1.24884	40	59	15	8.98558	No
0.296371	ILMN_2225595	rs1893054	0.281169	5.47286	ACAD8	1.22427	15	53	46	8.88628	No
0.297814	ILMN_2225595	rs4936226	0.276397	5.47286	ACAD8	1.22617	47	55	12	8.72184	No
0.29604	ILMN_2225595	rs4936229	0.27084	5.47286	ACAD8	1.22395	46	55	13	8.53164	No
0.322396	ILMN_2225595	kgp10806321	0.267763	5.47286	ACAD8	1.24895	7	48	59	8.4269	No
0.306777	ILMN_2225595	kgp10093584	0.241159	5.47286	ACAD8	1.23571	62	44	7	7.47585	No
0.248709	ILMN_2225595	rs2305380	0.223876	5.47286	ACAD8	1.18749	42	53	19	6.97484	No
0.248709	ILMN_2225595	rs2305378	0.223876	5.47286	ACAD8	1.18749	42	53	19	6.97484	No
0.248837	ILMN_2225595	rs11223731	0.22261	5.47286	ACAD8	1.18753	20	54	40	6.93406	No
0.315562	ILMN_2225595	kgp7116666	0.219016	5.47286	ACAD8	1.24174	65	43	6	6.81858	No
0.243446	ILMN_2225595	kgp7661194	0.201254	5.47286	ACAD8	1.18358	28	54	32	6.25464	No
0.228142	ILMN_2225595	kgp2301234	0.193004	5.47286	ACAD8	1.17065	46	50	18	5.99633	No
0.500231	ILMN_1806408	rs2074222	0.290639	5.60179	ACADVL	1.40932	30	51	33	9.21558	No
0.50585	ILMN_1806408	rs222836	0.287946	5.60179	ACADVL	1.41624	33	53	28	9.12152	No
0.500063	ILMN_1806408	rs2017365	0.286147	5.60179	ACADVL	1.41005	33	52	29	9.05889	No
0.500063	ILMN_1806408	kgp5162286	0.286147	5.60179	ACADVL	1.41005	33	52	29	9.05889	No
0.500063	ILMN_1806408	kgp8106005	0.286147	5.60179	ACADVL	1.41005	33	52	29	9.05889	No
0.503935	ILMN_1806408	kgp11343130	0.285568	5.60179	ACADVL	1.41194	31	53	30	9.03874	No
0.500317	ILMN_1806408	kgp4250810	0.281551	5.60179	ACADVL	1.4083	31	53	30	8.89949	No
0.486092	ILMN_1806408	rs929229	0.270113	5.60179	ACADVL	1.39351	30	52	32	8.50686	No
0.471547	ILMN_1806408	rs390200	0.244465	5.60179	ACADVL	1.37753	28	55	31	7.64657	No
0.481893	ILMN_1806408	rs1875673	0.21521	5.60179	ACADVL	1.38455	48	57	9	6.69683	No
0.454079	ILMN_1806408	kgp8492775	0.205002	5.60179	ACADVL	1.36696	39	55	20	6.37274	No
0.426781	ILMN_1806408	kgp6191696	0.2034	5.60179	ACADVL	1.33732	45	49	20	6.32218	No
0.426781	ILMN_1806408	kgp5773232	0.2034	5.60179	ACADVL	1.33732	20	49	45	6.32218	No
0.426313	ILMN_1806408	rs2074217	0.199261	5.60179	ACADVL	1.33748	44	50	20	6.19202	No
0.452066	ILMN_1806408	kgp5177795	0.199121	5.60179	ACADVL	1.36588	20	56	38	6.18764	No
0.467516	ILMN_1806408	kgp80355	0.198918	5.60179	ACADVL	1.37057	9	55	50	6.18128	No
0.488328	ILMN_1806408	rs2521985	0.195487	5.60179	ACADVL	1.38842	52	54	8	6.07384	No
0.488328	ILMN_1806408	kgp2747704	0.195487	5.60179	ACADVL	1.38842	52	54	8	6.07384	No
0.488328	ILMN_1806408	rs222837	0.195487	5.60179	ACADVL	1.38842	8	54	52	6.07384	No
0.325678	ILMN_2352009	rs222836	0.194798	5.33542	ACADVL	1.26308	33	53	28	6.05229	No
0.31901	ILMN_2352009	rs2074222	0.194062	5.33542	ACADVL	1.25617	30	51	33	6.02932	No
0.32098	ILMN_2352009	rs2017365	0.19297	5.33542	ACADVL	1.2585	33	52	29	5.99527	No
0.32098	ILMN_2352009	kgp5162286	0.19297	5.33542	ACADVL	1.2585	33	52	29	5.99527	No
0.32098	ILMN_2352009	kgp8106005	0.19297	5.33542	ACADVL	1.2585	33	52	29	5.99527	No
0.488328	ILMN_1806408	rs222835	0.192857	5.60179	ACADVL	1.38842	8	53	52	5.94339	No
0.415224	ILMN_1806408	kgp22790715	0.181151	5.60179	ACADVL	1.32617	20	51	43	5.62903	No
0.309561	ILMN_2352009	rs929229	0.18	5.33542	ACADVL	1.248	30	52	32	5.5936	No
0.310987	ILMN_2352009	kgp11343130	0.178994	5.33542	ACADVL	1.24884	31	53	30	5.56269	No
0.308335	ILMN_2352009	kgp4250810	0.176	5.33542	ACADVL	1.2466	31	53	30	5.4708	No
0.310676	ILMN_2352009	kgp8492775	0.17199	5.33542	ACADVL	1.24638	39	55	20	5.34813	No
1.52362	ILMN_3187680	kgp12538088	0.711512	5.18715	ACCS	2.92853	10	44	60	31.2841	No
1.50926	ILMN_3187680	kgp3636855	0.698037	5.18715	ACCS	2.89127	61	43	10	30.1698	No
1.48975	ILMN_3187680	rs7951555	0.63395	5.18715	ACCS	2.8395	54	47	12	25.2484	No
1.48337	ILMN_3187680	kgp897533	0.600564	5.18715	ACCS	2.82638	12	49	53	23.3344	No
1.46914	ILMN_3187680	rs2074040	0.565768	5.18715	ACCS	2.78131	52	50	12	21.2904	No
1.14269	ILMN_3187680	kgp22793295	0.500335	5.18715	ACCS	2.34643	52	43	19	17.851	No
1.38103	ILMN_3187680	kgp11312991	0.461766	5.18715	ACCS	2.6262	9	48	57	16.0258	No
1.35902	ILMN_3187680	kgp6323476	0.432777	5.18715	ACCS	2.57785	40	57	17	14.7505	No
1.27292	ILMN_3187680	kgp7655968	0.416664	5.18715	ACCS	2.4461	14	53	47	14.0515	No
1.21963	ILMN_3187680	kgp59340	0.390773	5.18715	ACCS	2.41197	52	51	11	12.9778	No
1.30923	ILMN_3187680	kgp9027711	0.387837	5.18715	ACCS	2.47093	49	53	12	12.8591	No
1.21858	ILMN_3187680	rs3094390	0.372793	5.18715	ACCS	2.4092	11	53	50	12.2605	No
0.930428	ILMN_3187680	rs10838239	0.343235	5.18715	ACCS	2.03245	63	40	11	11.1235	No
1.08838	ILMN_3187680	kgp1315506	0.342106	5.18715	ACCS	2.17612	10	45	59	11.081	No
0.981897	ILMN_3187680	kgp10708593	0.332972	5.18715	ACCS	2.08727	12	43	59	10.7401	No
1.11709	ILMN_3187680	kgp6433227	0.32503	5.18715	ACCS	2.24437	44	55	15	10.4473	No
1.0222	ILMN_3187680	rs3134907	0.298148	5.18715	ACCS	2.14897	44	54	16	9.47965	No
1.0222	ILMN_3187680	kgp9782821	0.298148	5.18715	ACCS	2.14897	16	54	44	9.47965	No
1.03476	ILMN_3187680	rs178505	0.279227	5.18715	ACCS	2.18958	15	50	49	8.81923	No
1.03979	ILMN_3187680	rs178501	0.279051	5.18715	ACCS	2.19968	48	51	15	8.81319	No
0.626588	ILMN_3187680	kgp12769133	0.27059	5.18715	ACCS	1.56643	69	36	9	8.5231	No
1.02147	ILMN_3187680	rs178503	0.266228	5.18715	ACCS	2.17695	49	50	15	8.37479	No
0.853829	ILMN_3187680	rs3923808	0.211983	5.18715	ACCS	1.96867	64	40	10	6.59399	No
0.792208	ILMN_3187680	rs10838235	0.188817	5.18715	ACCS	1.88671	8	39	67	5.86608	No
0.579246	ILMN_3187680	kgp8933816	0.188584	5.18715	ACCS	1.53289	58	46	10	5.85886	No
0.811123	ILMN_3187680	kgp9955462	0.174701	5.18715	ACCS	1.90776	67	39	8	5.43102	No
0.812821	ILMN_3187680	rs4237645	0.172589	5.18715	ACCS	1.91243	66	40	8	5.36642	No
0.819145	ILMN_3187680	rs10769002	0.170932	5.18715	ACCS	1.7969	36	58	20	5.31587	No
0.562699	ILMN_1771348	rs10499936	0.377989	5.50401	ACN9	1.4808	9	47	58	12.4658	No
0.558725	ILMN_1771348	kgp13504037	0.372958	5.50401	ACN9	1.47672	59	46	9	12.2671	No
0.55641	ILMN_1771348	kgp511856	0.365215	5.50401	ACN9	1.47385	59	46	9	11.9643	No
0.55264	ILMN_1771348	rs17168179	0.345224	5.50401	ACN9	1.47099	9	47	58	11.1985	No
0.552463	ILMN_1771348	rs17168173	0.337306	5.50401	ACN9	1.47052	9	48	57	10.9013	No
0.674155	ILMN_2134039	kgp13504037	0.333465	5.33419	ACN9	1.55766	59	46	9	10.7584	No
0.675362	ILMN_2134039	rs10499936	0.328409	5.33419	ACN9	1.5579	9	47	58	10.5715	No
0.67287	ILMN_2134039	rs17168179	0.322941	5.33419	ACN9	1.55532	9	47	58	10.3708	No
0.667092	ILMN_2134039	kgp511856	0.31772	5.33419	ACN9	1.5488	59	46	9	10.1806	No
0.668517	ILMN_2134039	rs17168173	0.306306	5.33419	ACN9	1.55011	9	48	57	9.76956	No
0.447902	ILMN_1771348	rs12671685	0.263242	5.50401	ACN9	1.37181	48	53	13	8.2737	No
0.611677	ILMN_2134039	rs12671685	0.258554	5.33419	ACN9	1.49057	48	53	13	8.11578	No
0.578341	ILMN_2134039	rs12670377	0.248822	5.33419	ACN9	1.48775	23	54	37	7.79081	No
0.56142	ILMN_2134039	rs1343645	0.244198	5.33419	ACN9	1.4489	49	51	14	7.63774	No
0.407607	ILMN_1771348	rs12670377	0.243138	5.50401	ACN9	1.34199	23	54	37	7.60277	No
0.386025	ILMN_1771348	rs1343645	0.228108	5.50401	ACN9	1.32477	49	51	14	7.1116	No
0.54735	ILMN_2134039	rs6973369	0.223513	5.33419	ACN9	1.44739	29	55	30	6.96313	No
0.54735	ILMN_2134039	rs7794886	0.223513	5.33419	ACN9	1.44739	30	55	29	6.96313	No
0.54735	ILMN_2134039	kgp613939	0.223513	5.33419	ACN9	1.44739	29	55	30	6.96313	No
0.551152	ILMN_2134039	rs1199292	0.223058	5.33419	ACN9	1.44923	28	56	30	6.94849	No
0.551152	ILMN_2134039	kgp11244029	0.223058	5.33419	ACN9	1.44923	28	56	30	6.94849	No
0.55692	ILMN_2134039	rs7787376	0.222873	5.33419	ACN9	1.45848	29	57	28	6.94254	No
0.55692	ILMN_2134039	rs12056091	0.222873	5.33419	ACN9	1.45848	28	57	29	6.94254	No
0.551986	ILMN_2134039	rs10260298	0.219576	5.33419	ACN9	1.45148	29	57	28	6.83656	No
0.551986	ILMN_2134039	rs1534370	0.219576	5.33419	ACN9	1.45148	28	57	29	6.83656	No
0.551986	ILMN_2134039	rs6465571	0.219576	5.33419	ACN9	1.45148	28	57	29	6.83656	No
0.561972	ILMN_2134039	rs10235199	0.218999	5.33419	ACN9	1.46316	27	59	28	6.81805	No
0.528466	ILMN_2134039	kgp12262271	0.211742	5.33419	ACN9	1.43092	29	54	31	6.58629	No
0.528466	ILMN_2134039	rs4729330	0.211742	5.33419	ACN9	1.43092	31	54	29	6.58629	No
0.544637	ILMN_2134039	kgp7391589	0.210578	5.33419	ACN9	1.44511	27	56	29	6.44296	No
0.534335	ILMN_2134039	rs12669100	0.201614	5.33419	ACN9	1.44406	22	52	40	6.26596	No
0.534335	ILMN_2134039	rs1917939	0.201614	5.33419	ACN9	1.44406	40	52	22	6.26596	No
0.364413	ILMN_1771348	rs1199292	0.193758	5.50401	ACN9	1.29729	28	56	30	6.01983	No
0.364413	ILMN_1771348	kgp11244029	0.193758	5.50401	ACN9	1.29729	28	56	30	6.01983	No
0.409013	ILMN_1771348	rs1526084	0.190389	5.50401	ACN9	1.33246	14	50	50	5.91493	No
0.363916	ILMN_1771348	rs10260298	0.18948	5.50401	ACN9	1.29776	29	57	28	5.88667	No
0.363916	ILMN_1771348	rs1534370	0.18948	5.50401	ACN9	1.29776	28	57	29	5.88667	No
0.363916	ILMN_1771348	rs6465571	0.18948	5.50401	ACN9	1.29776	28	57	29	5.88667	No
0.372047	ILMN_1771348	rs12669100	0.189111	5.50401	ACN9	1.30775	22	52	40	5.87522	No
0.372047	ILMN_1771348	rs1917939	0.189111	5.50401	ACN9	1.30775	40	52	22	5.87522	No
0.389545	ILMN_1771348	kgp6470770	0.188854	5.50401	ACN9	1.3164	41	55	18	5.86724	No
0.356062	ILMN_1771348	rs6973369	0.187907	5.50401	ACN9	1.28984	29	55	30	5.83784	No
0.356062	ILMN_1771348	rs7794886	0.187907	5.50401	ACN9	1.28984	30	55	29	5.83784	No
0.356062	ILMN_1771348	kgp613939	0.187907	5.50401	ACN9	1.28984	29	55	30	5.83784	No
0.364132	ILMN_1771348	kgp7391589	0.188629	5.50401	ACN9	1.2974	27	56	29	5.76583	No
0.364389	ILMN_1771348	rs10235199	0.182657	5.50401	ACN9	1.29927	27	59	28	5.67548	No
0.356553	ILMN_1771348	rs7787376	0.181091	5.50401	ACN9	1.29125	29	57	28	5.62719	No
0.356553	ILMN_1771348	rs12056091	0.181091	5.50401	ACN9	1.29125	28	57	29	5.62719	No
0.512556	ILMN_2134039	rs1526084	0.176905	5.33419	ACN9	1.40024	14	50	50	5.49855	No
0.530316	ILMN_2306955	rs16851151	0.366121	5.75238	ACPL2	1.44128	72	39	3	11.9995	No
0.530316	ILMN_2306955	kgp7389069	0.366121	5.75238	ACPL2	1.44128	72	39	3	11.9995	No
0.518624	ILMN_2306955	rs2292400	0.336838	5.75238	ACPL2	1.42889	3	35	75	10.7928	No
0.344063	ILMN_2306955	kgp10269961	0.321844	5.75238	ACPL2	1.28043	8	50	56	10.3307	No
0.345045	ILMN_2306955	kgp5916365	0.31846	5.75238	ACPL2	1.28121	55	51	8	10.2075	No
0.388065	ILMN_1706598	rs2292400	0.250636	5.31623	ACPL2	1.30802	3	35	75	7.78659	No
0.392328	ILMN_1706598	rs16851151	0.244836	5.31623	ACPL2	1.31164	72	39	3	7.65882	No
0.392328	ILMN_1706598	kgp7389069	0.244836	5.31623	ACPL2	1.31164	72	39	3	7.65882	No
0.348199	ILMN_2306955	kgp9990977	0.228427	5.75238	ACPL2	1.27354	57	49	8	7.12193	No
0.270619	ILMN_2306955	rs6779870	0.221961	5.75238	ACPL2	1.21404	44	54	16	6.91318	No
0.550162	ILMN_2306955	rs1533130	0.218678	5.75238	ACPL2	1.4569	87	25	2	6.80776	No
0.270005	ILMN_2306955	rs1511372	0.215716	5.75238	ACPL2	1.21425	43	56	15	6.71299	No
0.269914	ILMN_2306955	kgp8966041	0.214735	5.75238	ACPL2	1.21417	15	55	43	6.62733	No
0.2598	ILMN_2306955	rs1877222	0.197973	5.75238	ACPL2	1.20494	15	55	44	6.15164	No
0.544799	ILMN_2306955	kgp7539873	0.187699	5.75238	ACPL2	1.45085	2	24	88	5.8314	No
0.246131	ILMN_2306955	rs9819731	0.186149	5.75238	ACPL2	1.19336	30	56	28	5.78339	No
0.435249	ILMN_1706598	kgp7539873	0.17549	5.31623	ACPL2	1.34807	2	24	88	5.45517	No
0.418713	ILMN_1758323	kgp5414091	0.157575	4.8409	ACPP	1.37608	77	35	2	4.91105	No
0.418713	ILMN_1758323	kgp5815403	0.157575	4.8409	ACPP	1.37608	2	35	77	4.91105	No
0.418713	ILMN_1758323	rs6766469	0.157575	4.8409	ACPP	1.37608	77	35	2	4.91105	No
0.502451	ILMN_1716832	kgp8717128	0.372972	5.89493	ACSF3	1.41568	66	44	4	12.2676	No
0.494293	ILMN_1716832	kgp6240068	0.361826	5.89493	ACSF3	1.40613	71	39	4	11.8328	No
0.299513	ILMN_1716832	kgp5602875	0.253391	5.89493	ACSF3	1.23691	74	36	3	7.87759	No
0.283575	ILMN_1716832	kgp11362103	0.232651	5.89493	ACSF3	1.22424	8	47	59	7.25916	No
0.251525	ILMN_1716832	kgp1132607	0.226897	5.89493	ACSF3	1.20265	64	44	5	7.01468	No
0.211371	ILMN_1716832	kgp8393101	0.200839	5.89493	ACSF3	1.16591	66	41	7	6.24157	No
0.310488	ILMN_1716832	kgp3868479	0.197214	5.89493	ACSF3	1.24783	56	50	8	6.12786	No
0.484616	ILMN_1705247	rs4918748	0.380328	5.01182	ACSL5	1.39927	27	48	39	12.5587	No
0.484616	ILMN_1705247	rs10885346	0.380328	5.01182	ACSL5	1.39927	27	48	39	12.5587	No
0.484616	ILMN_1705247	rs3736947	0.380328	5.01182	ACSL5	1.39927	39	48	27	12.5587	No
0.484616	ILMN_1705247	rs2419629	0.380328	5.01182	ACSL5	1.39927	27	48	39	12.5587	No
0.479604	ILMN_1705247	rs17129748	0.374252	5.01182	ACSL5	1.39241	37	48	29	12.3179	No
0.479604	ILMN_1705247	kgp4725747	0.374252	5.01182	ACSL5	1.39241	29	48	37	12.3179	No
0.479604	ILMN_1705247	rs11195940	0.374252	5.01182	ACSL5	1.39241	37	48	29	12.3179	No
0.482698	ILMN_1705247	kgp6993574	0.372566	5.01182	ACSL5	1.39589	28	49	37	12.2516	No
0.464482	ILMN_1705247	rs10885343	0.359374	5.01182	ACSL5	1.38266	39	47	28	11.7381	No
0.464482	ILMN_1705247	rs11195949	0.359374	5.01182	ACSL5	1.38266	39	47	28	11.7381	No
0.421583	ILMN_1705247	kgp2022536	0.278684	5.01182	ACSL5	1.33331	17	47	50	8.80051	No
0.427448	ILMN_1705247	rs7919710	0.275757	5.01182	ACSL5	1.33938	15	49	50	8.69988	No
0.427448	ILMN_1705247	rs7904918	0.275757	5.01182	ACSL5	1.33938	15	49	50	8.69988	No
0.40704	ILMN_1705247	kgp2297027	0.264502	5.01182	ACSL5	1.33144	32	50	32	8.31632	No
0.42138	ILMN_1705247	kgp10705782	0.262633	5.01182	ACSL5	1.33207	16	50	48	8.25314	No
0.396447	ILMN_1705247	kgp11267251	0.258755	5.01182	ACSL5	1.3213	33	48	33	8.12254	No
0.401557	ILMN_1705247	rs7070744	0.256221	5.01182	ACSL5	1.32709	33	50	31	8.03753	No
0.409601	ILMN_1705247	rs8624	0.241185	5.01182	ACSL5	1.32455	14	50	50	7.53846	No
0.369749	ILMN_1705247	rs2306159	0.219039	5.01182	ACSL5	1.30083	31	50	33	6.81933	No
0.369749	ILMN_1705247	rs4918752	0.219039	5.01182	ACSL5	1.30083	31	50	33	6.81933	No
0.371912	ILMN_1705247	rs11195929	0.205036	5.01182	ACSL5	1.28258	15	42	57	6.37381	No
0.371912	ILMN_1705247	kgp11323244	0.205036	5.01182	ACSL5	1.28258	15	42	57	6.37381	No
0.364608	ILMN_1705247	kgp9820457	0.194473	5.01182	ACSL5	1.27837	58	43	13	6.04215	No
0.796163	ILMN_1671703	rs1571011	0.265817	6.39516	ACTA2	1.74936	16	67	31	8.36086	No
0.796163	ILMN_1671703	rs4406737	0.265817	6.39516	ACTA2	1.74936	16	67	31	8.36086	No
0.716007	ILMN_1671703	rs1800682	0.258666	6.39516	ACTA2	1.40732	32	66	16	8.11955	No
0.716007	ILMN_1671703	kgp7037465	0.258666	6.39516	ACTA2	1.40732	32	66	16	8.11955	No
0.716007	ILMN_1671703	kgp12497866	0.258666	6.39516	ACTA2	1.40732	32	66	16	8.11955	No
0.716007	ILMN_1671703	kgp4559970	0.258666	6.39516	ACTA2	1.40732	16	66	32	8.11955	No
0.716007	ILMN_1671703	kgp5457665	0.258666	6.39516	ACTA2	1.40732	32	66	16	8.11955	No
0.716007	ILMN_1671703	kgp10734711	0.258666	6.39516	ACTA2	1.40732	16	66	32	8.11955	No
0.719304	ILMN_1671703	rs4934434	0.255207	6.39516	ACTA2	1.41116	31	67	16	8.00359	No
0.719304	ILMN_1671703	kgp11152217	0.255207	6.39516	ACTA2	1.41116	16	67	31	8.00359	No
0.719304	ILMN_1671703	kgp3152973	0.255207	6.39516	ACTA2	1.41116	16	67	31	8.00359	No
0.727772	ILMN_1671703	kgp9452327	0.256959	6.39516	ACTA2	1.41945	16	67	30	7.99592	No
0.64877	ILMN_1671703	rs6586161	0.207705	6.39516	ACTA2	1.34203	15	64	35	6.45818	No
0.284553	ILMN_2388605	rs2244364	0.152532	4.74786	ACTR2	1.21611	8	31	75	4.75949	No
0.284553	ILMN_2388605	kgp5389225	0.152532	4.74786	ACTR2	1.21611	75	31	8	4.75949	No
0.284553	ILMN_2388605	rs2244238	0.152532	4.74786	ACTR2	1.21611	8	31	75	4.75949	No
0.337759	ILMN_3247424	rs6462495	0.192457	5.19093	ADAP1	1.25085	50	55	9	5.97927	No
0.534831	ILMN_1749493	rs3793739	0.377311	5.43562	ADARB2	1.46809	20	55	39	12.439	No
0.487194	ILMN_1749493	rs3793735	0.302926	5.43562	ADARB2	1.42327	22	58	34	9.64907	No
0.439529	ILMN_1749493	kgp4124318	0.279088	5.43562	ADARB2	1.38723	38	54	22	8.81446	No
0.439529	ILMN_1749493	kgp11947198	0.279088	5.43562	ADARB2	1.38723	22	54	38	8.81446	No
0.439529	ILMN_1749493	rs4880490	0.279088	5.43562	ADARB2	1.38723	38	54	22	8.81446	No
0.439529	ILMN_1749493	rs4880802	0.279088	5.43562	ADARB2	1.38723	22	54	38	8.81446	No
0.463211	ILMN_1749493	rs3817043	0.277338	5.43562	ADARB2	1.40907	34	59	21	8.75419	No
0.438576	ILMN_1749493	kgp6030610	0.274938	5.43562	ADARB2	1.38742	39	55	20	8.67178	No
0.411459	ILMN_1749493	kgp10498116	0.244104	5.43562	ADARB2	1.35252	32	52	30	7.63464	No
0.422835	ILMN_1749493	rs10751794	0.228635	5.43562	ADARB2	1.36784	24	59	31	7.12869	No
0.398575	ILMN_1749493	kgp5437308	0.197519	5.43562	ADARB2	1.32542	40	52	22	6.13741	No
0.357576	ILMN_1749493	rs4880807	0.192014	5.43562	ADARB2	1.30278	22	50	42	5.96548	No
0.350237	ILMN_1749493	rs4880494	0.188572	5.43562	ADARB2	1.2951	42	49	23	5.85849	No
0.356545	ILMN_1749493	kgp7279000	0.189	5.43562	ADARB2	1.30149	22	50	41	5.82445	No
0.356401	ILMN_1749493	rs17293692	0.185524	5.43562	ADARB2	1.29178	47	56	11	5.76404	No
0.341515	ILMN_1749493	rs17156146	0.186969	5.43562	ADARB2	1.28782	41	49	22	5.71524	No
0.377128	ILMN_1749493	kgp9550547	0.179994	5.43562	ADARB2	1.32374	51	48	15	5.59343	No
0.341515	ILMN_1749493	kgp1066989	0.179028	5.43562	ADARB2	1.28782	41	51	22	5.56374	No
0.341515	ILMN_1749493	kgp11366958	0.179028	5.43562	ADARB2	1.28782	22	51	41	5.56374	No
0.374571	ILMN_1749493	rs883248	0.178693	5.43562	ADARB2	1.32098	15	47	52	5.55342	No
0.374571	ILMN_1749493	kgp4582919	0.178693	5.43562	ADARB2	1.32098	15	47	52	5.55342	No
0.374571	ILMN_1749493	kgp7059253	0.178693	5.43562	ADARB2	1.32098	52	47	15	5.55342	No
0.373125	ILMN_1749493	rs11250349	0.176096	5.43562	ADARB2	1.31993	52	47	15	5.47374	No
0.373125	ILMN_1749493	rs867748	0.176096	5.43562	ADARB2	1.31993	52	47	15	5.47374	No
0.351183	ILMN_1749493	kgp8970673	0.175342	5.43562	ADARB2	1.29553	24	55	35	5.45062	No
0.582425	ILMN_1657139	kgp9726448	0.163081	4.99564	ADAT1	1.4867	92	19	2	5.03687	No
0.668819	ILMN_2358626	rs1993861	0.478849	4.76711	ADK	1.61397	10	48	56	16.8178	No
0.668819	ILMN_2358626	rs11001043	0.478849	4.76711	ADK	1.61397	10	48	56	16.8178	No
0.681453	ILMN_2358626	kgp6576307	0.467957	4.76711	ADK	1.62039	4	37	73	16.31	No
0.601422	ILMN_2358626	rs9665469	0.4206	4.76711	ADK	1.53557	59	47	8	14.2064	No
0.588104	ILMN_2358626	kgp4428359	0.385327	4.76711	ADK	1.52261	60	47	7	12.7581	No
0.588104	ILMN_2358626	rs11001059	0.385327	4.76711	ADK	1.52261	7	47	60	12.7581	No
0.588104	ILMN_2358626	kgp7163149	0.385327	4.76711	ADK	1.52261	7	47	60	12.7581	No
0.588104	ILMN_2358626	rs6480741	0.385327	4.76711	ADK	1.52261	60	47	7	12.7581	No
0.588104	ILMN_2358626	kgp538799	0.385327	4.76711	ADK	1.52261	60	47	7	12.7581	No
0.592735	ILMN_2358626	rs11001053	0.371603	4.76711	ADK	1.52684	57	50	7	12.2138	No
0.563394	ILMN_2358626	rs4338470	0.323401	4.76711	ADK	1.49708	9	54	51	10.3876	No
0.545364	ILMN_2358626	rs7918318	0.298019	4.76711	ADK	1.47885	53	53	8	9.4751	No
0.545364	ILMN_2358626	rs1898056	0.298019	4.76711	ADK	1.47885	8	53	53	9.4751	No
0.545364	ILMN_2358626	kgp11059141	0.298019	4.76711	ADK	1.47885	8	53	53	9.4751	No
0.545364	ILMN_2358626	rs10824210	0.298019	4.76711	ADK	1.47885	8	53	53	9.4751	No
0.442673	ILMN_2358626	kgp12298149	0.295751	4.76711	ADK	1.3515	4	43	67	9.39507	No
0.442673	ILMN_2358626	kgp12395648	0.295751	4.76711	ADK	1.3515	67	43	4	9.39507	No
0.43967	ILMN_2358626	kgp6178582	0.294027	4.76711	ADK	1.34882	4	42	68	9.33443	No
0.43967	ILMN_2358626	kgp7614688	0.294027	4.76711	ADK	1.34882	68	42	4	9.33443	No
0.43967	ILMN_2358626	kgp11897936	0.294027	4.76711	ADK	1.34882	4	42	68	9.33443	No
0.43967	ILMN_2358626	rs871267	0.294027	4.76711	ADK	1.34882	68	42	4	9.33443	No
0.43967	ILMN_2358626	rs7071324	0.294027	4.76711	ADK	1.34882	4	42	68	9.33443	No
0.545364	ILMN_2358626	rs10762630	0.295499	4.76711	ADK	1.47885	53	52	8	9.30828	No
0.533603	ILMN_2358626	rs6480739	0.289466	4.76711	ADK	1.46326	52	53	9	9.17459	No
0.544442	ILMN_2358626	rs3862535	0.28867	4.76711	ADK	1.47763	8	54	52	9.14679	No
0.544442	ILMN_2358626	rs10824195	0.28867	4.76711	ADK	1.47763	8	54	52	9.14679	No
0.544442	ILMN_2358626	rs10824198	0.28867	4.76711	ADK	1.47763	8	54	52	9.14679	No
0.544442	ILMN_2358626	rs10824200	0.28867	4.76711	ADK	1.47763	52	54	8	9.14679	No
0.334807	ILMN_2358626	kgp6286778	0.282964	4.76711	ADK	1.23711	2	32	79	8.87429	No
0.332055	ILMN_2358626	rs7086415	0.280441	4.76711	ADK	1.2349	80	32	2	8.86114	No
0.332055	ILMN_2358626	rs2395097	0.280441	4.76711	ADK	1.2349	80	32	2	8.86114	No
0.332055	ILMN_2358626	kgp1116792	0.280441	4.76711	ADK	1.2349	2	32	80	8.86114	No
0.332055	ILMN_2358626	rs2788148	0.280441	4.76711	ADK	1.2349	80	32	2	8.86114	No
0.329781	ILMN_2358626	rs1556822	0.280401	4.76711	ADK	1.23316	81	31	2	8.85974	No
0.533684	ILMN_2358626	rs10509349	0.275713	4.76711	ADK	1.46442	8	52	54	8.69836	No
0.303586	ILMN_1801020	kgp10579737	0.272994	4.72758	ADK	1.23117	6	35	73	8.60522	No
0.303586	ILMN_1801020	rs2131957	0.272994	4.72758	ADK	1.23117	6	35	73	8.60522	No
0.303586	ILMN_1801020	kgp11567984	0.272994	4.72758	ADK	1.23117	73	35	6	8.60522	No
0.303586	ILMN_1801020	kgp1913429	0.272994	4.72758	ADK	1.23117	73	35	6	8.60522	No
0.303586	ILMN_1801020	kgp7596274	0.272994	4.72758	ADK	1.23117	6	35	73	8.60522	No
0.303586	ILMN_1801020	kgp1028996	0.272994	4.72758	ADK	1.23117	73	35	6	8.60522	No
0.303586	ILMN_1801020	kgp2349051	0.272994	4.72758	ADK	1.23117	6	35	73	8.60522	No
0.304611	ILMN_1801020	kgp12053881	0.272686	4.72758	ADK	1.23197	6	36	72	8.59467	No
0.332126	ILMN_2358626	rs4746209	0.270687	4.76711	ADK	1.23464	2	33	79	8.52641	No
0.298585	ILMN_2358626	rs1189552	0.265073	4.76711	ADK	1.20716	80	31	3	8.33565	No
0.264452	ILMN_1801020	kgp11877292	0.255919	4.72758	ADK	1.2003	7	34	73	8.02741	No
0.251216	ILMN_1801020	kgp6574826	0.250328	4.72758	ADK	1.1904	72	34	8	7.84085	No
0.302278	ILMN_2358626	rs1098098	0.2417	4.76711	ADK	1.21064	4	29	81	7.55542	No
0.334604	ILMN_2358626	rs1189549	0.238651	4.76711	ADK	1.26157	67	42	5	7.45524	No
0.334604	ILMN_2358626	rs839698	0.238651	4.76711	ADK	1.26157	5	42	67	7.45524	No
0.334604	ILMN_2358626	rs2488091	0.238651	4.76711	ADK	1.26157	67	42	5	7.45524	No
0.285683	ILMN_1801020	kgp589279	0.236594	4.72758	ADK	1.21628	70	37	7	7.38785	No
0.284553	ILMN_1801020	kgp2584713	0.230282	4.72758	ADK	1.21519	7	37	70	7.18211	No
0.286162	ILMN_1801020	rs11001034	0.228391	4.72758	ADK	1.21638	7	39	68	7.12079	No
0.284493	ILMN_1801020	rs11000999	0.22466	4.72758	ADK	1.21502	69	38	7	7.00013	No
0.284493	ILMN_1801020	rs7098200	0.22466	4.72758	ADK	1.21502	7	38	69	7.00013	No
0.28273	ILMN_1801020	rs10824134	0.220279	4.72758	ADK	1.21358	7	37	70	6.85911	No
0.28273	ILMN_1801020	kgp2584524	0.220279	4.72758	ADK	1.21358	7	37	70	6.85911	No
0.279585	ILMN_1801020	kgp3771642	0.21951	4.72758	ADK	1.21107	7	35	71	6.77878	No
0.247035	ILMN_1801020	kgp8050602	0.207254	4.72758	ADK	1.18952	63	44	7	6.44391	No
0.247035	ILMN_1801020	rs1908335	0.207254	4.72758	ADK	1.18952	7	44	63	6.44391	No
0.245827	ILMN_1801020	kgp21592775	0.206507	4.72758	ADK	1.1886	7	43	64	6.42027	No
0.245827	ILMN_1801020	kgp10796709	0.206507	4.72758	ADK	1.1886	7	43	64	6.42027	No
0.245827	ILMN_1801020	kgp8297001	0.206507	4.72758	ADK	1.1886	7	43	64	6.42027	No
0.245827	ILMN_1801020	kgp8674337	0.206507	4.72758	ADK	1.1886	7	43	64	6.42027	No
0.245827	ILMN_1801020	kgp3965929	0.206507	4.72758	ADK	1.1886	64	43	7	6.42027	No
0.245827	ILMN_1801020	kgp4192098	0.206507	4.72758	ADK	1.1886	64	43	7	6.42027	No
0.245827	ILMN_1801020	kgp5698619	0.206507	4.72758	ADK	1.1886	7	43	64	6.42027	No
0.245827	ILMN_1801020	kgp11940160	0.206507	4.72758	ADK	1.1886	64	43	7	6.42027	No
0.245827	ILMN_1801020	rs11000911	0.206507	4.72758	ADK	1.1886	7	43	64	6.42027	No
0.533421	ILMN_2358626	kgp7616005	0.20779	4.76711	ADK	1.43027	2	25	86	6.40847	No
0.533421	ILMN_2358626	rs2488088	0.198777	4.76711	ADK	1.43027	2	26	86	6.17685	No
0.742971	ILMN_2358626	kgp2647198	0.193962	4.76711	ADK	1.63604	1	28	85	6.0262	No
0.234179	ILMN_1801020	rs1904061	0.184044	4.72758	ADK	1.17466	11	46	57	5.71828	No
0.233663	ILMN_1801020	rs7923414	0.175153	4.72758	ADK	1.17421	55	48	11	5.44484	No
0.209488	ILMN_1801020	kgp1537798	0.173308	4.72758	ADK	1.15248	65	41	8	5.38839	No
0.20649	ILMN_1801020	kgp6609597	0.16911	4.72758	ADK	1.15487	52	50	12	5.26035	No
0.20649	ILMN_1801020	kgp5323591	0.16911	4.72758	ADK	1.15487	12	50	52	5.26035	No
0.20649	ILMN_1801020	rs7094239	0.16911	4.72758	ADK	1.15487	12	50	52	5.26035	No
0.20649	ILMN_1801020	kgp6372259	0.16911	4.72758	ADK	1.15487	12	50	52	5.26035	No
0.20649	ILMN_1801020	rs2395078	0.16911	4.72758	ADK	1.15487	52	50	12	5.26035	No
0.20649	ILMN_1801020	rs4451661	0.16911	4.72758	ADK	1.15487	12	50	52	5.26035	No
0.204924	ILMN_1801020	kgp1830337	0.167553	4.72758	ADK	1.1537	12	49	53	5.21297	No
0.204924	ILMN_1801020	kgp1346023	0.167553	4.72758	ADK	1.1537	12	49	53	5.21297	No
0.204924	ILMN_1801020	kgp7109714	0.167553	4.72758	ADK	1.1537	53	49	12	5.21297	No
0.204924	ILMN_1801020	kgp1213350	0.167553	4.72758	ADK	1.1537	53	49	12	5.21297	No
0.204924	ILMN_1801020	rs7896966	0.167553	4.72758	ADK	1.1537	12	49	53	5.21297	No
0.204924	ILMN_1801020	kgp10733086	0.167553	4.72758	ADK	1.1537	12	49	53	5.21297	No
0.204924	ILMN_1801020	kgp6337057	0.167553	4.72758	ADK	1.1537	12	49	53	5.21297	No
0.382196	ILMN_2358626	rs16931678	0.16736	4.76711	ADK	1.33221	75	35	4	5.20712	No
0.382196	ILMN_2358626	kgp11303681	0.16736	4.76711	ADK	1.33221	75	35	4	5.20712	No
0.382196	ILMN_2358626	kgp11536296	0.16736	4.76711	ADK	1.33221	75	35	4	5.20712	No
0.382196	ILMN_2358626	kgp6279779	0.16736	4.76711	ADK	1.33221	4	35	75	5.20712	No
0.382196	ILMN_2358626	kgp22012855	0.16736	4.76711	ADK	1.33221	4	35	75	5.20712	No
0.389927	ILMN_2358626	rs2488089	0.168399	4.76711	ADK	1.3154	72	36	5	5.19686	No
0.205955	ILMN_1801020	kgp12420970	0.168219	4.72758	ADK	1.15442	52	49	12	5.19144	No
0.202987	ILMN_1801020	rs2894234	0.162436	4.72758	ADK	1.15168	12	44	58	5.05781	No
0.202301	ILMN_1801020	rs3793921	0.162391	4.72758	ADK	1.15162	54	48	12	5.05644	No
0.311381	ILMN_1801020	rs4745730	0.152797	4.72758	ADK	1.23399	83	26	5	4.76745	No
0.50954	ILMN_2092664	kgp7275397	0.513008	5.26055	ADSS	1.42497	26	56	32	18.481	No
0.50954	ILMN_2092664	kgp1727124	0.513008	5.26055	ADSS	1.42497	32	56	26	18.481	No
0.50954	ILMN_2092664	kgp9865529	0.513008	5.26055	ADSS	1.42497	32	56	26	18.481	No
0.50954	ILMN_2092664	kgp8181351	0.513008	5.26055	ADSS	1.42497	32	56	26	18.481	No
0.508286	ILMN_2092664	kgp5361424	0.505775	5.26055	ADSS	1.42415	25	57	32	18.1195	No
0.394495	ILMN_2092664	kgp5143886	0.324086	5.26055	ADSS	1.30401	19	50	45	10.4127	No
0.382615	ILMN_2092664	kgp10779917	0.29811	5.26055	ADSS	1.29186	51	50	13	9.47832	No
0.368966	ILMN_2092664	kgp2412292	0.281013	5.26055	ADSS	1.28057	13	53	48	8.88087	No
0.313019	ILMN_1778796	kgp5361424	0.279723	5.33121	ADSS	1.24707	25	57	32	8.83634	No
0.3068	ILMN_1778796	kgp7275397	0.272723	5.33121	ADSS	1.24155	26	56	32	8.59596	No
0.3068	ILMN_1778796	kgp1727124	0.272723	5.33121	ADSS	1.24155	32	56	26	8.59596	No
0.3068	ILMN_1778796	kgp9865529	0.272723	5.33121	ADSS	1.24155	32	56	26	8.59596	No
0.3068	ILMN_1778796	kgp8181351	0.272723	5.33121	ADSS	1.24155	32	56	26	8.59596	No
0.326604	ILMN_2092664	kgp6798998	0.209167	5.26055	ADSS	1.24055	8	47	59	6.50451	No
0.326604	ILMN_2092664	rs7555859	0.209167	5.26055	ADSS	1.24055	8	47	59	6.50451	No
0.326604	ILMN_2092664	rs12059907	0.209167	5.26055	ADSS	1.24055	8	47	59	6.50451	No
0.326604	ILMN_2092664	kgp1223017	0.209167	5.26055	ADSS	1.24055	59	47	8	6.50451	No
0.326604	ILMN_2092664	rs6685718	0.209167	5.26055	ADSS	1.24055	59	47	8	6.50451	No
0.326604	ILMN_2092664	rs6674642	0.209167	5.26055	ADSS	1.24055	59	47	8	6.50451	No
0.328124	ILMN_2092664	kgp10108958	0.209956	5.26055	ADSS	1.24154	58	47	8	6.47654	No
0.323573	ILMN_2092664	kgp6333809	0.205295	5.26055	ADSS	1.23814	8	46	60	6.38198	No
0.326641	ILMN_2092664	rs10803196	0.204192	5.26055	ADSS	1.24024	58	48	8	6.34716	No
0.311495	ILMN_2092664	rs3101472	0.171309	5.26055	ADSS	1.22758	6	45	63	5.32736	No
0.33762	ILMN_3239130	kgp10578928	0.166613	4.5962	AGAP6	1.27214	34	57	23	5.18442	No
0.317943	ILMN_3239130	kgp6562647	0.153217	4.5962	AGAP6	1.25611	28	59	27	4.78004	No
0.329443	ILMN_3239130	rs10993994	0.153181	4.5962	AGAP6	1.26465	34	57	23	4.77896	No
0.32976	ILMN_3239130	rs3123078	0.150851	4.5962	AGAP6	1.26463	22	59	33	4.70913	No
0.337211	ILMN_3239130	rs4631830	0.148144	4.5962	AGAP6	1.27009	20	61	33	4.62816	No
0.519685	ILMN_1798308	rs2600665	0.368864	5.15809	AHSA2	1.44733	10	51	53	12.1065	No
0.501856	ILMN_1798308	rs2167566	0.363356	5.15809	AHSA2	1.43162	10	53	51	11.892	No
0.515789	ILMN_1798308	kgp4984214	0.361335	5.15809	AHSA2	1.44684	9	52	53	11.8138	No
0.515789	ILMN_1798308	rs777589	0.361335	5.15809	AHSA2	1.44684	53	52	9	11.8138	No
0.518022	ILMN_1798308	rs1809028	0.359594	5.15809	AHSA2	1.44883	9	53	52	11.7466	No
0.494602	ILMN_1798308	kgp40776	0.358819	5.15809	AHSA2	1.42458	10	51	53	11.7167	No
0.494602	ILMN_1798308	rs6739427	0.358819	5.15809	AHSA2	1.42458	10	51	53	11.7167	No
0.515789	ILMN_1798308	kgp9010460	0.360563	5.15809	AHSA2	1.44684	9	51	53	11.685	No
0.496567	ILMN_1798308	rs2290324	0.356328	5.15809	AHSA2	1.42625	52	52	10	11.621	No
0.496567	ILMN_1798308	kgp7493591	0.356328	5.15809	AHSA2	1.42625	52	52	10	11.621	No
0.496567	ILMN_1798308	kgp1147342	0.356328	5.15809	AHSA2	1.42625	10	52	52	11.621	No
0.496567	ILMN_1798308	rs12622458	0.356328	5.15809	AHSA2	1.42625	10	52	52	11.621	No
0.496567	ILMN_1798308	rs10496092	0.356328	5.15809	AHSA2	1.42625	52	52	10	11.621	No
0.491022	ILMN_1798308	rs6545848	0.356324	5.15809	AHSA2	1.42115	54	50	10	11.6208	No
0.492884	ILMN_1798308	kgp9710098	0.353704	5.15809	AHSA2	1.42272	10	51	53	11.5205	No
0.492884	ILMN_1798308	rs2600660	0.353704	5.15809	AHSA2	1.42272	53	51	10	11.5205	No
0.492884	ILMN_1798308	rs2121661	0.353704	5.15809	AHSA2	1.42272	53	51	10	11.5205	No
0.492884	ILMN_1798308	kgp2836249	0.353704	5.15809	AHSA2	1.42272	10	51	53	11.5205	No
0.492884	ILMN_1798308	rs778143	0.353704	5.15809	AHSA2	1.42272	10	51	53	11.5205	No
0.492884	ILMN_1798308	rs778144	0.353704	5.15809	AHSA2	1.42272	53	51	10	11.5205	No
0.492884	ILMN_1798308	rs2694639	0.353704	5.15809	AHSA2	1.42272	10	51	53	11.5205	No
0.492884	ILMN_1798308	rs2694642	0.353704	5.15809	AHSA2	1.42272	53	51	10	11.5205	No
0.492884	ILMN_1798308	kgp11177835	0.353704	5.15809	AHSA2	1.42272	53	51	10	11.5205	No
0.492884	ILMN_1798308	rs2694643	0.353704	5.15809	AHSA2	1.42272	10	51	53	11.5205	No
0.49091	ILMN_1798308	rs2593627	0.33995	5.15809	AHSA2	1.42055	10	52	52	11.0001	No
0.49091	ILMN_1798308	kgp10955062	0.33995	5.15809	AHSA2	1.42055	52	52	10	11.0001	No
0.487013	ILMN_1798308	rs778155	0.321451	5.15809	AHSA2	1.41669	51	53	10	10.3163	No
0.486321	ILMN_1798308	rs1900572	0.312339	5.15809	AHSA2	1.41569	10	54	50	9.98602	No
0.492947	ILMN_1798308	rs2600671	0.305068	5.15809	AHSA2	1.41701	55	49	10	9.72537	No
0.460371	ILMN_1798308	kgp5233355	0.289036	5.15809	AHSA2	1.39082	49	54	11	9.15957	No
0.448836	ILMN_1798308	rs2060824	0.287211	5.15809	AHSA2	1.37821	12	54	48	9.09592	No
0.445057	ILMN_1798308	kgp4517177	0.284501	5.15809	AHSA2	1.37473	12	53	49	9.00167	No
0.421961	ILMN_1798308	kgp10976281	0.284282	5.15809	AHSA2	1.35114	45	52	17	8.99409	No
0.423789	ILMN_1798308	kgp890032	0.277143	5.15809	AHSA2	1.35805	45	56	13	8.74749	No
0.43833	ILMN_1798308	rs6706786	0.274443	5.15809	AHSA2	1.36793	50	52	12	8.6548	No
0.409947	ILMN_1798308	kgp4497495	0.263609	5.15809	AHSA2	1.33802	14	50	50	8.28612	No
0.407145	ILMN_1798308	rs1665272	0.262687	5.15809	AHSA2	1.33571	51	49	14	8.25498	No
0.409867	ILMN_1798308	rs1729662	0.25795	5.15809	AHSA2	1.33756	49	51	14	8.09551	No
0.407502	ILMN_1798308	kgp10733443	0.252735	5.15809	AHSA2	1.3355	49	51	14	7.92101	No
0.404692	ILMN_1798308	rs1177274	0.251775	5.15809	AHSA2	1.33319	50	50	14	7.88903	No
0.399778	ILMN_1798308	rs935861	0.23788	5.15809	AHSA2	1.33207	41	58	15	7.42996	No
0.40551	ILMN_1798308	rs4671401	0.216634	5.15809	AHSA2	1.35087	7	51	56	6.74233	No
0.401766	ILMN_1798308	kgp11811703	0.2105	5.15809	AHSA2	1.31898	6	47	61	6.54684	No
0.401766	ILMN_1798308	kgp3296097	0.2105	5.15809	AHSA2	1.31898	6	47	61	6.54684	No
0.349959	ILMN_1798308	kgp10916306	0.187828	5.15809	AHSA2	1.28314	32	56	26	5.83539	No
0.360497	ILMN_1798308	rs1177269	0.187807	5.15809	AHSA2	1.28226	21	59	34	5.83475	No
0.352015	ILMN_1798308	rs1177298	0.180628	5.15809	AHSA2	1.27546	35	58	21	5.61295	No
0.352015	ILMN_1798308	kgp11315392	0.180628	5.15809	AHSA2	1.27546	21	58	35	5.61295	No
0.348087	ILMN_1798308	kgp12047492	0.17921	5.15809	AHSA2	1.28076	28	56	30	5.56933	No
0.353158	ILMN_1798308	kgp808305	0.178414	5.15809	AHSA2	1.2758	21	59	34	5.54485	No
0.353158	ILMN_1798308	rs1729657	0.178414	5.15809	AHSA2	1.2758	21	59	34	5.54485	No
0.356518	ILMN_1798308	rs12992614	0.177055	5.15809	AHSA2	1.28697	18	60	36	5.50313	No
0.356518	ILMN_1798308	rs10177225	0.177055	5.15809	AHSA2	1.28697	18	60	36	5.50313	No
0.356518	ILMN_1798308	rs2593620	0.177055	5.15809	AHSA2	1.28697	18	60	36	5.50313	No
0.357036	ILMN_1798308	rs4672427	0.173968	5.15809	AHSA2	1.28736	18	61	35	5.40859	No
0.34558	ILMN_1798308	rs1177283	0.172367	5.15809	AHSA2	1.27789	30	57	27	5.35964	No
0.348804	ILMN_1798308	kgp2965342	0.1702	5.15809	AHSA2	1.28016	37	59	18	5.29356	No
0.348804	ILMN_1798308	kgp9086116	0.1702	5.15809	AHSA2	1.28016	18	59	37	5.29356	No
0.348804	ILMN_1798308	rs10169662	0.1702	5.15809	AHSA2	1.28016	37	59	18	5.29356	No
0.348804	ILMN_1798308	rs2694618	0.1702	5.15809	AHSA2	1.28016	18	59	37	5.29356	No
0.348804	ILMN_1798308	rs17482440	0.1702	5.15809	AHSA2	1.28016	18	59	37	5.29356	No
0.348804	ILMN_1798308	kgp5965034	0.1702	5.15809	AHSA2	1.28016	37	59	18	5.29356	No
0.336819	ILMN_1798308	rs2564118	0.169916	5.15809	AHSA2	1.26198	24	58	32	5.28488	No
0.343803	ILMN_1798308	rs6737373	0.169522	5.15809	AHSA2	1.27665	37	58	19	5.27289	No
0.343803	ILMN_1798308	rs12713435	0.169522	5.15809	AHSA2	1.27665	19	58	37	5.27289	No
0.343803	ILMN_1798308	rs7583383	0.169522	5.15809	AHSA2	1.27665	37	58	19	5.27289	No
0.341285	ILMN_1798308	rs1177234	0.167137	5.15809	AHSA2	1.2645	30	60	24	5.20034	No
0.337321	ILMN_1798308	rs3108630	0.166662	5.15809	AHSA2	1.2617	31	59	24	5.18592	No
0.324989	ILMN_1797974	rs6910775	0.238534	5.54357	AIG1	1.25754	41	60	13	7.45139	No
0.324989	ILMN_1797974	kgp992460	0.238534	5.54357	AIG1	1.25754	41	60	13	7.45139	No
0.28945	ILMN_1797974	kgp7298202	0.208594	5.54357	AIG1	1.22375	11	50	53	6.48635	No
0.298777	ILMN_1797974	kgp8871958	0.208132	5.54357	AIG1	1.23484	13	54	47	6.47171	No
0.305663	ILMN_1797974	rs9390057	0.192363	5.54357	AIG1	1.24155	99	15	0	5.97635	No
0.305663	ILMN_1797974	kgp17160627	0.192363	5.54357	AIG1	1.24155	15	99	0	5.97635	No
0.305663	ILMN_1797974	kgp17440751	0.192363	5.54357	AIG1	1.24155	99	15	0	5.97635	No
0.305663	ILMN_1797974	kgp17005992	0.192363	5.54357	AIG1	1.24155	99	15	0	5.97635	No
0.305663	ILMN_1797974	rs9496530	0.192363	5.54357	AIG1	1.24155	99	15	0	5.97635	No
0.322981	ILMN_1797974	kgp7091486	0.180217	5.54357	AIG1	1.26131	19	55	40	5.6003	No
0.322981	ILMN_1797974	rs3804535	0.180217	5.54357	AIG1	1.26131	19	55	40	5.6003	No
0.278589	ILMN_1718808	rs2108978	0.177736	4.87098	AKAP10	1.2183	66	42	6	5.52404	No
0.11763	ILMN_2280189	kgp5967005	0.160784	4.84262	AKAP11	1.08406	42	72	0	5.00785	No
0.510513	ILMN_1665982	rs9921587	0.301226	4.68494	AKTIP	1.41169	66	41	7	9.58866	No
0.510513	ILMN_1665982	kgp6053079	0.301226	4.68494	AKTIP	1.41169	7	41	66	9.58866	No
0.510513	ILMN_1665982	kgp11520042	0.301226	4.68494	AKTIP	1.41169	7	41	66	9.58866	No
0.510513	ILMN_1665982	rs9941254	0.301226	4.68494	AKTIP	1.41169	66	41	7	9.58866	No
0.510513	ILMN_1665982	rs13332406	0.301226	4.68494	AKTIP	1.41169	7	41	66	9.58866	No
0.510513	ILMN_1665982	rs2024449	0.301226	4.68494	AKTIP	1.41169	7	41	66	9.58866	No
0.510513	ILMN_1665982	rs4784312	0.301226	4.68494	AKTIP	1.41169	7	41	66	9.58866	No
0.510513	ILMN_1665982	rs1131220	0.301226	4.68494	AKTIP	1.41169	7	41	66	9.58866	No
0.510513	ILMN_1665982	rs10748	0.301226	4.68494	AKTIP	1.41169	7	41	66	9.58866	No
0.510513	ILMN_1665982	rs8043918	0.301226	4.68494	AKTIP	1.41169	66	41	7	9.58866	No
0.510513	ILMN_1665982	kgp3830890	0.301226	4.68494	AKTIP	1.41169	7	41	66	9.58866	No
0.510513	ILMN_1665982	rs8044091	0.301226	4.68494	AKTIP	1.41169	7	41	66	9.58866	No
0.510513	ILMN_1665982	kgp10342825	0.301226	4.68494	AKTIP	1.41169	7	41	66	9.58866	No
0.510513	ILMN_1665982	rs9931702	0.301226	4.68494	AKTIP	1.41169	66	41	7	9.58866	No
0.510513	ILMN_1665982	rs9302648	0.301226	4.68494	AKTIP	1.41169	66	41	7	9.58866	No
0.513917	ILMN_1665982	kgp16403652	0.307662	4.68494	AKTIP	1.41464	64	39	7	9.49112	No
0.510441	ILMN_1665982	kgp5008942	0.294198	4.68494	AKTIP	1.41134	7	42	65	9.34042	No
0.544762	ILMN_2377240	rs9921587	0.280569	5.07529	AKTIP	1.4831	66	41	7	8.86554	No
0.544762	ILMN_2377240	kgp6053079	0.280569	5.07529	AKTIP	1.4831	7	41	66	8.86554	No
0.544762	ILMN_2377240	kgp11520042	0.280569	5.07529	AKTIP	1.4831	7	41	66	8.86554	No
0.544762	ILMN_2377240	rs9941254	0.280569	5.07529	AKTIP	1.4831	66	41	7	8.86554	No
0.544762	ILMN_2377240	rs13332406	0.280569	5.07529	AKTIP	1.4831	7	41	66	8.86554	No
0.544762	ILMN_2377240	rs2024449	0.280569	5.07529	AKTIP	1.4831	7	41	66	8.86554	No
0.544762	ILMN_2377240	rs4784312	0.280569	5.07529	AKTIP	1.4831	7	41	66	8.86554	No
0.544762	ILMN_2377240	rs1131220	0.280569	5.07529	AKTIP	1.4831	7	41	66	8.86554	No
0.544762	ILMN_2377240	rs10748	0.280569	5.07529	AKTIP	1.4831	7	41	66	8.86554	No
0.544762	ILMN_2377240	rs8043918	0.280569	5.07529	AKTIP	1.4831	66	41	7	8.86554	No
0.544762	ILMN_2377240	kgp3830890	0.280569	5.07529	AKTIP	1.4831	7	41	66	8.86554	No
0.544762	ILMN_2377240	rs8044091	0.280569	5.07529	AKTIP	1.4831	7	41	66	8.86554	No
0.544762	ILMN_2377240	kgp10342825	0.280569	5.07529	AKTIP	1.4831	7	41	66	8.86554	No
0.544762	ILMN_2377240	rs9931702	0.280569	5.07529	AKTIP	1.4831	66	41	7	8.86554	No
0.544762	ILMN_2377240	rs9302648	0.280569	5.07529	AKTIP	1.4831	66	41	7	8.86554	No
0.506779	ILMN_1665982	rs1861351	0.280378	4.68494	AKTIP	1.40809	65	42	7	8.85894	No
0.54997	ILMN_2377240	kgp16403652	0.287454	5.07529	AKTIP	1.48835	64	39	7	8.80246	No
0.545497	ILMN_2377240	rs1861351	0.276239	5.07529	AKTIP	1.48346	65	42	7	8.71643	No
0.544857	ILMN_2377240	kgp5008942	0.274283	5.07529	AKTIP	1.4828	7	42	65	8.64933	No
0.435954	ILMN_1665982	kgp4807267	0.183886	4.68494	AKTIP	1.34226	11	43	60	5.71339	No
0.487843	ILMN_1665982	rs8045574	0.182123	4.68494	AKTIP	1.3827	5	35	74	5.659	No
0.487843	ILMN_1665982	rs9924562	0.182123	4.68494	AKTIP	1.3827	74	35	5	5.659	No
0.487843	ILMN_1665982	rs2160290	0.182123	4.68494	AKTIP	1.3827	5	35	74	5.659	No
0.487843	ILMN_1665982	kgp3759366	0.182123	4.68494	AKTIP	1.3827	5	35	74	5.659	No
0.487843	ILMN_1665982	rs7199018	0.182123	4.68494	AKTIP	1.3827	74	35	5	5.659	No
0.487843	ILMN_1665982	rs4784311	0.182123	4.68494	AKTIP	1.3827	74	35	5	5.659	No
0.487843	ILMN_1665982	kgp8179153	0.182123	4.68494	AKTIP	1.3827	5	35	74	5.659	No
0.487843	ILMN_1665982	rs3743772	0.182123	4.68494	AKTIP	1.3827	5	35	74	5.659	No
0.487843	ILMN_1665982	kgp2527009	0.182123	4.68494	AKTIP	1.3827	74	35	5	5.659	No
0.449168	ILMN_2377240	kgp4807267	0.178061	5.07529	AKTIP	1.37663	11	43	60	5.53401	No
0.490842	ILMN_1670870	kgp6537585	0.39114	5.14032	ALCAM	1.40229	21	58	35	12.9927	No
0.505384	ILMN_1670870	kgp5471922	0.390365	5.14032	ALCAM	1.41196	23	58	33	12.9616	No
0.497609	ILMN_1670870	rs12488738	0.376761	5.14032	ALCAM	1.40634	33	59	22	12.417	No
0.497609	ILMN_1670870	rs2399047	0.376761	5.14032	ALCAM	1.40634	33	59	22	12.417	No
0.479444	ILMN_1670870	kgp22763770	0.364276	5.14032	ALCAM	1.38715	24	56	34	11.9277	No
0.49126	ILMN_1670870	rs16851083	0.356096	5.14032	ALCAM	1.39723	23	60	31	11.6121	No
0.444606	ILMN_1670870	rs7624777	0.336963	5.14032	ALCAM	1.35587	21	56	37	10.8885	No
0.465982	ILMN_1670870	rs9857961	0.335567	5.14032	ALCAM	1.37327	21	58	35	10.8365	No
0.465982	ILMN_1670870	rs6769329	0.335567	5.14032	ALCAM	1.37327	35	58	21	10.8365	No
0.479735	ILMN_1670870	kgp2749465	0.314754	5.14032	ALCAM	1.38078	44	59	11	10.0732	No
0.479735	ILMN_1670870	rs1438540	0.314754	5.14032	ALCAM	1.38078	44	59	11	10.0732	No
0.479735	ILMN_1670870	rs2007681	0.314754	5.14032	ALCAM	1.38078	44	59	11	10.0732	No
0.46939	ILMN_1670870	rs5012306	0.311888	5.14032	ALCAM	1.37195	11	56	47	9.96976	No
0.410687	ILMN_1670870	kgp5822370	0.300595	5.14032	ALCAM	1.32334	43	59	12	9.56627	No
0.44744	ILMN_1670870	rs10511244	0.292379	5.14032	ALCAM	1.35029	10	58	46	9.27655	No
0.397104	ILMN_1670870	kgp5933508	0.289958	5.14032	ALCAM	1.31174	43	58	12	9.11555	No
0.472832	ILMN_1670870	rs13095274	0.236354	5.14032	ALCAM	1.37993	39	61	14	7.38	No
0.437704	ILMN_1670870	rs2399046	0.234978	5.14032	ALCAM	1.34842	16	57	41	7.33503	No
0.421733	ILMN_1670870	kgp11135152	0.234896	5.14032	ALCAM	1.32868	38	60	16	7.33236	No
0.478073	ILMN_1670870	rs9880342	0.22945	5.14032	ALCAM	1.38564	14	63	36	7.09666	No
0.406178	ILMN_1670870	rs2053627	0.22356	5.14032	ALCAM	1.31085	18	57	39	6.96466	No
0.47058	ILMN_1670870	kgp2796027	0.220501	5.14032	ALCAM	1.37864	14	63	37	6.86624	No
0.42219	ILMN_1670870	kgp7895795	0.212828	5.14032	ALCAM	1.33452	42	59	13	6.62088	No
0.451447	ILMN_1670870	rs1438549	0.211731	5.14032	ALCAM	1.35779	42	59	13	6.58597	No
0.437779	ILMN_1670870	rs13079517	0.20616	5.14032	ALCAM	1.34727	15	60	39	6.40932	No
0.437779	ILMN_1670870	rs13085657	0.20616	5.14032	ALCAM	1.34727	39	60	15	6.40932	No
0.45867	ILMN_1670870	rs1438544	0.201283	5.14032	ALCAM	1.36945	37	63	14	6.25554	No
0.45867	ILMN_1670870	kgp7287052	0.201283	5.14032	ALCAM	1.36945	37	63	14	6.25554	No
0.358465	ILMN_1670870	kgp10163273	0.194884	5.14032	ALCAM	1.28463	27	57	30	6.055	No
0.451451	ILMN_1670870	rs12497260	0.194484	5.14032	ALCAM	1.35735	11	60	43	6.04249	No
0.376986	ILMN_1670870	rs11705950	0.195544	5.14032	ALCAM	1.29324	19	62	32	6.02653	No
0.408007	ILMN_1670870	kgp4504610	0.180826	5.14032	ALCAM	1.32097	13	61	40	5.61904	No
0.340464	ILMN_1792741	rs190418	0.20236	4.98677	AMACR	1.26438	81	27	5	6.23849	No
0.338967	ILMN_1792741	rs34677	0.199661	4.98677	AMACR	1.26314	5	27	82	6.20457	No
0.338967	ILMN_1792741	kgp3952834	0.199661	4.98677	AMACR	1.26314	82	27	5	6.20457	No
0.338967	ILMN_1792741	rs40507	0.199661	4.98677	AMACR	1.26314	5	27	82	6.20457	No
0.338967	ILMN_1792741	rs34685	0.199661	4.98677	AMACR	1.26314	5	27	82	6.20457	No
0.338967	ILMN_1792741	rs34687	0.199661	4.98677	AMACR	1.26314	82	27	5	6.20457	No
0.338967	ILMN_1792741	kgp3684904	0.199661	4.98677	AMACR	1.26314	82	27	5	6.20457	No
0.338522	ILMN_1792741	kgp2547546	0.191599	4.98677	AMACR	1.26264	5	28	81	5.95256	No
0.273561	ILMN_1759670	rs190418	0.179607	5.07018	AMACR	1.20641	81	27	5	5.53671	No
0.272611	ILMN_1759670	kgp2547546	0.177852	5.07018	AMACR	1.20552	5	28	81	5.52758	No
0.271145	ILMN_1759670	rs34677	0.175082	5.07018	AMACR	1.20437	5	27	82	5.44267	No
0.271145	ILMN_1759670	kgp3952834	0.175082	5.07018	AMACR	1.20437	82	27	5	5.44267	No
0.271145	ILMN_1759670	rs40507	0.175082	5.07018	AMACR	1.20437	5	27	82	5.44267	No
0.271145	ILMN_1759670	rs34685	0.175082	5.07018	AMACR	1.20437	5	27	82	5.44267	No
0.271145	ILMN_1759670	rs34687	0.175082	5.07018	AMACR	1.20437	82	27	5	5.44267	No
0.271145	ILMN_1759670	kgp3684904	0.175082	5.07018	AMACR	1.20437	82	27	5	5.44267	No
0.391981	ILMN_1723116	rs4924	0.439789	4.9626	AMFR	1.31581	42	56	16	15.0515	No
0.391981	ILMN_1723116	rs2617846	0.439789	4.9626	AMFR	1.31581	16	56	42	15.0515	No
0.391981	ILMN_1723116	rs2432540	0.439789	4.9626	AMFR	1.31581	16	56	42	15.0515	No
0.391981	ILMN_1723116	kgp1284210	0.439789	4.9626	AMFR	1.31581	42	56	16	15.0515	No
0.320091	ILMN_1723116	kgp7433548	0.347624	4.9626	AMFR	1.24724	20	45	49	11.2892	No
0.319435	ILMN_1723116	rs13337678	0.340269	4.9626	AMFR	1.25217	37	47	30	11.0121	No
0.312386	ILMN_1723116	kgp4053951	0.338767	4.9626	AMFR	1.23987	49	43	22	10.9559	No
0.316034	ILMN_1723116	kgp22803875	0.334675	4.9626	AMFR	1.24369	20	45	49	10.8033	No
0.325873	ILMN_1723116	rs2550302	0.307574	4.9626	AMFR	1.25861	26	52	36	9.81491	No
0.370066	ILMN_1723116	kgp12348341	0.295981	4.9626	AMFR	1.28476	65	41	7	9.32511	No
0.349135	ILMN_1723116	rs918784	0.281454	4.9626	AMFR	1.26631	66	42	6	8.89611	No
0.349135	ILMN_1723116	rs2288056	0.281454	4.9626	AMFR	1.26631	66	42	6	8.89611	No
0.349135	ILMN_1723116	rs12447395	0.281454	4.9626	AMFR	1.26631	6	42	66	8.89611	No
0.31299	ILMN_1723116	rs12918376	0.280123	4.9626	AMFR	1.24755	37	53	24	8.85016	No
0.308242	ILMN_1723116	rs11640819	0.278731	4.9626	AMFR	1.24311	24	51	39	8.80215	No
0.308242	ILMN_1723116	rs34793257	0.278731	4.9626	AMFR	1.24311	24	51	39	8.80215	No
0.308242	ILMN_1723116	rs4784670	0.278731	4.9626	AMFR	1.24311	24	51	39	8.80215	No
0.308242	ILMN_1723116	rs14306	0.278731	4.9626	AMFR	1.24311	24	51	39	8.80215	No
0.308242	ILMN_1723116	rs7198524	0.278731	4.9626	AMFR	1.24311	24	51	39	8.80215	No
0.308242	ILMN_1723116	rs4783941	0.278731	4.9626	AMFR	1.24311	39	51	24	8.80215	No
0.308242	ILMN_1723116	kgp8633691	0.278731	4.9626	AMFR	1.24311	24	51	39	8.80215	No
0.308242	ILMN_1723116	rs9929724	0.278731	4.9626	AMFR	1.24311	24	51	39	8.80215	No
0.299365	ILMN_1723116	rs2241957	0.266885	4.9626	AMFR	1.23603	41	49	24	8.39706	No
0.302973	ILMN_1723116	rs435651	0.264076	4.9626	AMFR	1.24024	39	51	24	8.30189	No
0.346421	ILMN_1723116	kgp8958781	0.261794	4.9626	AMFR	1.26392	6	43	65	8.22482	No
0.298557	ILMN_1723116	rs869205	0.260872	4.9626	AMFR	1.2356	40	50	24	8.19375	No
0.298557	ILMN_1723116	kgp6813453	0.260872	4.9626	AMFR	1.2356	40	50	24	8.19375	No
0.298557	ILMN_1723116	rs1382359	0.260872	4.9626	AMFR	1.2356	40	50	24	8.19375	No
0.298557	ILMN_1723116	rs2617848	0.260872	4.9626	AMFR	1.2356	40	50	24	8.19375	No
0.298557	ILMN_1723116	rs2241956	0.260872	4.9626	AMFR	1.2356	40	50	24	8.19375	No
0.298557	ILMN_1723116	rs1478478	0.260872	4.9626	AMFR	1.2356	40	50	24	8.19375	No
0.298557	ILMN_1723116	rs2587866	0.260872	4.9626	AMFR	1.2356	24	50	40	8.19375	No
0.298557	ILMN_1723116	rs2587869	0.260872	4.9626	AMFR	1.2356	40	50	24	8.19375	No
0.298557	ILMN_1723116	rs2440467	0.260872	4.9626	AMFR	1.2356	40	50	24	8.19375	No
0.298557	ILMN_1723116	rs2550309	0.260872	4.9626	AMFR	1.2356	40	50	24	8.19375	No
0.298557	ILMN_1723116	kgp8174079	0.260872	4.9626	AMFR	1.2356	24	50	40	8.19375	No
0.298557	ILMN_1723116	rs2920706	0.260872	4.9626	AMFR	1.2356	24	50	40	8.19375	No
0.298557	ILMN_1723116	kgp2821240	0.260872	4.9626	AMFR	1.2356	40	50	24	8.19375	No
0.298557	ILMN_1723116	rs7192780	0.260872	4.9626	AMFR	1.2356	24	50	40	8.19375	No
0.298557	ILMN_1723116	rs8056687	0.260872	4.9626	AMFR	1.2356	24	50	40	8.19375	No
0.292256	ILMN_1723116	rs899227	0.254274	4.9626	AMFR	1.22998	24	48	42	7.97238	No
0.28961	ILMN_1723116	rs2587871	0.244849	4.9626	AMFR	1.22831	40	51	23	7.65924	No
0.28961	ILMN_1723116	rs2432538	0.244849	4.9626	AMFR	1.22831	23	51	40	7.65924	No
0.28961	ILMN_1723116	kgp8167878	0.244849	4.9626	AMFR	1.22831	23	51	40	7.65924	No
0.28961	ILMN_1723116	rs7203090	0.244849	4.9626	AMFR	1.22831	23	51	40	7.65924	No
0.28961	ILMN_1723116	rs7187883	0.244849	4.9626	AMFR	1.22831	40	51	23	7.65924	No
0.28961	ILMN_1723116	rs6499837	0.244849	4.9626	AMFR	1.22831	40	51	23	7.65924	No
0.28961	ILMN_1723116	rs8059717	0.244849	4.9626	AMFR	1.22831	23	51	40	7.65924	No
0.275673	ILMN_1723116	kgp4592784	0.240366	4.9626	AMFR	1.21322	33	48	33	7.51154	No
0.255699	ILMN_1723116	rs7206796	0.212365	4.9626	AMFR	1.1869	64	44	6	6.60611	No
0.239911	ILMN_1723116	rs7200888	0.201227	4.9626	AMFR	1.17529	68	42	4	6.25377	No
0.239911	ILMN_1723116	rs9937484	0.201227	4.9626	AMFR	1.17529	4	42	68	6.25377	No
0.246275	ILMN_1723116	kgp4916049	0.19664	4.9626	AMFR	1.18737	30	45	39	6.10989	No
0.227793	ILMN_1723116	GA031489	0.19657	4.9626	AMFR	1.15993	1	47	66	6.10769	No
0.289456	ILMN_1723116	kgp6225622	0.193593	4.9626	AMFR	1.22274	17	62	35	6.01469	No
0.235127	ILMN_1723116	rs731119	0.185955	4.9626	AMFR	1.17112	4	41	69	5.77736	No
0.358823	ILMN_1723116	rs12443600	0.179584	4.9626	AMFR	1.26995	1	27	86	5.5808	No
0.358823	ILMN_1723116	kgp10830716	0.179584	4.9626	AMFR	1.26995	86	27	1	5.5808	No
0.243883	ILMN_1723116	kgp4502344	0.174956	4.9626	AMFR	1.17909	7	45	62	5.4388	No
0.245197	ILMN_1723116	kgp5532420	0.170896	4.9626	AMFR	1.17381	2	30	82	5.31476	No
0.244391	ILMN_1723116	kgp6215747	0.167184	4.9626	AMFR	1.18364	19	57	38	5.20176	No
0.275886	ILMN_3241218	kgp8986619	0.235761	4.85735	ANKIB1	1.21034	18	50	46	7.36064	No
0.275886	ILMN_3241218	kgp3086644	0.235761	4.85735	ANKIB1	1.21034	18	50	46	7.36064	No
0.267634	ILMN_3241218	kgp2635603	0.226578	4.85735	ANKIB1	1.2017	17	48	49	7.06208	No
0.267634	ILMN_3241218	rs1034575	0.226578	4.85735	ANKIB1	1.2017	17	48	49	7.06208	No
0.267634	ILMN_3241218	kgp11258972	0.226578	4.85735	ANKIB1	1.2017	49	48	17	7.06208	No
0.267634	ILMN_3241218	kgp8952237	0.226578	4.85735	ANKIB1	1.2017	17	48	49	7.06208	No
0.267634	ILMN_3241218	kgp11590065	0.226578	4.85735	ANKIB1	1.2017	49	48	17	7.06208	No
0.267634	ILMN_3241218	kgp4184068	0.226578	4.85735	ANKIB1	1.2017	17	48	49	7.06208	No
0.267634	ILMN_3241218	kgp11661299	0.226578	4.85735	ANKIB1	1.2017	17	48	49	7.06208	No
0.267634	ILMN_3241218	kgp8328035	0.226578	4.85735	ANKIB1	1.2017	17	48	49	7.06208	No
0.267634	ILMN_3241218	kgp4041668	0.226578	4.85735	ANKIB1	1.2017	17	48	49	7.06208	No
0.267634	ILMN_3241218	kgp4269515	0.226578	4.85735	ANKIB1	1.2017	17	48	49	7.06208	No
0.267634	ILMN_3241218	kgp2952958	0.226578	4.85735	ANKIB1	1.2017	49	48	17	7.06208	No
0.267634	ILMN_3241218	kgp4998717	0.226578	4.85735	ANKIB1	1.2017	49	48	17	7.06208	No
0.267634	ILMN_3241218	kgp11974825	0.226578	4.85735	ANKIB1	1.2017	49	48	17	7.06208	No
0.267634	ILMN_3241218	kgp5081118	0.226578	4.85735	ANKIB1	1.2017	49	48	17	7.06208	No
0.267634	ILMN_3241218	rs10953069	0.226578	4.85735	ANKIB1	1.2017	17	48	49	7.06208	No
0.267634	ILMN_3241218	kgp10831014	0.226578	4.85735	ANKIB1	1.2017	49	48	17	7.06208	No
0.258049	ILMN_3241218	kgp4916590	0.216793	4.85735	ANKIB1	1.19498	49	48	17	6.74739	No
0.258049	ILMN_3241218	rs766359	0.216793	4.85735	ANKIB1	1.19498	17	48	49	6.74739	No
0.249787	ILMN_3241218	kgp1088381	0.212188	4.85735	ANKIB1	1.18807	49	47	18	6.60051	No
0.249787	ILMN_3241218	kgp12575405	0.212188	4.85735	ANKIB1	1.18807	18	47	49	6.60051	No
0.249787	ILMN_3241218	rs10953070	0.212188	4.85735	ANKIB1	1.18807	49	47	18	6.60051	No
0.249787	ILMN_3241218	rs17164519	0.212188	4.85735	ANKIB1	1.18807	18	47	49	6.60051	No
0.249787	ILMN_3241218	kgp10338702	0.212188	4.85735	ANKIB1	1.18807	49	47	18	6.60051	No
0.254697	ILMN_3241218	kgp961073	0.21039	4.85735	ANKIB1	1.19159	17	47	50	6.54333	No
0.262433	ILMN_3241218	kgp13298336	0.207894	4.85735	ANKIB1	1.19758	48	49	17	6.46418	No
0.267066	ILMN_3241218	kgp2993878	0.191303	4.85735	ANKIB1	1.20354	44	52	18	5.94335	No
0.267066	ILMN_3241218	kgp4503563	0.191303	4.85735	ANKIB1	1.20354	18	52	44	5.94335	No
0.267066	ILMN_3241218	kgp3971949	0.191303	4.85735	ANKIB1	1.20354	44	52	18	5.94335	No
0.249407	ILMN_3241218	rs4727274	0.178718	4.85735	ANKIB1	1.19009	19	51	44	5.55419	No
0.24905	ILMN_3241218	kgp3973823	0.176282	4.85735	ANKIB1	1.18971	43	52	19	5.47942	No
0.245686	ILMN_3241218	rs4729036	0.167922	4.85735	ANKIB1	1.18705	43	52	19	5.22421	No
0.256624	ILMN_3241218	rs929171	0.158337	4.85735	ANKIB1	1.19276	34	63	17	4.93402	No
0.311763	ILMN_1675483	rs3821348	0.193356	5.33646	ANKMY1	1.24161	4	21	89	6.0073	No
0.311763	ILMN_1675483	rs7603521	0.193356	5.33646	ANKMY1	1.24161	89	21	4	6.0073	No
0.873673	ILMN_2184184	rs7867580	0.192536	4.5581	ANXA1	1.83592	15	50	49	5.98174	No
0.873673	ILMN_2184184	kgp5251927	0.192536	4.5581	ANXA1	1.83592	49	50	15	5.98174	No
0.873673	ILMN_2184184	rs10429583	0.192536	4.5581	ANXA1	1.83592	15	50	49	5.98174	No
0.873673	ILMN_2184184	kgp12074136	0.192536	4.5581	ANXA1	1.83592	49	50	15	5.98174	No
0.873673	ILMN_2184184	rs7860450	0.192536	4.5581	ANXA1	1.83592	15	50	49	5.98174	No
0.873673	ILMN_2184184	rs2310345	0.192536	4.5581	ANXA1	1.83592	49	50	15	5.98174	No
0.873673	ILMN_2184184	kgp3152791	0.192536	4.5581	ANXA1	1.83592	49	50	15	5.98174	No
0.874279	ILMN_2184184	kgp6643906	0.191677	4.5581	ANXA1	1.83912	48	50	15	5.90695	No
0.735661	ILMN_2184184	kgp5396151	0.146189	4.5581	ANXA1	1.66108	18	51	45	4.56982	No
0.951985	ILMN_1741003	kgp899810	0.506287	5.47593	ANXA5	1.89312	85	26	3	18.1449	No
0.951371	ILMN_1741003	rs17384008	0.503785	5.47593	ANXA5	1.89231	3	26	85	18.0209	No
0.951371	ILMN_1741003	kgp3949565	0.503785	5.47593	ANXA5	1.89231	85	26	3	18.0209	No
0.951371	ILMN_1741003	kgp11338151	0.503785	5.47593	ANXA5	1.89231	85	26	3	18.0209	No
0.951371	ILMN_1741003	kgp4793309	0.503785	5.47593	ANXA5	1.89231	3	26	85	18.0209	No
0.951371	ILMN_1741003	rs10518391	0.503785	5.47593	ANXA5	1.89231	85	26	3	18.0209	No
0.951371	ILMN_1741003	rs6857766	0.503785	5.47593	ANXA5	1.89231	3	26	85	18.0209	No
0.951371	ILMN_1741003	kgp632238	0.503785	5.47593	ANXA5	1.89231	3	26	85	18.0209	No
0.951371	ILMN_1741003	kgp11472297	0.503785	5.47593	ANXA5	1.89231	3	26	85	18.0209	No
0.951985	ILMN_1741003	kgp921155	0.498237	5.47593	ANXA5	1.89312	3	25	85	17.5965	No
0.896094	ILMN_1741003	kgp8444304	0.402	5.47593	ANXA5	1.78852	87	25	2	13.4361	No
0.802158	ILMN_1741003	rs2306416	0.357228	5.47593	ANXA5	1.73152	6	33	75	11.6556	No
0.926896	ILMN_1741003	rs2054539	0.322387	5.47593	ANXA5	1.85581	78	33	3	10.3505	No
0.926896	ILMN_1741003	rs10003585	0.322387	5.47593	ANXA5	1.85581	3	33	78	10.3505	No
0.926086	ILMN_1741003	kgp10803212	0.309929	5.47593	ANXA5	1.85408	3	34	77	9.89931	No
0.695828	ILMN_1741003	kgp656701	0.30154	5.47593	ANXA5	1.61047	7	32	75	9.59982	No
0.847656	ILMN_1741003	kgp20951718	0.301217	5.47593	ANXA5	1.74061	93	19	2	9.58835	No
0.84569	ILMN_1741003	rs1383228	0.280536	5.47593	ANXA5	1.73767	92	20	2	8.8644	No
0.764912	ILMN_1741003	rs17051381	0.270716	5.47593	ANXA5	1.67373	75	34	5	8.5274	No
0.754908	ILMN_1741003	rs725882	0.262486	5.47593	ANXA5	1.65965	5	32	77	8.24819	No
0.411179	ILMN_1754179	rs12886523	0.336911	5.11149	AP1G2	1.33103	66	41	7	10.8866	No
0.411179	ILMN_1754179	rs35309020	0.336911	5.11149	AP1G2	1.33103	7	41	66	10.8866	No
0.411179	ILMN_1754179	kgp4095205	0.336911	5.11149	AP1G2	1.33103	66	41	7	10.8866	No
0.411179	ILMN_1754179	kgp9587126	0.336911	5.11149	AP1G2	1.33103	66	41	7	10.8866	No
0.415115	ILMN_1754179	rs12890629	0.322149	5.11149	AP1G2	1.33468	61	46	7	10.3418	No
0.391205	ILMN_1754179	rs10149510	0.277707	5.11149	AP1G2	1.31169	70	38	6	8.76687	No
0.255505	ILMN_1754179	kgp66484	0.174316	5.11149	AP1G2	1.1893	58	47	9	5.41922	No
0.255505	ILMN_1754179	rs3783438	0.174316	5.11149	AP1G2	1.1893	9	47	58	5.41922	No
0.507313	ILMN_1667086	kgp10579737	0.378553	6.33979	AP3M1	1.4398	6	35	73	12.488	No
0.507313	ILMN_1667086	rs2131957	0.378553	6.33979	AP3M1	1.4398	6	35	73	12.488	No
0.507313	ILMN_1667086	kgp11567984	0.378553	6.33979	AP3M1	1.4398	73	35	6	12.488	No
0.507313	ILMN_1667086	kgp1913429	0.378553	6.33979	AP3M1	1.4398	73	35	6	12.488	No
0.507313	ILMN_1667086	kgp7596274	0.378553	6.33979	AP3M1	1.4398	6	35	73	12.488	No
0.507313	ILMN_1667086	kgp1028996	0.378553	6.33979	AP3M1	1.4398	73	35	6	12.488	No
0.507313	ILMN_1667086	kgp2349051	0.378553	6.33979	AP3M1	1.4398	6	35	73	12.488	No
0.484901	ILMN_1667086	kgp11877292	0.378491	6.33979	AP3M1	1.41491	7	34	73	12.4857	No
0.506856	ILMN_1667086	kgp12053881	0.366778	6.33979	AP3M1	1.4392	6	36	72	12.0251	No
0.459708	ILMN_1667086	kgp3771642	0.364345	6.33979	AP3M1	1.39458	7	35	71	11.8302	No
0.462397	ILMN_1667086	rs10824134	0.346216	6.33979	AP3M1	1.39676	7	37	70	11.2359	No
0.462397	ILMN_1667086	kgp2584524	0.346216	6.33979	AP3M1	1.39676	7	37	70	11.2359	No
0.427848	ILMN_1667086	kgp6574826	0.344827	6.33979	AP3M1	1.36268	72	34	8	11.1835	No
0.461599	ILMN_1667086	kgp2584713	0.342087	6.33979	AP3M1	1.39603	7	37	70	11.0803	No
0.462224	ILMN_1667086	rs11000999	0.33742	6.33979	AP3M1	1.39646	69	38	7	10.9056	No
0.462224	ILMN_1667086	rs7098200	0.33742	6.33979	AP3M1	1.39646	7	38	69	10.9056	No
0.458794	ILMN_1667086	kgp589279	0.32777	6.33979	AP3M1	1.39272	70	37	7	10.5479	No
0.488089	ILMN_1667086	kgp21592775	0.326493	6.33979	AP3M1	1.41794	7	43	64	10.5009	No
0.488089	ILMN_1667086	kgp10796709	0.326493	6.33979	AP3M1	1.41794	7	43	64	10.5009	No
0.488089	ILMN_1667086	kgp8297001	0.326493	6.33979	AP3M1	1.41794	7	43	64	10.5009	No
0.488089	ILMN_1667086	kgp8674337	0.326493	6.33979	AP3M1	1.41794	7	43	64	10.5009	No
0.488089	ILMN_1667086	kgp3965929	0.326493	6.33979	AP3M1	1.41794	64	43	7	10.5009	No
0.488089	ILMN_1667086	kgp4192098	0.326493	6.33979	AP3M1	1.41794	64	43	7	10.5009	No
0.488089	ILMN_1667086	kgp5698619	0.326493	6.33979	AP3M1	1.41794	7	43	64	10.5009	No
0.488089	ILMN_1667086	kgp11940160	0.326493	6.33979	AP3M1	1.41794	64	43	7	10.5009	No
0.488089	ILMN_1667086	rs11000911	0.326493	6.33979	AP3M1	1.41794	7	43	64	10.5009	No
0.487629	ILMN_1667086	kgp8050602	0.317385	6.33979	AP3M1	1.41733	63	44	7	10.1684	No
0.487629	ILMN_1667086	rs1908335	0.317385	6.33979	AP3M1	1.41733	7	44	63	10.1684	No
0.376204	ILMN_2362122	kgp21592775	0.286361	5.01706	AP3M1	1.30757	7	43	64	9.06632	No
0.376204	ILMN_2362122	kgp10796709	0.286361	5.01706	AP3M1	1.30757	7	43	64	9.06632	No
0.376204	ILMN_2362122	kgp8297001	0.286361	5.01706	AP3M1	1.30757	7	43	64	9.06632	No
0.376204	ILMN_2362122	kgp8674337	0.286361	5.01706	AP3M1	1.30757	7	43	64	9.06632	No
0.376204	ILMN_2362122	kgp3965929	0.286361	5.01706	AP3M1	1.30757	64	43	7	9.06632	No
0.376204	ILMN_2362122	kgp4192098	0.286361	5.01706	AP3M1	1.30757	64	43	7	9.06632	No
0.376204	ILMN_2362122	kgp5698619	0.286361	5.01706	AP3M1	1.30757	7	43	64	9.06632	No
0.376204	ILMN_2362122	kgp11940160	0.286361	5.01706	AP3M1	1.30757	64	43	7	9.06632	No
0.376204	ILMN_2362122	rs11000911	0.286361	5.01706	AP3M1	1.30757	7	43	64	9.06632	No
0.389423	ILMN_2362122	kgp10579737	0.280314	5.01706	AP3M1	1.3207	6	35	73	8.85676	No
0.389423	ILMN_2362122	rs2131957	0.280314	5.01706	AP3M1	1.3207	6	35	73	8.85676	No
0.389423	ILMN_2362122	kgp11567984	0.280314	5.01706	AP3M1	1.3207	73	35	6	8.85676	No
0.389423	ILMN_2362122	kgp1913429	0.280314	5.01706	AP3M1	1.3207	73	35	6	8.85676	No
0.389423	ILMN_2362122	kgp7596274	0.280314	5.01706	AP3M1	1.3207	6	35	73	8.85676	No
0.389423	ILMN_2362122	kgp1028996	0.280314	5.01706	AP3M1	1.3207	73	35	6	8.85676	No
0.389423	ILMN_2362122	kgp2349051	0.280314	5.01706	AP3M1	1.3207	6	35	73	8.85676	No
0.359419	ILMN_2362122	kgp11877292	0.274187	5.01706	AP3M1	1.29286	7	34	73	8.64603	No
0.374747	ILMN_2362122	kgp8050602	0.272965	5.01706	AP3M1	1.30618	63	44	7	8.60421	No
0.374747	ILMN_2362122	rs1908335	0.272965	5.01706	AP3M1	1.30618	7	44	63	8.60421	No
0.347056	ILMN_1667086	rs2894234	0.267762	6.33979	AP3M1	1.29096	12	44	58	8.42684	No
0.38797	ILMN_2362122	kgp12053881	0.265421	5.01706	AP3M1	1.31932	6	36	72	8.34744	No
0.348022	ILMN_1667086	kgp12420970	0.260029	6.33979	AP3M1	1.29275	52	49	12	8.09814	No
0.343138	ILMN_1667086	rs3793921	0.256896	6.33979	AP3M1	1.28834	54	48	12	8.06015	No
0.31753	ILMN_2362122	kgp3771642	0.254961	5.01706	AP3M1	1.2638	7	35	71	7.92959	No
0.342824	ILMN_1667086	kgp1830337	0.250818	6.33979	AP3M1	1.28787	12	49	53	7.85716	No
0.342824	ILMN_1667086	kgp1346023	0.250818	6.33979	AP3M1	1.28787	12	49	53	7.85716	No
0.342824	ILMN_1667086	kgp7109714	0.250818	6.33979	AP3M1	1.28787	53	49	12	7.85716	No
0.342824	ILMN_1667086	kgp1213350	0.250818	6.33979	AP3M1	1.28787	53	49	12	7.85716	No
0.342824	ILMN_1667086	rs7896966	0.250818	6.33979	AP3M1	1.28787	12	49	53	7.85716	No
0.342824	ILMN_1667086	kgp10733086	0.250818	6.33979	AP3M1	1.28787	12	49	53	7.85716	No
0.342824	ILMN_1667086	kgp6337057	0.250818	6.33979	AP3M1	1.28787	12	49	53	7.85716	No
0.354084	ILMN_1667086	rs10740423	0.249151	6.33979	AP3M1	1.29721	12	52	50	7.80174	No
0.354084	ILMN_1667086	kgp3563410	0.249151	6.33979	AP3M1	1.29721	50	52	12	7.80174	No
0.354084	ILMN_1667086	rs10824138	0.249151	6.33979	AP3M1	1.29721	12	52	50	7.80174	No
0.354084	ILMN_1667086	kgp6130733	0.249151	6.33979	AP3M1	1.29721	50	52	12	7.80174	No
0.354084	ILMN_1667086	rs7917790	0.249151	6.33979	AP3M1	1.29721	12	52	50	7.80174	No
0.354084	ILMN_1667086	rs10824143	0.249151	6.33979	AP3M1	1.29721	50	52	12	7.80174	No
0.311963	ILMN_1667086	kgp1537798	0.24753	6.33979	AP3M1	1.25001	65	41	8	7.74795	No
0.317627	ILMN_2362122	kgp6574826	0.245073	5.01706	AP3M1	1.25712	72	34	8	7.66666	No
0.342488	ILMN_1667086	kgp6609597	0.244838	6.33979	AP3M1	1.28737	52	50	12	7.65888	No
0.342488	ILMN_1667086	kgp5323591	0.244838	6.33979	AP3M1	1.28737	12	50	52	7.65888	No
0.342488	ILMN_1667086	rs7094239	0.244838	6.33979	AP3M1	1.28737	12	50	52	7.65888	No
0.342488	ILMN_1667086	kgp6372259	0.244838	6.33979	AP3M1	1.28737	12	50	52	7.65888	No
0.342488	ILMN_1667086	rs2395078	0.244838	6.33979	AP3M1	1.28737	52	50	12	7.65888	No
0.342488	ILMN_1667086	rs4451661	0.244838	6.33979	AP3M1	1.28737	12	50	52	7.65888	No
0.354183	ILMN_1667086	kgp1242770	0.244556	6.33979	AP3M1	1.29709	12	53	49	7.64958	No
0.354183	ILMN_1667086	rs2078036	0.244556	6.33979	AP3M1	1.29709	12	53	49	7.64958	No
0.354183	ILMN_1667086	rs7916445	0.244556	6.33979	AP3M1	1.29709	12	53	49	7.64958	No
0.354183	ILMN_1667086	rs11001004	0.244556	6.33979	AP3M1	1.29709	12	53	49	7.64958	No
0.354183	ILMN_1667086	rs10824153	0.244556	6.33979	AP3M1	1.29709	12	53	49	7.64958	No
0.317762	ILMN_2362122	rs10824134	0.242491	5.01706	AP3M1	1.26395	7	37	70	7.58145	No
0.317762	ILMN_2362122	kgp2584524	0.242491	5.01706	AP3M1	1.26395	7	37	70	7.58145	No
0.352529	ILMN_1667086	rs11001018	0.235245	6.33979	AP3M1	1.29545	48	54	12	7.34376	No
0.317067	ILMN_2362122	rs11000999	0.233421	5.01706	AP3M1	1.26325	69	38	7	7.28426	No
0.317067	ILMN_2362122	rs7098200	0.233421	5.01706	AP3M1	1.26325	7	38	69	7.28426	No
0.31536	ILMN_2362122	kgp2584713	0.230503	5.01706	AP3M1	1.26191	7	37	70	7.18929	No
0.280504	ILMN_2362122	rs3793921	0.21928	5.01706	AP3M1	1.22524	54	48	12	6.82706	No
0.312997	ILMN_2362122	kgp589279	0.219006	5.01706	AP3M1	1.25977	70	37	7	6.81827	No
0.280808	ILMN_2362122	kgp1830337	0.216063	5.01706	AP3M1	1.22537	12	49	53	6.72406	No
0.280808	ILMN_2362122	kgp1346023	0.216063	5.01706	AP3M1	1.22537	12	49	53	6.72406	No
0.280808	ILMN_2362122	kgp7109714	0.216063	5.01706	AP3M1	1.22537	53	49	12	6.72406	No
0.280808	ILMN_2362122	kgp1213350	0.216063	5.01706	AP3M1	1.22537	53	49	12	6.72406	No
0.280808	ILMN_2362122	rs7896966	0.216063	5.01706	AP3M1	1.22537	12	49	53	6.72406	No
0.280808	ILMN_2362122	kgp10733086	0.216063	5.01706	AP3M1	1.22537	12	49	53	6.72406	No
0.280808	ILMN_2362122	kgp6337057	0.216063	5.01706	AP3M1	1.22537	12	49	53	6.72406	No
0.281849	ILMN_2362122	kgp12420970	0.216591	5.01706	AP3M1	1.22613	52	49	12	6.6861	No
0.275743	ILMN_2362122	rs10740423	0.208159	5.01706	AP3M1	1.22282	12	52	50	6.47258	No
0.275743	ILMN_2362122	kgp3563410	0.208159	5.01706	AP3M1	1.22282	50	52	12	6.47258	No
0.275743	ILMN_2362122	rs10824138	0.208159	5.01706	AP3M1	1.22282	12	52	50	6.47258	No
0.275743	ILMN_2362122	kgp6130733	0.208159	5.01706	AP3M1	1.22282	50	52	12	6.47258	No
0.275743	ILMN_2362122	rs7917790	0.208159	5.01706	AP3M1	1.22282	12	52	50	6.47258	No
0.275743	ILMN_2362122	rs10824143	0.208159	5.01706	AP3M1	1.22282	50	52	12	6.47258	No
0.279124	ILMN_2362122	kgp6609597	0.206514	5.01706	AP3M1	1.22385	52	50	12	6.42051	No
0.279124	ILMN_2362122	kgp5323591	0.206514	5.01706	AP3M1	1.22385	12	50	52	6.42051	No
0.279124	ILMN_2362122	rs7094239	0.206514	5.01706	AP3M1	1.22385	12	50	52	6.42051	No
0.279124	ILMN_2362122	kgp6372259	0.206514	5.01706	AP3M1	1.22385	12	50	52	6.42051	No
0.279124	ILMN_2362122	rs2395078	0.206514	5.01706	AP3M1	1.22385	52	50	12	6.42051	No
0.279124	ILMN_2362122	rs4451661	0.206514	5.01706	AP3M1	1.22385	12	50	52	6.42051	No
0.275146	ILMN_2362122	kgp1242770	0.202249	5.01706	AP3M1	1.22218	12	53	49	6.28593	No
0.275146	ILMN_2362122	rs2078036	0.202249	5.01706	AP3M1	1.22218	12	53	49	6.28593	No
0.275146	ILMN_2362122	rs7916445	0.202249	5.01706	AP3M1	1.22218	12	53	49	6.28593	No
0.275146	ILMN_2362122	rs11001004	0.202249	5.01706	AP3M1	1.22218	12	53	49	6.28593	No
0.275146	ILMN_2362122	rs10824153	0.202249	5.01706	AP3M1	1.22218	12	53	49	6.28593	No
0.272318	ILMN_2362122	rs11001018	0.190103	5.01706	AP3M1	1.21976	48	54	12	5.90602	No
0.258006	ILMN_2362122	rs2894234	0.181752	5.01706	AP3M1	1.20768	12	44	58	5.64755	No
0.247258	ILMN_2362122	kgp1537798	0.170314	5.01706	AP3M1	1.19467	65	41	8	5.29702	No
0.23987	ILMN_2362122	kgp692863	0.169275	5.01706	AP3M1	1.18953	22	56	36	5.26536	No
0.185979	ILMN_1754531	rs6493470	0.182937	5.4163	AP4E1	1.13269	2	18	94	5.6841	No
1.6164	ILMN_1680192	kgp15001133	0.731831	5.5194	APOBEC3A	3.18929	21	93	0	33.0664	No
1.75898	ILMN_1680192	kgp3412551	0.64665	5.5194	APOBEC3A	3.55306	2	18	94	26.3315	No
1.52713	ILMN_1680192	kgp15081508	0.631801	5.5194	APOBEC3A	3.0023	93	17	4	25.3255	No
1.7626	ILMN_1680192	kgp11435971	0.621074	5.5194	APOBEC3A	3.52206	47	46	21	24.6234	No
1.57672	ILMN_1680192	kgp672881	0.616114	5.5194	APOBEC3A	3.1431	18	96	0	24.3055	No
1.62729	ILMN_1680192	kgp9264720	0.611292	5.5194	APOBEC3A	3.22212	94	14	5	23.7932	No
1.62795	ILMN_1680192	kgp15108072	0.605843	5.5194	APOBEC3A	3.23339	7	13	94	23.6598	No
1.58395	ILMN_1680192	kgp8776595	0.60012	5.5194	APOBEC3A	3.14842	95	16	3	23.3072	No
1.51582	ILMN_1680192	kgp2530291	0.563599	5.5194	APOBEC3A	2.98936	95	16	3	21.1684	No
1.53122	ILMN_1680192	kgp5061450	0.559197	5.5194	APOBEC3A	3.04208	95	15	4	20.9227	No
1.58149	ILMN_1680192	kgp5373034	0.557757	5.5194	APOBEC3A	3.15469	95	13	6	20.8428	No
1.55545	ILMN_1680192	kgp4886239	0.544089	5.5194	APOBEC3A	3.12326	98	16	0	20.0973	No
1.52558	ILMN_1680192	kgp10555380	0.521904	5.5194	APOBEC3A	3.02165	96	13	5	18.933	No
1.5911	ILMN_1680192	kgp15040948	0.520524	5.5194	APOBEC3A	3.14298	4	24	86	18.8624	No
1.71976	ILMN_1680192	kgp15070583	0.509728	5.5194	APOBEC3A	3.51881	1	15	98	18.3164	No
1.6346	ILMN_1680192	kgp15002622	0.424287	5.5194	APOBEC3A	3.31285	3	14	96	14.2556	No
1.0925	ILMN_1680192	rs2142833	0.337816	5.5194	APOBEC3A	1.89189	38	50	26	10.9204	No
1.0925	ILMN_1680192	rs6001363	0.337816	5.5194	APOBEC3A	1.89189	26	50	38	10.9204	No
1.0925	ILMN_1680192	rs9611070	0.337816	5.5194	APOBEC3A	1.89189	26	50	38	10.9204	No
0.909921	ILMN_1680192	kgp9794683	0.326945	5.5194	APOBEC3A	1.81037	6	16	92	10.5176	No
1.10399	ILMN_1680192	kgp711414	0.30288	5.5194	APOBEC3A	1.96809	80	22	12	9.64743	No
1.45004	ILMN_1680192	kgp15007608	0.284969	5.5194	APOBEC3A	2.97656	105	9	0	9.01794	No
1.01116	ILMN_1680192	rs6001371	0.279673	5.5194	APOBEC3A	1.8009	36	56	22	8.83463	No
0.991105	ILMN_1680192	kgp6044522	0.270776	5.5194	APOBEC3A	1.62316	34	47	33	8.52946	No
1.12313	ILMN_1680192	kgp1380324	0.235875	5.5194	APOBEC3A	1.89321	42	55	17	7.36437	No
0.94798	ILMN_1680192	rs6001364	0.217815	5.5194	APOBEC3A	1.722	9	47	58	6.78012	No
0.94798	ILMN_1680192	rs9611069	0.217815	5.5194	APOBEC3A	1.722	9	47	58	6.78012	No
0.94798	ILMN_1680192	rs9607601	0.217815	5.5194	APOBEC3A	1.722	58	47	9	6.78012	No
0.846207	ILMN_1680192	kgp3825178	0.194736	5.5194	APOBEC3A	1.5189	43	52	19	6.05038	No
0.959003	ILMN_1680192	rs4365560	0.184889	5.5194	APOBEC3A	1.69396	8	45	61	5.7444	No
0.797721	ILMN_1680192	kgp5135849	0.179047	5.5194	APOBEC3A	1.55048	8	55	51	5.56429	No
0.633882	ILMN_3269719	kgp12859241	0.485714	5.08244	ARAP1	1.55752	70	36	8	17.1433	No
0.632419	ILMN_3269719	rs2291289	0.45775	5.08244	ARAP1	1.55558	68	38	8	15.6536	No
0.632419	ILMN_3269719	rs10898866	0.45775	5.08244	ARAP1	1.55558	68	38	8	15.6536	No
0.474184	ILMN_3269719	rs3765105	0.256119	5.08244	ARAP1	1.40303	16	50	48	8.0341	No
0.472294	ILMN_3269719	rs2306608	0.245901	5.08244	ARAP1	1.40076	46	52	16	7.69402	No
0.472294	ILMN_3269719	kgp10792460	0.245901	5.08244	ARAP1	1.40076	16	52	46	7.69402	No
0.472294	ILMN_3269719	rs7110501	0.245901	5.08244	ARAP1	1.40076	16	52	46	7.69402	No
0.472294	ILMN_3269719	kgp5691086	0.245901	5.08244	ARAP1	1.40076	46	52	16	7.69402	No
0.454108	ILMN_3269719	rs900613	0.244599	5.08244	ARAP1	1.37978	56	48	10	7.65101	No
0.413522	ILMN_3269719	kgp4742843	0.209063	5.08244	ARAP1	1.34237	9	44	61	6.50123	No
0.443328	ILMN_3269719	rs341053	0.204503	5.08244	ARAP1	1.37043	53	51	10	6.35697	No
0.443328	ILMN_3269719	GA028274	0.204503	5.08244	ARAP1	1.37043	10	51	53	6.35697	No
0.330123	ILMN_3269719	rs7125221	0.196996	5.08244	ARAP1	1.28115	10	42	62	6.12102	No
0.441647	ILMN_3269719	rs12576058	0.196844	5.08244	ARAP1	1.36853	10	52	52	6.11628	No
0.365832	ILMN_3269719	rs10793040	0.188514	5.08244	ARAP1	1.30191	10	44	60	5.85667	No
0.366957	ILMN_3269719	rs2365439	0.187283	5.08244	ARAP1	1.30262	59	45	10	5.81851	No
0.366957	ILMN_3269719	rs7110801	0.187283	5.08244	ARAP1	1.30262	59	45	10	5.81851	No
0.391462	ILMN_3269719	rs1872126	0.18709	5.08244	ARAP1	1.32792	53	50	11	5.81252	No
0.365296	ILMN_3269719	rs401801	0.169623	5.08244	ARAP1	1.29402	12	39	63	5.27597	No
0.346752	ILMN_3269719	kgp8303535	0.170492	5.08244	ARAP1	1.28336	13	46	54	5.26006	No
0.353605	ILMN_3269719	kgp9111185	0.166003	5.08244	ARAP1	1.28838	13	46	55	5.16589	No
0.384332	ILMN_1719518	kgp10642936	0.158138	4.26981	ARF4	1.30365	23	59	32	4.92802	No
0.377995	ILMN_1719518	rs6768661	0.156392	4.26981	ARF4	1.30363	19	62	33	4.87543	No
0.37861	ILMN_1719518	rs1470553	0.154876	4.26981	ARF4	1.30335	20	61	33	4.82988	No
0.383188	ILMN_1719518	kgp6575466	0.154861	4.26981	ARF4	1.30675	32	62	20	4.82942	No
0.381729	ILMN_1719518	rs7609911	0.154271	4.26981	ARF4	1.30238	35	58	21	4.81169	No
0.381729	ILMN_1719518	rs7624585	0.154271	4.26981	ARF4	1.30238	21	58	35	4.81169	No
0.381729	ILMN_1719518	rs9311659	0.154271	4.26981	ARF4	1.30238	21	58	35	4.81169	No
0.378367	ILMN_1719518	rs1584327	0.153287	4.26981	ARF4	1.2994	22	60	32	4.78216	No
0.382419	ILMN_1719518	kgp2266756	0.152666	4.26981	ARF4	1.30218	31	61	22	4.76352	No
0.382419	ILMN_1719518	kgp6860892	0.152666	4.26981	ARF4	1.30218	22	61	31	4.76352	No
0.382419	ILMN_1719518	rs9850744	0.152666	4.26981	ARF4	1.30218	22	61	31	4.76352	No
0.382419	ILMN_1719518	rs13084781	0.152666	4.26981	ARF4	1.30218	31	61	22	4.76352	No
0.382419	ILMN_1719518	kgp694510	0.152666	4.26981	ARF4	1.30218	31	61	22	4.76352	No
0.377805	ILMN_1719518	rs11708662	0.15343	4.26981	ARF4	1.30466	34	58	21	4.74848	No
0.370212	ILMN_1719518	rs9826084	0.151767	4.26981	ARF4	1.29824	33	63	18	4.73656	No
0.370212	ILMN_1719518	kgp3088903	0.151767	4.26981	ARF4	1.29824	33	63	18	4.73656	No
0.370212	ILMN_1719518	kgp5472474	0.151767	4.26981	ARF4	1.29824	18	63	33	4.73656	No
0.370212	ILMN_1719518	rs6766895	0.151767	4.26981	ARF4	1.29824	18	63	33	4.73656	No
0.370212	ILMN_1719518	rs9311650	0.151767	4.26981	ARF4	1.29824	33	63	18	4.73656	No
0.370212	ILMN_1719518	rs4681988	0.151767	4.26981	ARF4	1.29824	33	63	18	4.73656	No
0.370212	ILMN_1719518	kgp8327292	0.151767	4.26981	ARF4	1.29824	18	63	33	4.73656	No
0.373281	ILMN_1719518	kgp7508267	0.15064	4.26981	ARF4	1.29415	21	59	34	4.70282	No
0.369761	ILMN_1719518	rs4681741	0.149664	4.26981	ARF4	1.29657	34	58	22	4.67361	No
0.369761	ILMN_1719518	rs12629424	0.149664	4.26981	ARF4	1.29657	34	58	22	4.67361	No
0.369761	ILMN_1719518	kgp11286214	0.149664	4.26981	ARF4	1.29657	22	58	34	4.67361	No
0.369761	ILMN_1719518	rs6802572	0.149664	4.26981	ARF4	1.29657	22	58	34	4.67361	No
0.369761	ILMN_1719518	rs1452376	0.149664	4.26981	ARF4	1.29657	34	58	22	4.67361	No
0.359916	ILMN_1719518	kgp3078394	0.14144	4.26981	ARF4	1.28797	35	58	21	4.42846	No
0.354875	ILMN_1719518	kgp5871324	0.139833	4.26981	ARF4	1.2834	34	59	21	4.38074	No
0.354875	ILMN_1719518	rs11130591	0.139833	4.26981	ARF4	1.2834	21	59	34	4.38074	No
0.354875	ILMN_1719518	rs4638933	0.139833	4.26981	ARF4	1.2834	34	59	21	4.38074	No
0.354875	ILMN_1719518	rs11713689	0.139833	4.26981	ARF4	1.2834	34	59	21	4.38074	No
0.357254	ILMN_1719518	rs2278755	0.138245	4.26981	ARF4	1.28477	21	60	33	4.33366	No
0.530401	ILMN_2403906	rs4619875	0.342677	5.06539	ARFIP1	1.43512	37	56	21	11.1025	No
0.530401	ILMN_2403906	rs11099853	0.342677	5.06539	ARFIP1	1.43512	21	56	37	11.1025	No
0.530401	ILMN_2403906	rs6848284	0.342677	5.06539	ARFIP1	1.43512	21	56	37	11.1025	No
0.530401	ILMN_2403906	kgp5712091	0.342677	5.06539	ARFIP1	1.43512	21	56	37	11.1025	No
0.530401	ILMN_2403906	kgp11980461	0.342677	5.06539	ARFIP1	1.43512	37	56	21	11.1025	No
0.530401	ILMN_2403906	rs6830470	0.342677	5.06539	ARFIP1	1.43512	21	56	37	11.1025	No
0.516481	ILMN_2403906	rs1105889	0.325006	5.06539	ARFIP1	1.41955	21	55	38	10.4464	No
0.516481	ILMN_2403906	rs1110956	0.325006	5.06539	ARFIP1	1.41955	21	55	38	10.4464	No
0.513606	ILMN_2403906	rs7664303	0.321512	5.06539	ARFIP1	1.41737	20	57	37	10.3186	No
0.471677	ILMN_2403906	rs7674876	0.295042	5.06539	ARFIP1	1.37658	40	51	23	9.37013	No
0.471677	ILMN_2403906	rs6839340	0.295042	5.06539	ARFIP1	1.37658	23	51	40	9.37013	No
0.471677	ILMN_2403906	rs4276265	0.295042	5.06539	ARFIP1	1.37658	40	51	23	9.37013	No
0.471677	ILMN_2403906	rs6850467	0.295042	5.06539	ARFIP1	1.37658	40	51	23	9.37013	No
0.459758	ILMN_2403906	rs11732223	0.289828	5.06539	ARFIP1	1.36342	39	49	26	9.18722	No
0.463332	ILMN_2403906	rs12500918	0.28768	5.06539	ARFIP1	1.36666	34	51	29	9.11228	No
0.463757	ILMN_2403906	rs6849151	0.278982	5.06539	ARFIP1	1.36714	35	51	27	8.73791	No
0.392862	ILMN_2403906	kgp1473274	0.18408	5.06539	ARFIP1	1.30937	28	59	27	5.7194	No
0.392862	ILMN_2403906	rs12510260	0.18408	5.06539	ARFIP1	1.30937	27	59	28	5.7194	No
1.80849	ILMN_1812281	rs2781668	0.542689	4.99968	ARG1	3.25493	51	47	16	20.0222	No
1.42155	ILMN_1812281	kgp5922994	0.348953	4.99968	ARG1	2.5092	43	52	19	11.3396	No
1.42155	ILMN_1812281	kgp8742929	0.348953	4.99968	ARG1	2.5092	19	52	43	11.3396	No
1.35699	ILMN_1812281	rs2246012	0.348292	4.99968	ARG1	2.33691	24	50	40	11.3145	No
1.39606	ILMN_1812281	kgp10412849	0.319775	4.99968	ARG1	2.40762	41	54	19	10.2553	No
1.39606	ILMN_1812281	rs3756784	0.319775	4.99968	ARG1	2.40762	19	54	41	10.2553	No
1.39606	ILMN_1812281	rs7739842	0.319775	4.99968	ARG1	2.40762	19	54	41	10.2553	No
1.74888	ILMN_1812281	rs3895535	0.282017	4.99968	ARG1	3.72072	74	35	5	8.91561	No
1.21991	ILMN_1812281	rs12663047	0.278778	4.99968	ARG1	1.89191	43	52	19	8.80376	No
1.21991	ILMN_1812281	rs3850246	0.278778	4.99968	ARG1	1.89191	43	52	19	8.80376	No
1.21482	ILMN_1812281	rs1206684	0.272679	4.99968	ARG1	2.19783	29	56	29	8.59444	No
1.19368	ILMN_1812281	rs7741306	0.252095	4.99968	ARG1	1.81411	19	54	41	7.89967	No
1.17737	ILMN_1812281	rs7766061	0.246293	4.99968	ARG1	1.79588	19	53	42	7.70701	No
1.148	ILMN_1812281	kgp6827375	0.233946	4.99968	ARG1	1.74838	42	54	18	7.30135	No
1.64718	ILMN_1812281	rs2781641	0.231129	4.99968	ARG1	3.5103	4	35	75	7.20966	No
1.64718	ILMN_1812281	kgp8436013	0.231129	4.99968	ARG1	3.5103	4	35	75	7.20966	No
1.81638	ILMN_1812281	kgp6955031	0.228705	4.99968	ARG1	4.04099	79	32	3	7.13096	No
1.60389	ILMN_1812281	rs2608937	0.225272	4.99968	ARG1	3.42223	5	33	76	7.01989	No
1.12456	ILMN_1812281	rs2608897	0.216591	4.99968	ARG1	2.31696	59	41	14	6.74095	No
1.12456	ILMN_1812281	rs2781667	0.216591	4.99968	ARG1	2.31696	59	41	14	6.74095	No
1.06242	ILMN_1812281	kgp1621134	0.18209	4.99968	ARG1	2.16648	56	41	17	5.65799	No
0.99376	ILMN_1812281	kgp923942	0.169861	4.99968	ARG1	2.0957	15	43	56	5.28321	No
0.99376	ILMN_1812281	rs2608913	0.169861	4.99968	ARG1	2.0957	15	43	56	5.28321	No
0.99376	ILMN_1812281	kgp6749778	0.169861	4.99968	ARG1	2.0957	56	43	15	5.28321	No
0.99376	ILMN_1812281	kgp9720385	0.169861	4.99968	ARG1	2.0957	56	43	15	5.28321	No
0.99376	ILMN_1812281	kgp10986719	0.169861	4.99968	ARG1	2.0957	15	43	56	5.28321	No
0.99376	ILMN_1812281	kgp3635874	0.169861	4.99968	ARG1	2.0957	56	43	15	5.28321	No
0.99376	ILMN_1812281	rs2446213	0.169861	4.99968	ARG1	2.0957	15	43	56	5.28321	No
0.998084	ILMN_1812281	rs2608975	0.165504	4.99968	ARG1	2.08103	14	44	55	5.10968	No
0.587939	ILMN_2382657	kgp8789002	0.260394	5.45683	ARHGAP9	1.4882	7	32	75	8.17766	No
0.402589	ILMN_1663916	kgp8789002	0.218608	4.765	ARHGAP9	1.32101	7	32	75	6.80552	No
0.626242	ILMN_2382657	kgp10422875	0.219887	5.45683	ARHGAP9	1.53064	6	31	76	6.79079	No
0.404828	ILMN_1663916	kgp7027346	0.208873	4.765	ARHGAP9	1.32886	3	40	71	6.49521	No
0.415981	ILMN_1663916	kgp10422875	0.206257	4.765	ARHGAP9	1.33162	6	31	76	6.36038	No
0.368542	ILMN_1663916	kgp4557556	0.198571	4.765	ARHGAP9	1.28687	23	60	31	6.17037	No
0.419158	ILMN_1663916	rs730560	0.161746	4.765	ARHGAP9	1.32437	51	50	13	5.03692	No
0.301508	ILMN_1663916	rs3809114	0.156014	4.765	ARHGAP9	1.2226	7	46	60	4.82544	No
0.901995	ILMN_1797341	rs12735646	0.195891	5.75318	ARID1A	1.88626	1	4	108	6.0373	No
0.902036	ILMN_1797341	kgp397265	0.197484	5.75318	ARID1A	1.88662	105	4	1	5.93783	No
0.898157	ILMN_1797341	kgp2718512	0.187414	5.75318	ARID1A	1.88179	109	4	1	5.82256	No
0.898157	ILMN_1797341	rs12743862	0.187414	5.75318	ARID1A	1.88179	109	4	1	5.82256	No
0.898157	ILMN_1797341	kgp10513164	0.187414	5.75318	ARID1A	1.88179	109	4	1	5.82256	No
0.898157	ILMN_1797341	kgp2665431	0.187414	5.75318	ARID1A	1.88179	109	4	1	5.82256	No
0.898157	ILMN_1797341	kgp11583634	0.187414	5.75318	ARID1A	1.88179	1	4	109	5.82256	No
0.898157	ILMN_1797341	kgp4408562	0.187414	5.75318	ARID1A	1.88179	109	4	1	5.82256	No
0.898157	ILMN_1797341	kgp3041587	0.187414	5.75318	ARID1A	1.88179	1	4	109	5.82256	No
0.898157	ILMN_1797341	kgp1897093	0.187414	5.75318	ARID1A	1.88179	109	4	1	5.82256	No
0.898157	ILMN_1797341	rs35617712	0.187414	5.75318	ARID1A	1.88179	109	4	1	5.82256	No
0.898157	ILMN_1797341	kgp6445320	0.187414	5.75318	ARID1A	1.88179	1	4	109	5.82256	No
0.898157	ILMN_1797341	rs35256560	0.187414	5.75318	ARID1A	1.88179	109	4	1	5.82256	No
0.898157	ILMN_1797341	kgp10343947	0.187414	5.75318	ARID1A	1.88179	109	4	1	5.82256	No
0.898157	ILMN_1797341	rs34216334	0.187414	5.75318	ARID1A	1.88179	109	4	1	5.82256	No
0.898157	ILMN_1797341	kgp7528305	0.187414	5.75318	ARID1A	1.88179	109	4	1	5.82256	No
0.898157	ILMN_1797341	rs12752833	0.187414	5.75318	ARID1A	1.88179	109	4	1	5.82256	No
0.898157	ILMN_1797341	rs12742115	0.187414	5.75318	ARID1A	1.88179	1	4	109	5.82256	No
0.898157	ILMN_1797341	kgp2116044	0.187414	5.75318	ARID1A	1.88179	1	4	109	5.82256	No
0.898157	ILMN_1797341	kgp3286136	0.187414	5.75318	ARID1A	1.88179	109	4	1	5.82256	No
0.898157	ILMN_1797341	rs12685	0.187414	5.75318	ARID1A	1.88179	1	4	109	5.82256	No
0.898157	ILMN_1797341	kgp7471936	0.187414	5.75318	ARID1A	1.88179	109	4	1	5.82256	No
0.898157	ILMN_1797341	rs12748152	0.187414	5.75318	ARID1A	1.88179	109	4	1	5.82256	No
0.898157	ILMN_1797341	rs12760759	0.187414	5.75318	ARID1A	1.88179	109	4	1	5.82256	No
0.898157	ILMN_1797341	rs17162313	0.187414	5.75318	ARID1A	1.88179	109	4	1	5.82256	No
0.898157	ILMN_1797341	kgp9217964	0.187414	5.75318	ARID1A	1.88179	109	4	1	5.82256	No
0.897694	ILMN_1797341	kgp987805	0.187161	5.75318	ARID1A	1.88135	1	4	108	5.76791	No
0.651381	ILMN_2405305	rs7942486	0.496847	5.77326	ARNTL	1.5625	43	58	13	17.6803	No
0.651381	ILMN_2405305	kgp8596797	0.496847	5.77326	ARNTL	1.5625	13	58	43	17.6803	No
0.622506	ILMN_2405305	kgp10906959	0.432555	5.77326	ARNTL	1.52828	44	59	11	14.7505	No
0.617723	ILMN_2405305	kgp1508745	0.42546	5.77326	ARNTL	1.52337	11	58	45	14.4231	No
0.617723	ILMN_2405305	rs1481881	0.42546	5.77326	ARNTL	1.52337	11	58	45	14.4231	No
0.616628	ILMN_2405305	rs4756763	0.426166	5.77326	ARNTL	1.52178	11	59	43	14.3313	No
0.474299	ILMN_2405305	kgp989620	0.326806	5.77326	ARNTL	1.38151	44	58	12	10.5124	No
0.425549	ILMN_2405305	rs12795287	0.316429	5.77326	ARNTL	1.33155	22	57	35	10.1338	No
0.425549	ILMN_2405305	rs11607529	0.316429	5.77326	ARNTL	1.33155	35	57	22	10.1338	No
0.403546	ILMN_2405305	rs2128115	0.283414	5.77326	ARNTL	1.31221	34	57	23	8.96399	No
0.398329	ILMN_2405305	kgp10720473	0.280105	5.77326	ARNTL	1.3006	35	57	22	8.84954	No
0.398329	ILMN_2405305	rs1481891	0.280105	5.77326	ARNTL	1.3006	35	57	22	8.84954	No
0.398329	ILMN_2405305	rs7107287	0.280105	5.77326	ARNTL	1.3006	35	57	22	8.84954	No
0.398329	ILMN_2405305	rs12290622	0.280105	5.77326	ARNTL	1.3006	35	57	22	8.84954	No
0.398329	ILMN_2405305	kgp6919119	0.280105	5.77326	ARNTL	1.3006	35	57	22	8.84954	No
0.398329	ILMN_2405305	rs11022755	0.280105	5.77326	ARNTL	1.3006	22	57	35	8.84954	No
0.383154	ILMN_2405305	rs998089	0.262377	5.77326	ARNTL	1.28735	37	55	22	8.24451	No
0.383154	ILMN_2405305	kgp7608332	0.262377	5.77326	ARNTL	1.28735	37	55	22	8.24451	No
0.383154	ILMN_2405305	rs900145	0.262377	5.77326	ARNTL	1.28735	22	55	37	8.24451	No
0.383154	ILMN_2405305	rs11022742	0.262377	5.77326	ARNTL	1.28735	22	55	37	8.24451	No
0.383154	ILMN_2405305	rs4757138	0.262377	5.77326	ARNTL	1.28735	22	55	37	8.24451	No
0.383154	ILMN_2405305	rs2279287	0.262377	5.77326	ARNTL	1.28735	37	55	22	8.24451	No
0.383154	ILMN_2405305	rs2279286	0.262377	5.77326	ARNTL	1.28735	37	55	22	8.24451	No
0.383154	ILMN_2405305	rs2279285	0.262377	5.77326	ARNTL	1.28735	22	55	37	8.24451	No
0.383154	ILMN_2405305	rs2279284	0.262377	5.77326	ARNTL	1.28735	37	55	22	8.24451	No
0.377614	ILMN_2405305	kgp3390305	0.26165	5.77326	ARNTL	1.28442	23	56	35	8.21996	No
0.386947	ILMN_2405305	kgp7693025	0.260354	5.77326	ARNTL	1.29059	36	54	21	7.97425	No
0.370867	ILMN_2405305	rs12808129	0.247659	5.77326	ARNTL	1.2847	25	55	34	7.75223	No
0.36976	ILMN_2405305	kgp3718724	0.241696	5.77326	ARNTL	1.28267	34	56	24	7.55527	No
0.354327	ILMN_2405305	rs1384015	0.236301	5.77326	ARNTL	1.26356	30	55	29	7.37827	No
0.376209	ILMN_2405305	rs1481880	0.23587	5.77326	ARNTL	1.27971	30	60	24	7.3642	No
0.376209	ILMN_2405305	rs11605518	0.23587	5.77326	ARNTL	1.27971	24	60	30	7.3642	No
0.372683	ILMN_2405305	rs10766066	0.234212	5.77326	ARNTL	1.27737	31	59	24	7.31006	No
0.354828	ILMN_2405305	rs11022715	0.233587	5.77326	ARNTL	1.26966	34	54	26	7.28967	No
0.372224	ILMN_2405305	rs10832006	0.233547	5.77326	ARNTL	1.27694	31	59	24	7.28836	No
0.348609	ILMN_2405305	kgp5913194	0.228601	5.77326	ARNTL	1.25778	31	55	28	7.12758	No
0.344712	ILMN_2405305	kgp1149971	0.215539	5.77326	ARNTL	1.25909	25	56	33	6.70732	No
0.341588	ILMN_2405305	rs10832005	0.214471	5.77326	ARNTL	1.25698	25	55	34	6.67323	No
0.308149	ILMN_2405305	kgp3900671	0.204568	5.77326	ARNTL	1.22781	36	52	26	6.35902	No
0.792444	ILMN_2405305	rs7937060	0.195938	5.77326	ARNTL	1.74532	79	33	2	6.08795	No
0.425155	ILMN_1660544	kgp8974941	0.464652	5.71092	ARRDC4	1.35288	87	27	0	16.1579	No
0.425155	ILMN_1660544	rs2087658	0.464652	5.71092	ARRDC4	1.35288	27	87	0	16.1579	No
0.425155	ILMN_1660544	kgp2003406	0.464652	5.71092	ARRDC4	1.35288	27	87	0	16.1579	No
0.425155	ILMN_1660544	rs8028722	0.464652	5.71092	ARRDC4	1.35288	87	27	0	16.1579	No
0.425155	ILMN_1660544	rs1552673	0.464652	5.71092	ARRDC4	1.35288	27	87	0	16.1579	No
0.425155	ILMN_1660544	kgp6108288	0.464652	5.71092	ARRDC4	1.35288	87	27	0	16.1579	No
0.425155	ILMN_1660544	kgp9878485	0.464652	5.71092	ARRDC4	1.35288	27	87	0	16.1579	No
0.41671	ILMN_1660544	kgp3371961	0.446376	5.71092	ARRDC4	1.34602	27	87	0	15.3525	No
0.41671	ILMN_1660544	kgp8828134	0.446376	5.71092	ARRDC4	1.34602	87	27	0	15.3525	No
0.41671	ILMN_1660544	kgp5773280	0.446376	5.71092	ARRDC4	1.34602	27	87	0	15.3525	No
0.449754	ILMN_1660544	kgp4349226	0.430968	5.71092	ARRDC4	1.35582	1	26	87	14.6536	No
0.449754	ILMN_1660544	rs1043374	0.430968	5.71092	ARRDC4	1.35582	1	26	87	14.6536	No
0.449754	ILMN_1660544	kgp492320	0.430968	5.71092	ARRDC4	1.35582	87	26	1	14.6536	No
0.384109	ILMN_1660544	rs964672	0.379264	5.71092	ARRDC4	1.31529	87	27	0	12.5162	No
0.366037	ILMN_1660544	rs8025751	0.353066	5.71092	ARRDC4	1.30048	86	28	0	11.4961	No
0.374094	ILMN_1660544	rs923658	0.350404	5.71092	ARRDC4	1.30613	26	88	0	11.3947	No
0.436379	ILMN_1660544	kgp168956	0.34088	5.71092	ARRDC4	1.34062	88	25	1	11.035	No
0.298248	ILMN_1660544	kgp1560733	0.245305	5.71092	ARRDC4	1.2465	30	84	0	7.67433	No
0.298248	ILMN_1660544	rs1491187	0.245305	5.71092	ARRDC4	1.2465	84	30	0	7.67433	No
0.298248	ILMN_1660544	kgp11734206	0.245305	5.71092	ARRDC4	1.2465	84	30	0	7.67433	No
0.448557	ILMN_1660544	kgp3080366	0.200328	5.71092	ARRDC4	1.34882	2	34	78	6.22554	No
0.268312	ILMN_1660544	kgp1431075	0.189708	5.71092	ARRDC4	1.21602	86	28	0	5.89376	No
0.447216	ILMN_1684054	rs12155885	0.232579	5.39948	ASAH1	1.3663	42	55	17	7.25681	No
0.437983	ILMN_1684054	kgp958184	0.231986	5.39948	ASAH1	1.35683	42	54	18	7.23751	No
0.464696	ILMN_1684054	rs3753115	0.231337	5.39948	ASAH1	1.38509	42	57	15	7.2164	No
0.442454	ILMN_1684054	kgp11684571	0.22104	5.39948	ASAH1	1.36164	41	56	17	6.88357	No
0.442454	ILMN_1684054	rs1049874	0.22104	5.39948	ASAH1	1.36164	17	56	41	6.88357	No
0.442454	ILMN_1684054	rs12544854	0.22104	5.39948	ASAH1	1.36164	41	56	17	6.88357	No
0.442454	ILMN_1684054	kgp6254019	0.22104	5.39948	ASAH1	1.36164	17	56	41	6.88357	No
0.459935	ILMN_1684054	kgp4395150	0.219415	5.39948	ASAH1	1.38036	15	58	41	6.83138	No
0.459935	ILMN_1684054	kgp1365138	0.219415	5.39948	ASAH1	1.38036	15	58	41	6.83138	No
0.426561	ILMN_1684054	kgp10597732	0.188106	5.39948	ASAH1	1.34344	12	51	51	5.84403	No
0.422109	ILMN_1684054	kgp11793661	0.176319	5.39948	ASAH1	1.33923	50	52	12	5.48056	No
0.422109	ILMN_1684054	kgp765332	0.176319	5.39948	ASAH1	1.33923	50	52	12	5.48056	No
1.32644	ILMN_2221673	kgp1665283	0.660678	5.34204	ASNSD1	2.53213	8	42	64	27.3213	No
1.32644	ILMN_2221673	GA002636	0.660678	5.34204	ASNSD1	2.53213	8	42	64	27.3213	No
1.32644	ILMN_2221673	rs4667297	0.660678	5.34204	ASNSD1	2.53213	8	42	64	27.3213	No
1.32644	ILMN_2221673	rs12693551	0.660678	5.34204	ASNSD1	2.53213	64	42	8	27.3213	No
1.32644	ILMN_2221673	rs893784	0.660678	5.34204	ASNSD1	2.53213	8	42	64	27.3213	No
1.32644	ILMN_2221673	rs10931430	0.660678	5.34204	ASNSD1	2.53213	64	42	8	27.3213	No
1.32644	ILMN_2221673	rs11679767	0.660678	5.34204	ASNSD1	2.53213	8	42	64	27.3213	No
1.32644	ILMN_2221673	rs1437891	0.660678	5.34204	ASNSD1	2.53213	8	42	64	27.3213	No
1.31392	ILMN_2221673	rs7568449	0.634474	5.34204	ASNSD1	2.50836	7	43	64	25.5036	No
1.31898	ILMN_2221673	rs1055091	0.614578	5.34204	ASNSD1	2.51847	8	43	62	23.9989	No
1.31463	ILMN_2221673	kgp8184674	0.610988	5.34204	ASNSD1	2.51099	63	43	8	23.9811	No
1.31463	ILMN_2221673	kgp8747430	0.610988	5.34204	ASNSD1	2.51099	63	43	8	23.9811	No
1.31463	ILMN_2221673	rs10210345	0.610988	5.34204	ASNSD1	2.51099	63	43	8	23.9811	No
1.31463	ILMN_2221673	kgp8365763	0.610988	5.34204	ASNSD1	2.51099	8	43	63	23.9811	No
1.31463	ILMN_2221673	rs7591929	0.610988	5.34204	ASNSD1	2.51099	63	43	8	23.9811	No
1.31463	ILMN_2221673	rs1899025	0.610988	5.34204	ASNSD1	2.51099	8	43	63	23.9811	No
1.31463	ILMN_2221673	kgp6097824	0.610988	5.34204	ASNSD1	2.51099	63	43	8	23.9811	No
1.31463	ILMN_2221673	rs1233284	0.610988	5.34204	ASNSD1	2.51099	8	43	63	23.9811	No
1.31463	ILMN_2221673	rs1233288	0.610988	5.34204	ASNSD1	2.51099	63	43	8	23.9811	No
1.31463	ILMN_2221673	kgp5475993	0.610988	5.34204	ASNSD1	2.51099	63	43	8	23.9811	No
1.34127	ILMN_2221673	kgp640141	0.597585	5.34204	ASNSD1	2.55815	7	44	63	23.1526	No
1.21143	ILMN_2221673	kgp12372733	0.569675	5.34204	ASNSD1	2.34691	69	42	3	21.5117	No
1.21143	ILMN_2221673	rs7557519	0.569675	5.34204	ASNSD1	2.34691	69	42	3	21.5117	No
1.21143	ILMN_2221673	rs1898560	0.569675	5.34204	ASNSD1	2.34691	69	42	3	21.5117	No
1.21143	ILMN_2221673	rs6719224	0.569675	5.34204	ASNSD1	2.34691	69	42	3	21.5117	No
1.21143	ILMN_2221673	rs2289404	0.569675	5.34204	ASNSD1	2.34691	3	42	69	21.5117	No
1.21143	ILMN_2221673	rs3791767	0.569675	5.34204	ASNSD1	2.34691	69	42	3	21.5117	No
1.20262	ILMN_2221673	kgp1003306	0.554391	5.34204	ASNSD1	2.33487	3	41	70	20.6571	No
0.96324	ILMN_2221673	kgp7669719	0.465416	5.34204	ASNSD1	1.85214	58	45	11	16.193	No
0.934716	ILMN_2221673	rs6434355	0.404205	5.34204	ASNSD1	1.78967	9	48	57	13.5265	No
1.29194	ILMN_2221673	rs12053254	0.362501	5.34204	ASNSD1	2.5269	1	30	83	11.8589	No
1.29194	ILMN_2221673	rs5742967	0.362501	5.34204	ASNSD1	2.5269	83	30	1	11.8589	No
1.29194	ILMN_2221673	rs5743030	0.362501	5.34204	ASNSD1	2.5269	1	30	83	11.8589	No
1.29349	ILMN_2221673	kgp14243322	0.354563	5.34204	ASNSD1	2.53038	1	31	82	11.5533	No
1.29349	ILMN_2221673	kgp14397215	0.354563	5.34204	ASNSD1	2.53038	1	31	82	11.5533	No
1.29349	ILMN_2221673	rs3828267	0.354563	5.34204	ASNSD1	2.53038	1	31	82	11.5533	No
0.843543	ILMN_2221673	rs256546	0.343479	5.34204	ASNSD1	1.7281	55	46	13	11.1327	No
0.737005	ILMN_2221673	rs10497705	0.330769	5.34204	ASNSD1	1.55124	57	48	9	10.6586	No
0.565719	ILMN_2221673	kgp2651441	0.314963	5.34204	ASNSD1	1.47639	34	80	0	10.0807	No
1.28208	ILMN_2221673	kgp14760412	0.311115	5.34204	ASNSD1	2.50956	82	31	1	9.94194	No
1.14968	ILMN_2221673	rs13404927	0.260639	5.34204	ASNSD1	2.2867	5	109	0	8.18591	No
1.14968	ILMN_2221673	rs5743130	0.260639	5.34204	ASNSD1	2.2867	5	109	0	8.18591	No
1.14968	ILMN_2221673	kgp14599396	0.260639	5.34204	ASNSD1	2.2867	5	109	0	8.18591	No
1.14968	ILMN_2221673	rs5743164	0.260639	5.34204	ASNSD1	2.2867	5	109	0	8.18591	No
1.14968	ILMN_2221673	rs5743175	0.260639	5.34204	ASNSD1	2.2867	5	109	0	8.18591	No
1.14968	ILMN_2221673	kgp2717735	0.260639	5.34204	ASNSD1	2.2867	109	5	0	8.18591	No
1.14968	ILMN_2221673	kgp1093920	0.260639	5.34204	ASNSD1	2.2867	109	5	0	8.18591	No
1.14968	ILMN_2221673	kgp11226057	0.260639	5.34204	ASNSD1	2.2867	109	5	0	8.18591	No
1.14968	ILMN_2221673	kgp10640919	0.260639	5.34204	ASNSD1	2.2867	109	5	0	8.18591	No
0.755931	ILMN_2221673	rs256567	0.246211	5.34204	ASNSD1	1.61796	66	38	10	7.70429	No
0.755931	ILMN_2221673	kgp7774906	0.246211	5.34204	ASNSD1	1.61796	10	38	66	7.70429	No
0.755931	ILMN_2221673	rs256563	0.246211	5.34204	ASNSD1	1.61796	66	38	10	7.70429	No
0.755931	ILMN_2221673	rs256552	0.246211	5.34204	ASNSD1	1.61796	66	38	10	7.70429	No
0.753134	ILMN_2221673	kgp380620	0.24563	5.34204	ASNSD1	1.61443	67	37	10	7.68507	No
0.755077	ILMN_2221673	rs256550	0.246375	5.34204	ASNSD1	1.61713	10	37	66	7.64644	No
0.772604	ILMN_2221673	rs3860492	0.235714	5.34204	ASNSD1	1.60152	5	46	63	7.35909	No
0.772604	ILMN_2221673	rs1437889	0.235714	5.34204	ASNSD1	1.60152	5	46	63	7.35909	No
0.772604	ILMN_2221673	rs6735087	0.235714	5.34204	ASNSD1	1.60152	5	46	63	7.35909	No
0.766574	ILMN_2221673	kgp8821302	0.231426	5.34204	ASNSD1	1.59487	62	46	5	7.1603	No
0.768354	ILMN_2221673	kgp5058231	0.221497	5.34204	ASNSD1	1.59726	62	47	5	6.89826	No
0.996174	ILMN_2221673	rs1233276	0.214263	5.34204	ASNSD1	2.05901	88	25	1	6.6666	No
0.564129	ILMN_2221673	rs1233258	0.205184	5.34204	ASNSD1	1.40284	27	47	40	6.37846	No
0.908422	ILMN_2221673	kgp6831637	0.193482	5.34204	ASNSD1	1.78447	6	108	0	6.01123	No
0.503188	ILMN_2221673	rs12616038	0.185422	5.34204	ASNSD1	1.423	22	92	0	5.76086	No
0.978975	ILMN_2221673	rs12466395	0.18187	5.34204	ASNSD1	2.04478	1	22	91	5.65119	No
0.806039	ILMN_2221673	kgp609311	0.176069	5.34204	ASNSD1	1.66433	107	7	0	5.47292	No
0.806039	ILMN_2221673	rs4667294	0.176069	5.34204	ASNSD1	1.66433	107	7	0	5.47292	No
0.806039	ILMN_2221673	kgp14167476	0.176069	5.34204	ASNSD1	1.66433	7	107	0	5.47292	No
0.806039	ILMN_2221673	kgp10626417	0.176069	5.34204	ASNSD1	1.66433	107	7	0	5.47292	No
0.806039	ILMN_2221673	kgp8446876	0.176069	5.34204	ASNSD1	1.66433	7	107	0	5.47292	No
0.806039	ILMN_2221673	kgp9937786	0.176069	5.34204	ASNSD1	1.66433	107	7	0	5.47292	No
0.806039	ILMN_2221673	rs5742949	0.176069	5.34204	ASNSD1	1.66433	107	7	0	5.47292	No
0.806039	ILMN_2221673	rs5742955	0.176069	5.34204	ASNSD1	1.66433	107	7	0	5.47292	No
0.806039	ILMN_2221673	rs5742962	0.176069	5.34204	ASNSD1	1.66433	7	107	0	5.47292	No
0.806039	ILMN_2221673	kgp691971	0.176069	5.34204	ASNSD1	1.66433	7	107	0	5.47292	No
0.806039	ILMN_2221673	kgp14535506	0.176069	5.34204	ASNSD1	1.66433	107	7	0	5.47292	No
0.806039	ILMN_2221673	kgp9457750	0.176069	5.34204	ASNSD1	1.66433	7	107	0	5.47292	No
0.806039	ILMN_2221673	kgp14513861	0.176069	5.34204	ASNSD1	1.66433	107	7	0	5.47292	No
0.744419	ILMN_1762284	rs10469956	0.354263	5.39749	ASPRV1	1.55863	41	56	17	11.5419	No
0.744419	ILMN_1762284	rs4852405	0.354263	5.39749	ASPRV1	1.55863	41	56	17	11.5419	No
0.744419	ILMN_1762284	rs4853252	0.354263	5.39749	ASPRV1	1.55863	41	56	17	11.5419	No
0.744419	ILMN_1762284	rs12614930	0.354263	5.39749	ASPRV1	1.55863	41	56	17	11.5419	No
0.744419	ILMN_1762284	rs2901934	0.354263	5.39749	ASPRV1	1.55863	41	56	17	11.5419	No
0.744419	ILMN_1762284	rs10188148	0.354263	5.39749	ASPRV1	1.55863	17	56	41	11.5419	No
0.744419	ILMN_1762284	rs13394649	0.354263	5.39749	ASPRV1	1.55863	41	56	17	11.5419	No
0.744419	ILMN_1762284	rs4852424	0.354263	5.39749	ASPRV1	1.55863	41	56	17	11.5419	No
0.744419	ILMN_1762284	rs4852425	0.354263	5.39749	ASPRV1	1.55863	41	56	17	11.5419	No
0.744419	ILMN_1762284	rs12471788	0.354263	5.39749	ASPRV1	1.55863	41	56	17	11.5419	No
0.744419	ILMN_1762284	rs6760132	0.354263	5.39749	ASPRV1	1.55863	41	56	17	11.5419	No
0.744419	ILMN_1762284	rs3755388	0.354263	5.39749	ASPRV1	1.55863	41	56	17	11.5419	No
0.735588	ILMN_1762284	kgp5738603	0.353875	5.39749	ASPRV1	1.55786	18	55	41	11.527	No
0.74344	ILMN_1762284	kgp1221226	0.350523	5.39749	ASPRV1	1.55871	17	56	40	11.3036	No
0.618312	ILMN_1762284	rs10496178	0.246927	5.39749	ASPRV1	1.44945	34	57	23	7.728	No
0.618312	ILMN_1762284	rs4853319	0.246927	5.39749	ASPRV1	1.44945	23	57	34	7.728	No
0.629068	ILMN_1762284	kgp11855728	0.243137	5.39749	ASPRV1	1.47007	21	57	36	7.60276	No
0.600036	ILMN_1762284	rs7582417	0.238791	5.39749	ASPRV1	1.43208	36	55	23	7.45983	No
0.598672	ILMN_1762284	rs2028879	0.232945	5.39749	ASPRV1	1.4321	35	56	23	7.26873	No
0.598672	ILMN_1762284	rs4853334	0.232945	5.39749	ASPRV1	1.4321	35	56	23	7.26873	No
0.619482	ILMN_1762284	rs6743318	0.227888	5.39749	ASPRV1	1.42256	13	50	51	7.10447	No
0.247987	ILMN_1762284	kgp14619760	0.225209	5.39749	ASPRV1	1.01416	40	70	4	7.01785	No
0.644087	ILMN_1762284	rs6546562	0.223026	5.39749	ASPRV1	1.57253	8	52	54	6.94747	No
0.644087	ILMN_1762284	kgp9766515	0.223026	5.39749	ASPRV1	1.57253	54	52	8	6.94747	No
[truncated: 19,211 more rows]
