# Supplementary material for: Genome-wide analysis of the genetic regulation of gene expression in human neutrophils
Source: Nat Commun. 2015 Aug 10;6:7971. doi: 10.1038/ncomms8971 (PMC4918343; doi:10.1038/ncomms8971)
Supplement: Supplementary Data 2 — Complete list of neutrophil eQTLs which had an association with a SNP to one of 89 traits/diseases identified using the GWAS catalogue. [file ncomms8971-s3.xlsx]

## Sheet: Sheet1
disease	UniqueCount(symbol)	UniqueConcatenate(symbol)	UniqueConcatenate(original_kgp)	UniqueConcatenate(study)	UniqueConcatenate(gwas_snp)
Alzheimer's disease	1	MS4A6A	kgp1692058, kgp1982703, kgp6281694, kgp6848150, kgp8004592, kgp8817750, rs12453, rs1441586, rs17602572, rs502581, rs525794, rs540170, rs581133, rs583296, rs610932, rs632185, rs636147, rs662196, rs667897, rs684961, rs688030, rs7926344, rs7935829, rs920573	Common variants at ABCA7, MS4A6A/MS4A4E, EPHA1, CD33 and CD2AP are associated with Alzheimer's disease.	rs610932
Alzheimer's disease (late onset)	1	MS4A6A	kgp1692058, kgp1982703, kgp6281694, kgp8004592, kgp8817750, rs12453, rs17602572, rs7926344, rs7935829, rs920573	Common variants at MS4A4/MS4A6E, CD2AP, CD33 and EPHA1 are associated with late-onset Alzheimer's disease.	rs4938933
Ankylosing spondylitis	1	CAST	kgp12486558, kgp2211596, kgp3420980, kgp4757267, kgp4972111, kgp5508582, kgp7479499, rs152280, rs2042381, rs26491, rs26510, rs27045, rs27529, rs2911138, rs30187	Genome-wide association study of ankylosing spondylitis identifies non-MHC susceptibility loci., Interaction between ERAP1 and HLA-B27 in ankylosing spondylitis implicates peptide handling in the mechanism for HLA-B27 in disease susceptibility.	rs27434, rs30187
Asthma	3	HLA-DRB5, IL18RAP, LOC650557	GA023702, GA023720, kgp10004293, kgp10068472, kgp1028867, kgp10300738, kgp10438878, kgp11183228, kgp11545931, kgp11579019, kgp12156514, kgp12402066, kgp1576216, kgp17263711, kgp1774491, kgp2161314, kgp2275154, kgp2281699, kgp2647799, kgp300464, kgp3193328, kgp3705618, kgp3855964, kgp391239, kgp4151029, kgp4501731, kgp4618664, kgp5024284, kgp519135, kgp528534, kgp5334779, kgp543610, kgp6110830, kg…	A large-scale, consortium-based genomewide association study of asthma., HLA-DQ strikes again: genome-wide association study further confirms HLA-DQ in the diagnosis of asthma among adults.	rs3771166, rs9272346, rs9273349
Behcet's disease	1	CCR3	kgp2272487, rs2087726, rs7616215	Genome-wide association analysis identifies new susceptibility loci for Beh&#x000e7;et's disease and epistasis between HLA-B*51 and ERAP1.	rs7616215
Beta-2 microglubulin plasma levels	1	BAT5	kgp684920	Genome-wide association study identified the human leukocyte antigen region as a novel locus for plasma beta-2 microglobulin.	rs2596466
Blond vs. brown hair color	1	TPCN2	kgp11245254, rs10750836	Two newly identified genetic determinants of pigmentation in Europeans.	rs35264875
Blood pressure	3	C15orf17, CSK, MTHFR	kgp10151543, kgp12435695, kgp1759804, kgp2626044, kgp3256932, kgp3959331, kgp4017153, kgp452259, kgp5856185, kgp7193421, kgp7228049, kgp7588133, kgp9173836, rs11636952, rs12567136, rs13306553, rs13306556, rs13306561, rs1378940, rs1378942, rs1537516, rs17037390, rs17037396, rs17037397, rs17037425, rs17367504, rs17421560, rs2050265, rs2066470, rs2076003, rs2076004, rs2168518, rs2236797, rs2272803, …	Genome-wide association study identifies six new loci influencing pulse pressure and mean arterial pressure.	rs1378942, rs17367504
Body mass index	3	MYBPC3, SPI1, TUFM	GA027821, kgp12121075, kgp12178462, kgp12559971, kgp3144475, kgp4095036, kgp5388595, kgp5729725, rs10769258, rs10838698, rs10838708, rs12419692, rs12798346, rs34958982, rs4752845, rs4752993, rs4752999, rs7124681, rs755553, rs7937331, rs8049439, rs896816	Association analyses of 249,796 individuals reveal 18 new loci associated with body mass index., Genome-wide association yields new sequence variants at seven loci that associate with measures of obesity., Six new loci associated with body mass index highlight a neuronal influence on body weight regulation.	rs10838738, rs3817334, rs7498665
Brain imaging	2	CISD1, TFAM	kgp11037171, kgp12103589, kgp1941074, kgp21624023, kgp21640455, kgp2165853, kgp21713428, kgp21741288, kgp21766871, kgp22026038, kgp2934343, kgp351673, kgp4000505, kgp5495461, kgp6035958, kgp8040972, kgp8413294, rs1416767, rs16911872, rs16912145, rs2590289, rs2590303, rs7068355, rs7073090, rs7087498, rs965867	Whole genome association study of brain-wide imaging phenotypes for identifying quantitative trait loci in MCI and AD: A study of the ADNI cohort.	rs16912145
Brain structure	2	HRK, TMEM118	rs7132339, rs7133290, rs7294919	Identification of common variants associated with human hippocampal and intracranial volumes.	rs7294919
Breast cancer	1	ECHDC1	kgp3196371, kgp7525672, kgp8519099, kgp8884486, kgp9313574, rs2180341, rs4897207, rs6569476, rs6900074, rs6912006, rs7453272, rs7741162, rs7745944, rs7760748, rs9375503, rs9385424, rs9388568, rs9398840, rs9401953	Genome-wide association study provides evidence for a breast cancer risk locus at 6q22.33.	rs2180341
C4b binding protein levels	1	C4BPA	kgp12121661, kgp4256512, kgp7890677, kgp8310661, rs11120211, rs11120218, rs17020983, rs2808470	C4BPB/C4BPA is a new susceptibility locus for venous thrombosis with unknown protein S-independent mechanism: results from genome-wide association and gene expression analyses followed by case-control studies.	rs3813948
Celiac disease	1	RGS1	kgp1344958, kgp3413464, kgp4299659, rs10754012, rs1323292, rs1323298, rs1323299, rs2760520, rs2760530, rs2816316, rs2984920	Multiple common variants for celiac disease influencing immune gene expression., Newly identified genetic risk variants for celiac disease related to the immune response.	rs2816316
Cholesterol, total	2	, CPNE1	kgp10244699, kgp10523516, kgp12353707, kgp1571375, kgp2263242, kgp7291850, kgp7677608, kgp9271923, kgp9433925, rs11167275, rs12481228, rs12481545, rs13038622, rs17725246, rs2425149, rs6058296, rs6060625, rs6120998, rs7270009	Biological, clinical and population relevance of 95 loci for blood lipids.	rs2072183, rs2277862
Chronic obstructive pulmonary disease-related biomarkers	2	HCG27, PSORS1C3	rs1265093, rs2074488	Genome-wide association analysis of blood biomarkers in chronic obstructive pulmonary disease.	rs1265093, rs2074488
Cleft lip	1	TRAF3IP3	kgp10188595, kgp2058676, kgp6637897, kgp7973574, rs10863790, rs12063989, rs2235371, rs2235377, rs4844496	A genome-wide association study of cleft lip with and without cleft palate identifies risk variants near MAFB and ABCA4.	rs10863790
Coffee consumption	1	CSK	rs2168518	Genome-wide association analysis of coffee drinking suggests association with CYP1A1/CYP1A2 and NRCAM.	rs6495122
Coronary heart disease	1	HCG27	rs3869109	A genome-wide association study for coronary artery disease identifies a novel susceptibility locus in the major histocompatibility complex.	rs3869109
Crohn's disease	10	, CISD1, DNLZ, ERAP2, HLA-F, IL18RAP, RNASET2, TFAM, TRPT1, TUFM	kgp10976490, kgp1110300, kgp11138329, kgp11193800, kgp11343503, kgp11349623, kgp12431362, kgp12482760, kgp12574568, kgp1692957, kgp1753996, kgp1998378, kgp2493955, kgp2554877, kgp2819229, kgp2850730, kgp3153393, kgp3245966, kgp3523543, kgp3599615, kgp3829723, kgp3879776, kgp3973174, kgp4006547, kgp4017619, kgp402086, kgp4480527, kgp4792454, kgp4862811, kgp5155271, kgp5388595, kgp5603667, kgp57024…	A genome-wide scan of Ashkenazi Jewish Crohn's disease suggests novel susceptibility loci., Genome-wide association defines more than 30 distinct susceptibility loci for Crohn's disease., Genome-wide meta-analysis increases to 71 the number of confirmed Crohn's disease susceptibility loci.	rs151181, rs1819658, rs2058660, rs2301436, rs2549794, rs4077515, rs415890, rs694739, rs9258260
Dengue shock syndrome	1		rs3132468	Genome-wide association study identifies susceptibility loci for dengue shock syndrome at MICB and PLCE1.	rs3132468
Diastolic blood pressure	3	C15orf17, CSK, LY6G5C	rs11636952, rs1378940, rs1378942, rs2168518, rs805303	Genetic variants in novel pathways influence blood pressure and cardiovascular disease risk., Genome-wide association study identifies eight loci associated with blood pressure., Genome-wide association study of blood pressure and hypertension.	rs1378942, rs6495122, rs805303
Drug-induced liver injury (amoxicillin-clavulanate)	2	HLA-DRB5, HLA-F	kgp10086042, kgp10716828, kgp10791374, kgp10993269, kgp11057669, kgp11097589, kgp11111197, kgp112624, kgp11434010, kgp11488527, kgp11503156, kgp11525948, kgp11670806, kgp11899131, kgp11951896, kgp12220543, kgp12292865, kgp12336002, kgp1497861, kgp1727184, kgp1770756, kgp1830625, kgp1840917, kgp1900289, kgp2124132, kgp2421267, kgp2915226, kgp2944558, kgp3013361, kgp3097457, kgp3302220, kgp3555861,…	Susceptibility to amoxicillin-clavulanate-induced liver injury is influenced by multiple HLA class I and II alleles.	rs2523822, rs9274407
Endometriosis	2	, CDC42	kgp11139620, kgp1199370, rs2235529	Genome-wide association study link novel loci to endometriosis.	rs10917151, rs4654783, rs2235529
Eosinophil counts	1	IL18RAP	kgp11010155, kgp12099647, kgp12162962, kgp3741642, kgp4269063, kgp6039805, rs12712142, rs13001325, rs1420101, rs17026974, rs1921622, rs2287037	Sequence variants affecting eosinophil numbers associate with asthma and myocardial infarction.	rs1420101
Epstein-Barr virus immune response (EBNA-1)	1	HLA-DRB5	kgp11899131, kgp5522547, kgp5786063, kgp6621603, kgp8432767, kgp8765630, kgp967253	A genome-wide integrative genomic study localizes genetic factors influencing antibodies against Epstein-Barr virus nuclear antigen 1 (EBNA-1).	rs477515
Eye color traits	1	C17orf90	kgp10010099, kgp1705580, kgp2532886, kgp501530, kgp6422722, kgp7938492, rs34815730, rs7502869	Digital quantification of human eye color highlights genetic association of three new loci.	rs9894429
Glaucoma (primary open-angle)	1	PIK3C2A	kgp7402249, rs11024102	Genome-wide association analyses identify three new susceptibility loci for primary angle closure glaucoma.	rs11024102
Graves' disease	3	HCG4, HLA-F, RNASET2	kgp11138329, kgp12482760, kgp1753996, kgp2850730, kgp3245966, kgp7564707, kgp766516, kgp818352, kgp9568439, rs10484530, rs10946204, rs12183084, rs204295, rs2282860, rs239935, rs3893464, rs6907666, rs6921588, rs7749278, rs933243, rs9355610, rs9459836	A genome-wide association study identifies two new risk loci for Graves' disease., Identification of independent risk loci for Graves' disease within the MHC in the Japanese population.	rs3893464, rs9355610
HDL cholesterol	8	CDK2AP1, KCTD10, LILRA3, LOC100133875, MYBPC3, PPP1R1B, SPI1, UBE2L3	kgp1008583, kgp10325250, kgp10457578, kgp10574728, kgp11111000, kgp11130257, kgp1114377, kgp11496797, kgp12162709, kgp12495023, kgp1727166, kgp2504636, kgp3148231, kgp3401301, kgp3518509, kgp3671882, kgp3719173, kgp4194516, kgp4304107, kgp4496970, kgp457143, kgp483628, kgp4915908, kgp499544, kgp5158011, kgp5425760, kgp5759935, kgp6117999, kgp6674207, kgp6806053, kgp6927231, kgp7170539, kgp7616660…	Biological, clinical and population relevance of 95 loci for blood lipids., Common variants at 30 loci contribute to polygenic dyslipidemia., Genome-wide association analysis of metabolic traits in a birth cohort from a founder population., Newly identified loci that influence lipid concentrations and risk of coronary artery disease.	rs11869286, rs181362, rs2338104, rs386000, rs4759375, rs7120118
Height	9	CCBL2, CLIC4, FIG4, N4BP2L2, OCEL1, PFAAP5, PIK3C2A, RFP, SMPD2	GA024053, kgp10073063, kgp10619656, kgp10895873, kgp10985442, kgp11821945, kgp12431176, kgp12521225, kgp2052635, kgp2514780, kgp3130001, kgp3425874, kgp3455195, kgp3552105, kgp3625443, kgp4261283, kgp4308798, kgp4383562, kgp4603388, kgp4905738, kgp513097, kgp5144493, kgp5753668, kgp6377880, kgp6560572, kgp6730652, kgp6880103, kgp7196136, kgp7537520, kgp7984957, kgp8316735, kgp8752111, kgp9579267,…	Hundreds of variants clustered in genomic loci and biological pathways affect human height.	rs1046943, rs1330, rs2279008, rs3129109, rs4601530, rs6699417, rs7332115
Hippocampal volume	2	HRK, TMEM118	rs7132339, rs7133290, rs7294919	Common variants at 12q14 and 12q24 are associated with hippocampal volume.	rs7294919
Homocysteine levels	1	MFN2	rs1801133	Novel associations of CPS1, MUT, NOX4, and DPEP1 with plasma homocysteine in a healthy population: a genome-wide evaluation of 13 974 participants in the Women's Genome Health Study.	rs1801133
Hypertension	1	LY6G5C	rs805303	Genetic variants in novel pathways influence blood pressure and cardiovascular disease risk.	rs805303
Hypothyroidism	1	VAV3	kgp11273072, kgp3817360, rs17014208, rs17020055, rs17020088, rs17020104, rs7537605	Novel associations for hypothyroidism include known autoimmune risk loci.	rs4915077
IgA nephropathy	2	CD68, HCG4	rs2523946, rs4968212, rs4968213, rs4968214	A genome-wide association study in Han Chinese identifies multiple susceptibility loci for IgA nephropathy.	rs2523946, rs4227
Immunoglobulin A	1	HLA-DRB5	rs9271366	Association of IFIH1 and other autoimmunity risk alleles with selective IgA deficiency.	rs9271366
Inflammatory bowel disease	4	CISD1, HLA-DRB5, TFAM, UTS2	kgp11193800, kgp11899131, kgp12431362, kgp1692957, kgp2493955, kgp3973174, kgp4017619, kgp4149756, kgp4327462, kgp4792454, kgp5522547, kgp5786063, kgp6621603, kgp7023928, kgp8432767, kgp8765630, kgp9054956, kgp9400347, kgp9670249, kgp967253, kgp9864241, rs10826172, rs11006121, rs1199085, rs1199098, rs1199106, rs12758337, rs1416763, rs1416764, rs161802, rs17367289, rs1769039, rs1867571, rs1963927,…	HLA-Cw*1202-B*5201-DRB1*1502 haplotype increases risk for ulcerative colitis but reduces risk for Crohn's disease., Host-microbe interactions have shaped the genetic architecture of inflammatory bowel disease., Loci on 20q13 and 21q22 are associated with pediatric-onset inflammatory bowel disease.	rs2790216, rs35675666, rs477515, rs9271366
Iris color	1	HERC2	kgp1463874, rs1667394, rs8039195, rs916977	Three genome-wide association studies and a linkage analysis identify HERC2 as a human iris color gene.	rs916977
LDL cholesterol	1		kgp1571375, kgp9271923, kgp9433925, rs17725246	Biological, clinical and population relevance of 95 loci for blood lipids.	rs2072183
Leprosy	1	NOD2	kgp2765303, kgp3890691, rs1981760, rs2287195, rs4785223, rs7194886, rs7202124, rs8044354	Genomewide association study of leprosy.	rs9302752
Lipoprotein-associated phospholipase A2 activity and mass	1	MS4A6A	kgp1045455, kgp628708, rs573790, rs600550, rs664034, rs668287, rs670139, rs676309	Genome-wide association study evaluating lipoprotein-associated phospholipase A2 mass and activity at baseline and after rosuvastatin therapy.	rs600550
Liver enzyme levels	1	NRBF2	kgp10632504, kgp10931301, kgp11960072, kgp1877178, kgp3151715, kgp6082641, kgp8777802, rs10761725, rs10761742, rs1553789, rs1935, rs4335432, rs6479889, rs7073746, rs7098614, rs7896783, rs7923609, rs871690	Population-based genome-wide association studies reveal six loci influencing plasma levels of liver enzymes.	rs10761779, rs12355784
Liver enzyme levels (gamma-glutamyl transferase)	3	CCBL2, DDT, THBS3	kgp11624868, kgp12113598, kgp12181828, kgp1501247, kgp2319766, kgp2483354, kgp3205062, kgp3552105, kgp4494561, kgp4683404, kgp7515647, kgp8907458, rs1002286, rs1006771, rs1007888, rs10157801, rs12028043, rs12904, rs2000467, rs2000468, rs2186366, rs2330635, rs4276913, rs4745, rs4822451, rs4822453, rs4822454, rs4822466, rs4971079, rs5760095, rs5760102, rs9297	Genome-wide association study identifies loci influencing concentrations of liver enzymes in plasma.	rs10908458, rs12145922, rs2739330
Lymphoma	1	TAP2	rs2621416	Susceptibility loci associated with specific and shared subtypes of lymphoid malignancies.	rs2621416
Magnesium levels	1	THBS3	kgp10676451, kgp4656286, kgp4859340, kgp8652154, rs11264337, rs11264338, rs11264339, rs2049805, rs2075571, rs2990245, rs3814316, rs4072037, rs4971100, rs914615	Genome-wide association studies of serum magnesium, potassium, and sodium concentrations identify six Loci influencing serum magnesium levels.	rs4072037
Mean corpuscular hemoglobin	1	DNASE2	kgp12152894, kgp3737207, kgp8672702, rs1010222, rs10451496, rs1060218, rs11085824, rs11085825, rs2965214, rs2974750, rs741702, rs8110787	Multiple loci influence erythrocyte phenotypes in the CHARGE Consortium.	rs11085824
Mean corpuscular volume	1	DNASE2	rs10419408	Multiple loci influence erythrocyte phenotypes in the CHARGE Consortium.	rs7255045
Mean platelet volume	2	C12orf47, NRBF2	kgp10096510, kgp10237880, kgp1156172, kgp11702452, kgp11960072, kgp12301610, kgp1809527, kgp234269, kgp2376114, kgp2869126, kgp4200842, kgp5052123, kgp5458224, kgp5840769, kgp6174673, kgp6423030, kgp6475356, kgp7308998, kgp7865620, kgp8499767, kgp9423517, rs11066054, rs11066077, rs11066089, rs11066118, rs11066119, rs11066128, rs12306814, rs12321677, rs12423041, rs12426566, rs12580246, rs16941724,…	A genome-wide meta-analysis identifies 22 loci associated with eight hematological parameters in the HaemGen consortium., A meta-analysis and genome-wide association study of platelet count and mean platelet volume in african americans.	rs2393967, rs6490294
Melanoma	2	CTSK, DEF8	kgp10983143, kgp10994940, kgp12565486, kgp1609468, kgp2343544, kgp2518335, kgp2973717, kgp3924204, kgp435055, kgp4786156, kgp5014129, kgp8543530, kgp9969711, rs11076649, rs11204695, rs11204725, rs11204735, rs11204737, rs12125650, rs12568757, rs4238833, rs4442808, rs4785755, rs4970926, rs6694531, rs8049897, rs8051733, rs8063761	Genome-wide association study identifies a new melanoma susceptibility locus at 1q21.3., Genome-wide association study identifies three loci associated with melanoma risk.	rs4785763, rs7412746
Menarche (age at onset)	2	ARNTL, RBM6	kgp10720473, kgp7608332, rs10766066, rs10832006, rs11022742, rs11022755, rs11605518, rs12290622, rs1481880, rs1481891, rs2279284, rs2279285, rs2279286, rs2279287, rs2681780, rs4757138, rs7107287, rs900145, rs998089	Thirty new loci for age at menarche identified by a meta-analysis of genome-wide association studies.	rs6762477, rs900145
Menopause (age at onset)	1	LY6G5C	rs1046089	A genome-wide association study of early menopause and the combined impact of identified variants., Meta-analyses identify 13 loci associated with age at menopause and highlight DNA repair and immune pathways.	rs1046089
Metabolic traits	1	TRAF3IP2	kgp11051943, kgp11508579, kgp12018996, kgp12280437, kgp2633262, kgp3417858, kgp3486066, kgp3888193, kgp7861063, kgp9233618, rs10872069, rs11153290, rs11153291, rs12211763, rs240993, rs3851225, rs455650, rs455726, rs455732, rs456569, rs459147, rs459809, rs461646, rs462432, rs462779, rs4947122, rs6920798, rs6937734, rs7451051, rs7751272, rs7766610, rs7776346, rs9398272, rs9400481	Human metabolic individuality in biomedical and pharmaceutical research.	rs7760535
Metabolite levels	2	CLTCL1, TRAF3IP2	kgp11051943, kgp11508579, kgp12018996, kgp12280437, kgp2633262, kgp3417858, kgp3486066, kgp3888193, kgp7851028, kgp7861063, kgp9233618, rs1018764, rs10872069, rs11153290, rs11153291, rs12211763, rs240993, rs3851225, rs455650, rs455726, rs455732, rs456569, rs459147, rs459809, rs461646, rs462432, rs462779, rs4947122, rs6920798, rs6937734, rs7451051, rs756651, rs762523, rs7751272, rs7766610, rs77763…	Genome-wide association study identifies multiple loci influencing human serum metabolite levels.	rs6900341, rs807669
Multiple sclerosis	6	CPT1B, ECGF1, HLA-DRB5, HLA-F, TYMP, XRCC6BP1	kgp11538372, kgp24709736, rs12148, rs140522, rs140523, rs2523393, rs2782, rs4760332, rs870392, rs9271366	Evidence for VAV2 and ZNF433 as susceptibility genes for multiple sclerosis., Genetic risk and a primary role for cell-mediated immune mechanisms in multiple sclerosis., Genome-wide association study identifies new multiple sclerosis susceptibility loci on chromosomes 12 and 20., Meta-analysis of genome scans and replication identify CD6, IRF8 and TNFRSF1A as new multiple sclerosis susceptibility…	rs12368653, rs140522, rs2523393, rs703842, rs9271366
Multiple sclerosis (OCB status)	1	HLA-DRB5	kgp10086042, kgp10716828, kgp10791374, kgp10993269, kgp11057669, kgp11097589, kgp11111197, kgp112624, kgp11434010, kgp11488527, kgp11503156, kgp11525948, kgp11670806, kgp11899131, kgp11951896, kgp12220543, kgp12292865, kgp12336002, kgp1497861, kgp1727184, kgp1770756, kgp1830625, kgp1840917, kgp1900289, kgp2124132, kgp2421267, kgp2618142, kgp2915226, kgp2944558, kgp3013361, kgp3097457, kgp3302220,…	Oligoclonal band status in Scandinavian multiple sclerosis patients is associated with specific genetic risk alleles.	rs9271640
Nasopharyngeal carcinoma	1	HCG4	rs2517713, rs2860580	A genome-wide association study of nasopharyngeal carcinoma identifies three new susceptibility loci., Genome-wide association study reveals multiple nasopharyngeal carcinoma-associated loci within the HLA region at chromosome 6p21.3.	rs2517713, rs2860580
Natriuretic peptide levels	1	MTHFR	kgp10243024, kgp11407620, kgp1853481, kgp3278055, kgp4084024, kgp6327295, kgp8353526, rs12121543, rs12404124, rs1476413, rs1801131, rs198393, rs4846052, rs4846054, rs535107, rs6540999, rs6541003, rs7538516	Genome-wide association analysis and fine mapping of NT-proBNP level provide novel insight into the role of the MTHFR-CLCN6-NPPA-NPPB gene cluster.	rs1023252
Orofacial clefts	1	TRAF3IP3	kgp3915678, kgp4832229, kgp978599, rs126280, rs642961, rs654470, rs661849, rs680331, rs861020	Genome-wide meta-analyses of nonsyndromic cleft lip with or without cleft palate identify six new risk loci.	rs861020
Other erythrocyte phenotypes	1	EPHB4	kgp427456, kgp4978804, kgp6433169, kgp9348077, kgp9487396, kgp9573292, rs10247980, rs2293767, rs6971700	Multiple loci influence erythrocyte phenotypes in the CHARGE Consortium.	rs2075671
Pain	1	ZNF493	kgp10318834, kgp1772822, kgp2226426, kgp4391716, kgp6893948, kgp7258290, kgp7328247, kgp8819005, kgp9723099, rs11085447, rs2562456, rs2562487, rs2937174, rs540714, rs627522, rs661453, rs7247411, rs7252254, rs7252261, rs7257857, rs8103325, rs8112775	Genome-wide association study of acute post-surgical pain in humans.	rs2562456
Parkinson's disease	1	BST1	kgp11711646, rs3213710, rs4541502, rs4698119, rs4698412	Genome-wide association study identifies common variants at four loci as genetic risk factors for Parkinson's disease., Imputation of sequence variants for identification of genetic risks for Parkinson's disease: a meta-analysis of genome-wide association studies.	rs11724635, rs4538475
Plasminogen activator inhibitor type 1 levels (PAI-1)	1	EPHB4	kgp6769663, rs13241786	Genome-wide association study for circulating levels of PAI-1 provides novel insights into its regulation.	rs6976053
Platelet counts	6	AKAP10, KIAA2013, MFN2, NRBF2, PIK3C2A, PLOD1	kgp10931301, kgp11066860, kgp1877178, kgp2933757, kgp3743467, kgp3949208, kgp5113327, kgp6834076, kgp6880103, kgp7196136, kgp860759, kgp9741946, rs1040669, rs10761742, rs10864546, rs1330, rs1474868, rs1810563, rs2103876, rs2108978, rs214105, rs2273291, rs3753579, rs3818157, rs3820189, rs4240897, rs4845892, rs7098614, rs730123, rs7550536, rs7551874, rs7923609	New gene functions in megakaryopoiesis and platelet formation.	rs10761731, rs13300663, rs2336384, rs397969
Primary biliary cirrhosis	1	MANBA	kgp10218786, kgp10832301, kgp11307691, kgp11889234, kgp12443279, kgp4264636, kgp5801843, kgp5963878, kgp611096, kgp6261087, kgp7889616, kgp857540, kgp8863073, rs1054029, rs1054037, rs2272697, rs228611, rs228614, rs228618, rs2866413, rs2866414, rs4013, rs7665090	Genome-wide association study identifies 12 new susceptibility loci for primary biliary cirrhosis.	rs7665090
Proinsulin levels	2	MYBPC3, SPI1	kgp12136969, kgp210889, kgp3401301, kgp8645699, kgp9102914, kgp9959949, rs10501321, rs1051006, rs1052373, rs10769253, rs10838687, rs10838692, rs1449627, rs2290146, rs2290148, rs2305280, rs326214, rs3816725, rs3847502, rs4752979, rs4752983	Genome-wide association identifies nine common variants associated with fasting proinsulin levels and provides new insights into the pathophysiology of type 2 diabetes.	rs10838687
Prostate cancer	6	AGAP6, LILRA3, LILRB2, LOC100133875, PSORS1C3, RNF181	kgp10541711, kgp10578928, kgp10633694, kgp3337256, kgp3364293, kgp4973636, kgp5548545, kgp5757934, kgp6417769, kgp6543448, kgp6562647, kgp6770160, kgp8332030, kgp9538309, kgp9831195, rs1009, rs10187424, rs10198569, rs10206961, rs1058588, rs10993994, rs1124836, rs14242, rs1446669, rs1562322, rs17026396, rs2028900, rs2043675, rs2232745, rs2232750, rs3123078, rs3731828, rs4631830, rs6733550, rs67390…	Genome-wide association study identifies five new susceptibility loci for prostate cancer in the Japanese population., Genome-wide association study in Chinese men identifies two new prostate cancer risk loci at 9q31.2 and 19q13.4., Identification of seven new prostate cancer susceptibility loci through a genome-wide association study., Multiple loci identified in a genome-wide association study …	rs10187424, rs103294, rs10993994, rs130067, rs3123078
Prostate-specific antigen levels	1	AGAP6	kgp10578928, kgp6562647, rs10993994, rs3123078, rs4631830	Genetic correction of PSA values using sequence variants associated with PSA levels., Genome-wide association study identified novel genetic variant on SLC45A3 gene associated with serum levels prostate-specific antigen (PSA) in a Chinese population.	rs10993994
Psoriasis	3	CAST, PPP2R3C, TRAF3IP2	kgp10902990, kgp11051943, kgp11508579, kgp11996373, kgp12018996, kgp12038012, kgp12280437, kgp12472474, kgp2156971, kgp2633262, kgp3417858, kgp3486066, kgp3888193, kgp46926, kgp4777039, kgp5549683, kgp7861063, kgp9233618, rs10142667, rs1028448, rs10872069, rs11153290, rs11153291, rs12211763, rs12590678, rs17103042, rs2254990, rs2273154, rs2295104, rs240993, rs26507, rs27037, rs27038, rs27433, rs2…	A genome-wide association study identifies new psoriasis susceptibility loci and an interaction between HLA-C and ERAP1., Genome-wide association analysis identifies three psoriasis susceptibility loci.	rs12586317, rs240993, rs27524
QT interval	1	CNOT1	kgp10241706, kgp10936141, kgp11271468, kgp1154945, kgp11711691, kgp1434796, kgp2030688, kgp2779117, kgp5112364, P1_M_061510_16_91_P, rs11866002, rs1549607, rs2090727, rs2243463, rs2280397, rs246258, rs27097, rs28307, rs37036, rs37054, rs3809594, rs3809596, rs6499962, rs7189568, rs7205071, rs8049393, rs8054895, rs863433, rs950843, rs9926577	Common variants at ten loci modulate the QT interval duration in the QTSCD Study.	rs7188697
Red blood cell traits	3	CPT1B, ECGF1, TYMP	kgp24709736, rs12148, rs140522, rs140523, rs2782	Seventy-five genetic loci influencing the human red blood cell.	rs140522
Renal function-related traits (BUN)	1	THBS3	kgp10676451, kgp4656286, kgp4859340, kgp8652154, rs11264337, rs11264338, rs11264339, rs2049805, rs2075571, rs2990245, rs3814316, rs4072037, rs4971100, rs914615	Meta-analysis identifies multiple loci associated with kidney function-related traits in east Asian populations.	rs2049805
Rheumatoid arthritis	6	ARAP1, CENTD2, HLA-F, LOC253039, LY6G5C, RNASET2	GA028274, kgp11075358, kgp11138329, kgp12482760, kgp1753996, kgp2850730, kgp3245966, kgp464529, kgp4862811, kgp668171, kgp766516, kgp8167293, kgp818352, kgp8303535, kgp9111185, kgp9568439, rs1014530, rs10484530, rs10818488, rs10946204, rs12183084, rs12529876, rs12576058, rs1610677, rs1872126, rs2001114, rs204295, rs2282860, rs2301436, rs239935, rs341053, rs3761846, rs3761847, rs6902119, rs6907666…	Common variants at the promoter region of the APOM confer a risk of rheumatoid arthritis., Genome-wide association study meta-analysis identifies seven new rheumatoid arthritis risk loci., Meta-analysis identifies nine new loci associated with rheumatoid arthritis in the Japanese population., Pathway-driven gene stability selection of two rheumatoid arthritis GWAS identifies and validates new sus…	rs1610677, rs3093023, rs3761847, rs3781913, rs805297, rs881375
Sarcoidosis	1	TRPT1	rs510372	A novel sarcoidosis risk locus for Europeans on chromosome 11q13.1.	rs479777
Schizophrenia	1	LSM1	kgp1042537, kgp11341169, kgp1175064, kgp1807986, kgp1938999, kgp240436, kgp3569684, kgp3766418, kgp4480356, kgp5602620, kgp6558176, kgp6609897, kgp6925651, kgp7981588, kgp8978894, rs10095753, rs10101168, rs10107763, rs10958670, rs11774214, rs11783967, rs11986274, rs12678205, rs13317, rs1488934, rs1488935, rs1488936, rs1599918, rs16887244, rs16887273, rs17435276, rs1906672, rs2234555, rs2280847, r…	Common variants on 8p12 and 1q24.2 confer risk of schizophrenia.	rs16887244
Sphingolipid levels	1	LOC255167	rs1566039	Genome-wide association study identifies novel loci associated with circulating phospho- and sphingolipid concentrations.	rs1566039
Stevens-Johnson syndrome and toxic epidermal necrolysis (SJS-TEN)	1	HCG27	rs3130501	Genome-wide association study of Stevens-Johnson Syndrome and Toxic Epidermal Necrolysis in Europe.	rs3130501
Systemic lupus erythematosus	2	HLA-DRB5, UBE2L3	kgp10086042, kgp10791374, kgp10993269, kgp11057669, kgp11097589, kgp11111197, kgp112624, kgp11434010, kgp11488527, kgp11503156, kgp11525948, kgp11670806, kgp11899131, kgp11951896, kgp12220543, kgp12264864, kgp12292865, kgp12336002, kgp1497861, kgp1727184, kgp1770756, kgp1830625, kgp1900289, kgp2124132, kgp2421267, kgp2618142, kgp2915226, kgp2944558, kgp296173, kgp3013361, kgp3073572, kgp3097457, …	Genome-wide association study in a Chinese Han population identifies nine new susceptibility loci for systemic lupus erythematosus., Meta-analysis followed by replication identifies loci in or near CDKN1B, TET3, CD80, DRAM1, and ARID5B as associated with systemic lupus erythematosus in Asians.	rs131654, rs9270984, rs9271100
Systolic blood pressure	5	C15orf17, CSK, LY6G5C, MTHFR, USMG5	kgp10151543, kgp12435695, kgp1759804, kgp2626044, kgp3256932, kgp3959331, kgp4017153, kgp452259, kgp5856185, kgp7193421, kgp7228049, kgp7588133, kgp9173836, rs11191593, rs11636952, rs12567136, rs13306553, rs13306556, rs13306561, rs1378940, rs1378942, rs1537516, rs17037390, rs17037396, rs17037397, rs17037425, rs17367504, rs17421560, rs2050265, rs2066470, rs2076003, rs2076004, rs2168518, rs2236797,…	Genetic variants in novel pathways influence blood pressure and cardiovascular disease risk., Genome-wide association study identifies eight loci associated with blood pressure., Genome-wide association study of blood pressure and hypertension.	rs1004467, rs1378942, rs17367504, rs805303
Triglycerides	1	NRBF2	kgp10931301, kgp1877178, rs10761742, rs7098614, rs7923609	Biological, clinical and population relevance of 95 loci for blood lipids.	rs10761731
Tumor biomarkers	1	FAM3B	kgp1207290, kgp8349177, rs441810	A genome wide association study of genetic loci that influence tumour biomarkers cancer antigen 19-9, carcinoembryonic antigen and &#x003b1; fetoprotein and their associations with cancer risk.	rs441810
Type 1 diabetes	5	HLA-DRB5, HOXA5, LOC650557, SULT1A2, TUFM	GA023702, GA023720, GA031269, kgp10004293, kgp10068472, kgp1028867, kgp10300738, kgp10438878, kgp11183228, kgp11545931, kgp11579019, kgp12156514, kgp1576216, kgp17263711, kgp1774491, kgp2161314, kgp2275154, kgp2281699, kgp2647799, kgp300464, kgp3193328, kgp3705618, kgp3855964, kgp391239, kgp4151029, kgp4501731, kgp4618664, kgp5024284, kgp519135, kgp528534, kgp5334779, kgp6110830, kgp648083, kgp65…	Genome-wide association study and meta-analysis find that over 40 loci affect risk of type 1 diabetes., Genome-wide association study of 14,000 cases of seven common diseases and 3,000 shared controls., Meta-analysis of genome-wide association study data identifies additional type 1 diabetes risk loci.	rs4788084, rs7804356, rs9272346
Type 1 diabetes autoantibodies	2	SULT1A2, TUFM	GA031269, rs4788069	Genome-wide association analysis of autoantibody positivity in type 1 diabetes cases.	rs4788084
Type 2 diabetes	2	MAEA, PSTPIP1	kgp1865546, kgp2953632, kgp5092636, kgp5865861, kgp6242706, kgp8347386, kgp9009344, kgp9486298, kgp9924176, kgp997727, rs11247980, rs11632941, rs11933855, rs17164620, rs3743478, rs3806754, rs4243045, rs6599300	Genome-wide association study in individuals of South Asian ancestry identifies six new type 2 diabetes susceptibility loci., Meta-analysis of genome-wide association studies identifies eight new loci for type 2 diabetes in east Asians., Stratifying type 2 diabetes cases by BMI identifies genetic risk variants in LAMA1 and enrichment for risk variants in lean compared to obese cases.	rs6815464, rs7178572
Ulcerative colitis	6	HLA-DRB5, LOC650557, MANBA, NFKB1, PIM3, UTS2	GA018284, kgp10720615, kgp12077599, kgp2108660, kgp22797454, kgp7023928, kgp7525711, kgp789930, kgp9442604, rs1020759, rs11733293, rs118882, rs12758337, rs137862, rs1585213, rs1598859, rs1599961, rs1609798, rs161802, rs17032705, rs17367289, rs225100, rs225106, rs225119, rs225132, rs226242, rs226251, rs230491, rs230498, rs230515, rs230519, rs230528, rs230535, rs230541, rs230542, rs2493215, rs29032…	Genome-wide association study for ulcerative colitis identifies risk loci at 7q22 and 22q13 (IL17REL)., Genome-wide association study of ulcerative colitis in Koreans suggests extensive overlapping of genetic susceptibility with Caucasians., Host-microbe interactions have shaped the genetic architecture of inflammatory bowel disease., Meta-analysis identifies 29 additional ulcerative colitis risk…	rs35675666, rs3774959, rs5771069, rs6927022, rs9271366
Urate levels	2	SF1, THBS3	kgp10265459, kgp10676451, kgp12119258, kgp2279666, kgp3983980, kgp4656286, kgp4689319, kgp4859340, kgp498158, kgp5453329, kgp7644840, kgp8652154, kgp8756104, rs10897525, rs11264337, rs11264338, rs11264339, rs1143937, rs17146121, rs2049805, rs2075571, rs2990245, rs3741398, rs3809076, rs3814316, rs4072037, rs474707, rs477549, rs483962, rs489192, rs4971100, rs523200, rs532747, rs606458, rs624975, rs…	Genome-wide association analyses identify 18 new loci associated with serum urate concentrations., Genome-wide association study for serum urate concentrations and gout among African Americans identifies genomic risk loci and a novel URAT1 loss-of-function allele.	rs11264341, rs606458
Ventricular conduction	1	UBE2L3	rs131654	Common variants in 22 loci are associated with QRS duration and cardiac ventricular conduction.	rs13165478
Vitiligo	2	HCG4, RNASET2	rs2236313, rs6904029	Genome-wide association study for vitiligo identifies susceptibility loci at 6q27 and the MHC., Variant of TYR and autoimmunity susceptibility loci in generalized vitiligo.	rs2236313, rs6904029
Weight	1	TUFM	kgp5388595, rs8049439	Genome-wide association yields new sequence variants at seven loci that associate with measures of obesity.	rs7498665
	0		Error, Number of significant probes in 114 samples which are validated in GWAS using rsquared=0.8: 67464
