# Supplementary material for: Genome-wide analysis of the genetic regulation of gene expression in human neutrophils
Source: Nat Commun. 2015 Aug 10;6:7971. doi: 10.1038/ncomms8971 (PMC4918343; doi:10.1038/ncomms8971)
Supplement: Supplementary Data 3 — Complete list of 407 significant probes in neutrophils (current study) which are validated in fairfax monocyte dataset using rsquared=0.8 [file ncomms8971-s4.xlsx]

## Sheet: Sheet1
Number of significant probes in neutrophils (current study) which are validated in fairfax monocyte dataset using rsquared=0.8: 407
ILMN_1707137	rs12450894,rs28701847,rs4567793,rs7502594,rs35067709,rs34637009,rs62053092,rs6565724,rs7501541,
ILMN_1713803	rs4567793,rs7502594,
ILMN_1787815	rs4813621,rs6051524,rs35635123,rs742605,rs2003702,rs11698987,
ILMN_1778374	rs2072308,rs73918148,rs12609912,rs12609053,rs12609063,rs2238540,rs2238542,rs2238545,rs12611131,rs2283569,rs2283570,rs2283573,rs28921990,rs2283574,rs1803202,rs12608994,rs12609013,rs2229664,rs28992474,rs111747582,rs28992483,rs28992484,rs28992485,rs6757,rs28992491,rs2238546,rs28992492,rs28992494,rs73918143,rs73918144,rs73918145,rs73918146,rs79361899,rs76485498,
ILMN_1731001	rs336416,rs4735895,rs62486234,rs62486208,rs1669716,rs2878547,rs10107345,rs7822126,rs3735933,rs7013206,rs7818950,rs1669675,rs12114133,rs1018225,
ILMN_2104696	rs336416,rs4735895,rs2335875,rs12115088,rs1703929,rs1703930,rs233695,rs1669669,rs11778883,rs58337462,rs58759002,rs2335876,rs6987713,rs3735933,rs7013206,rs4735900,rs10103269,rs1669675,rs12114133,rs1018225,
ILMN_1804822	rs2008022,
ILMN_1782095	rs805883,rs571126,rs486484,rs491100,rs656768,rs519326,rs685119,
ILMN_1706959	rs9896110,rs7219458,rs1054083,rs3744750,rs3863496,rs77043720,rs2586304,
ILMN_1664542	rs8052688,rs28510571,rs8063,
ILMN_1657624	rs1884388,rs1028508,rs2317652,rs2144545,rs910619,rs6079133,rs932524,rs6131506,rs6079138,rs11699735,rs6033807,rs3088080,rs6891,rs9575,rs6105165,rs1884391,rs6042244,rs2144546,rs6042268,rs6042292,rs6079139,rs13063,rs3171292,rs4546067,rs6131519,rs6042499,rs6135061,rs6135063,rs6079325,rs1883934,rs6042667,rs2179810,rs6042675,rs6033949,rs6033951,
ILMN_2366719	rs6131468,rs4814229,rs6042066,rs6033697,rs6033698,rs6042088,rs6033709,rs6033710,rs8124053,rs6042172,rs4814240,rs6105102,rs36018423,rs6042117,rs6042118,rs11087052,rs6109893,rs6109894,rs6033715,rs6042131,rs4814237,rs67151690,rs2144542,rs2144543,rs6042158,rs6042160,rs6033726,rs6033728,rs6033729,rs6109912,rs6033732,rs6042170,rs6042175,rs5019244,rs750424,rs6033744,rs6042207,rs6042208,rs6134916,rs48142…
ILMN_1674926	rs2250625,rs55855802,rs2854109,rs2074458,rs2854112,rs6510654,
ILMN_2234970	rs10409851,rs12460862,rs759071,rs28754467,rs10407667,rs12462311,rs11879830,rs759072,rs4806874,rs10415622,rs2302490,rs4807317,rs4807318,rs9304897,rs7257863,rs7255506,rs7252598,rs8109943,rs6510699,rs7008,rs8101456,rs4807324,rs10424287,rs10403752,rs12459369,rs8101086,rs12608998,rs9797821,rs8105402,rs6510700,rs7009,rs4807322,rs4807323,rs7255969,rs57681989,rs1860938,rs3745813,rs7256139,rs2302491,rs230…
ILMN_2382505	rs7934793,rs367035,rs438263,
ILMN_1674285	rs6920145,rs9392445,rs9378753,rs6920013,rs1054133,rs1040860,rs1040859,rs7772664,rs8583,rs9405603,rs9405604,rs2070999,rs4149359,rs3757080,rs2180984,rs28383634,rs3799204,rs4149365,rs4149366,rs4149367,rs4149368,rs57563768,rs4149361,rs2756075,rs6596929,rs9378352,rs3823095,rs3823093,rs3823094,rs13193229,rs12192697,rs3734479,rs11242818,rs4594994,rs4323352,rs6918129,rs6940634,rs6902179,rs7741303,rs77458…
ILMN_1891944	rs2741916,rs1834026,rs2075851,rs2741913,rs7200050,rs7200320,rs7200354,rs2741914,rs11077321,rs12445337,rs12445340,rs2735540,rs8059074,rs2741915,rs8047557,rs2735541,rs2735542,rs56072204,rs12709237,rs2113248,rs2113249,rs2550401,rs2735544,rs2735545,rs11228,rs2238400,rs7187479,rs10221044,rs12447421,rs12917706,rs62034683,rs2238401,rs12598599,rs71998,rs11860052,rs71999,rs224234,rs450021,rs2741918,rs2741…
ILMN_1845157	rs4971514,rs7593516,rs7574517,rs11691759,rs12993215,rs4641971,rs9752251,rs13429373,rs11679058,rs13385119,rs13431788,rs11127429,rs9750503,rs9309714,rs10188449,rs4535074,rs4535075,rs6767,rs6723101,rs6723126,rs11127432,rs9284795,rs9309715,rs12619851,rs55805319,rs13003003,rs13024572,rs12994811,rs9752314,rs12995016,rs9752321,rs28619526,rs9751941,rs13409102,rs13412581,rs9752760,rs9678647,
ILMN_3307940	rs3888654,
ILMN_2228453	rs9424282,rs1181874,rs1181871,rs1175551,rs2282455,rs9424283,rs7547679,rs9424284,rs7535775,rs2154068,rs2154067,rs6424053,rs7529427,rs7515345,rs7527199,rs7530315,rs10752721,rs4648407,rs6703035,rs1104856,rs9424303,rs9424304,rs9424308,rs9424288,rs4648414,rs1936378,rs58275801,rs2368535,rs4648415,rs75991152,rs2275834,rs9424310,rs10797343,rs6670916,rs2275832,rs2275828,rs6424058,rs7524765,rs17403836,rs61…
ILMN_1709814	rs3747580,rs3761679,rs7204624,rs11076830,rs7205189,rs11076831,rs9925719,rs3747581,rs934888,rs11647946,rs11648292,rs62039173,rs12447826,rs7204827,rs13335685,rs6500596,rs6500598,rs6500599,rs2304631,rs1139652,rs9926114,rs2896893,rs7200817,rs7201012,rs4785962,rs4785963,rs4785964,rs4786489,rs8061742,rs4786490,rs4786491,rs2304633,rs6500601,rs6500602,rs6500603,rs6500605,rs4786493,rs2304634,rs6500606,rs6…
ILMN_1794726	rs79836609,rs75430015,rs76194000,rs79769261,rs75987362,rs58366487,rs12051611,rs74251398,rs114841755,rs4609912,rs2302319,rs2277682,rs77185535,rs2302318,rs12602789,rs57416551,rs3966782,rs79315931,rs2243086,rs12602901,rs2586527,rs11078540,rs34377693,rs400688,rs238248,rs238245,rs2871188,rs6559,rs238243,rs35688913,rs452825,rs238229,rs238228,rs1859434,rs238234,rs238232,rs471064,rs886582,rs238237,rs2382…
ILMN_1790973	rs1470352,rs6076781,rs12151928,rs6116667,rs6053166,rs6038077,rs6053173,rs6116678,rs6116679,rs1040759,rs6053183,rs3746677,rs2295511,rs6038088,rs732817,rs6107592,rs3746678,rs6053189,rs6085030,rs62200260,rs6085019,rs6038090,rs6038091,rs34074825,rs1443989,rs1474948,rs6038094,rs6116694,rs16990756,rs4258867,rs6116695,rs4815771,rs16990762,rs4815773,rs6085033,rs1028549,rs1028550,rs6053204,rs6107598,rs349…
ILMN_3250614	rs4560,rs1133132,rs17136307,rs17343667,rs2240816,rs62456190,rs4724769,rs62456200,rs12672450,rs2302334,rs2302333,rs2302331,rs523254,rs852154,rs79187176,rs685415,rs672716,rs655692,rs852151,rs558030,rs581706,rs865901,rs646160,rs646156,rs642987,rs495124,rs631491,
ILMN_1752755	rs11064031,rs3782716,rs1582297,rs12306928,rs11064033,rs10849385,rs2885753,rs917568,rs7314208,rs2286608,rs10849387,rs10774394,rs10774397,rs10466915,rs10774398,rs7961844,rs12307072,rs917569,rs1814250,rs7966230,rs10849388,rs1968121,rs11064040,rs7304624,rs7956847,rs7971489,rs10849394,rs7978177,rs9738292,rs34047650,rs10849391,rs9888408,rs6489695,rs4356290,rs10774399,rs10774400,rs11064058,rs61908720,rs…
ILMN_1737611	rs2532501,rs2532500,rs2534698,rs2532499,rs2532498,rs2534710,rs1045548,rs7390,rs1045452,rs12964,rs2534712,rs13842,rs2240867,rs2534722,rs2534723,rs10849466,rs12316668,rs2532485,rs2534724,rs2532484,rs7315234,rs2532521,rs2532520,rs2532518,rs2532514,rs2532513,rs1319389,rs2109427,rs2532488,rs3095130,rs11614534,rs11064222,rs11610821,rs11608767,rs12817054,rs12312834,rs12822586,rs1981669,rs12580729,rs4764…
ILMN_2405756	rs2532501,rs2532500,rs2534698,rs2532499,rs2532498,rs2534710,rs1045548,rs7390,rs1045452,rs12964,rs2534712,rs13842,rs2240867,rs2534722,rs2534723,rs10849466,rs12316668,rs2532485,rs2534724,rs2532484,rs7315234,rs2532521,rs2532520,rs2532518,rs2532514,rs2532513,rs1319389,rs2109427,rs2532488,rs3095130,rs11614534,rs11064222,rs11610821,rs11608767,rs12817054,rs12312834,rs12822586,rs1981669,rs12580729,rs4764…
ILMN_1680129	rs3776446,rs3822433,rs3776444,rs2303711,rs6889694,rs6888601,rs506416,rs2303707,rs6876067,rs6555402,rs6555403,rs720846,rs1366297,rs502272,rs3776439,rs12374467,rs1560148,rs1560147,rs1560146,rs7717596,rs10454287,rs3733775,rs567289,rs3756429,rs3756427,rs4701742,rs6555405,rs7701663,rs3822431,rs3776436,rs3776435,rs3776434,rs3776433,rs2059840,rs11746505,rs13164691,rs6887702,rs10475338,rs10475339,rs37764…
ILMN_1787541	rs11064426,rs2301339,rs5443,rs2071058,rs2226955,rs2238114,rs66621175,rs2001004,rs7311510,rs2071065,rs2071066,rs6489739,rs7138740,rs6489740,rs9737885,rs10849531,rs7132019,rs76355614,rs11831556,rs12304851,rs2269358,rs7955412,rs7138526,rs6489741,rs710415,rs2239164,rs2239165,rs7299257,rs2187611,rs2187612,rs2886400,rs1007923,rs10849538,rs710416,rs9737890,rs2269357,rs2269359,rs2269360,rs11833856,rs1183…
ILMN_1739576	rs12794507,rs7931064,rs76949684,rs4758007,rs34796211,rs71474921,rs34625711,rs12805830,rs12793971,rs12575300,rs12577375,rs7928342,rs11758,rs35045958,rs12577557,rs11607941,
ILMN_2236625	rs12074701,rs60053761,rs58911040,rs72550038,rs12563693,rs12564368,rs12068202,rs76391507,rs12407642,rs10489448,rs12405361,rs12405385,rs12405387,rs78539762,rs161803,rs106968,rs226479,rs161826,rs161827,rs11121054,rs226482,rs226483,rs161818,rs161820,rs161822,rs226484,rs226485,rs531329,rs9657975,rs161811,rs161810,rs519546,rs76569733,
ILMN_1665457	rs10772678,rs11055459,rs10744034,rs11055474,rs10845785,rs7312129,rs7300199,rs11055481,rs6488608,rs11055461,rs10734867,rs7964329,rs10505733,rs1894823,rs7311932,rs73056605,rs7971286,rs73056607,rs7296660,rs7310649,rs7300836,rs7134202,rs7304977,rs7137970,rs7305088,rs6488616,rs11055569,rs11055571,rs11055588,rs57143511,rs10845821,rs11055602,rs6488618,rs12310416,rs10744040,
ILMN_1682259	rs10772678,rs11055459,rs10744034,rs11055474,rs10845785,rs7312129,rs7300199,rs11055481,rs6488608,rs10845821,rs11055602,rs6488618,rs12310416,rs10744040,
ILMN_1671818	rs12074701,rs60053761,rs58911040,rs72550038,rs12563693,rs12564368,rs12068202,rs76391507,rs12407642,rs10489448,rs12405361,rs12405385,rs12405387,rs78539762,rs161803,rs106968,rs226479,rs161826,rs161827,rs11121054,rs226482,rs226483,rs161818,rs161820,rs161822,rs226484,rs226485,rs531329,rs9657975,rs161811,rs161810,rs519546,rs76569733,
ILMN_1732198	rs12074701,rs60053761,rs58911040,rs72550038,rs12563693,rs12564368,rs12068202,rs76391507,rs12407642,rs10489448,rs12405361,rs12405385,rs12405387,rs78539762,rs161803,rs106968,rs226479,rs161826,rs161827,rs11121054,rs226482,rs226483,rs161818,rs161820,rs161822,rs226484,rs226485,rs531329,rs9657975,rs161811,rs161810,rs519546,rs76569733,
ILMN_1702759	rs6055433,rs1058007,rs2076015,rs6140481,rs6133520,rs6140488,rs6055451,rs6055452,rs11906221,rs6055455,rs2179132,rs6133523,rs72623513,rs6133519,rs4142417,rs2076016,rs2076014,rs2076013,rs6055438,rs6140484,rs6133521,rs6140490,rs1004042,rs6133522,rs16994331,rs6140491,rs6140492,rs6140493,rs6140494,rs6140495,rs6140496,rs6140497,rs6133524,rs6133525,rs6140498,rs6140499,rs6140500,rs6140501,rs6140502,rs6140…
ILMN_1787529	rs10846377,rs12321718,rs3782680,rs3782683,rs4883478,rs2277414,rs7970274,rs17801353,rs61922169,rs10846411,rs11057065,rs7308881,rs2072448,rs2072449,rs7842,rs2110070,
ILMN_2100815	rs2742519,rs79090116,rs118138849,rs1025438,rs2568034,rs72851596,rs2742521,rs12798311,rs2016844,rs909464,rs2056903,rs2742514,rs2653601,rs2742513,rs2742512,rs2568077,rs2653587,rs2568075,rs2246878,rs2568074,rs2247038,rs2742505,rs2742504,rs2653611,rs2568079,rs2742497,rs2742496,rs2316541,rs2742495,rs2568081,rs2742493,rs2653604,rs2742491,rs72852790,rs2568087,rs2568088,rs2742488,rs2568069,rs2742487,rs26…
ILMN_1753782	rs10414250,rs9305057,rs2335501,rs10408485,rs7250041,rs17204992,rs7247108,rs10412061,rs10854142,rs2033482,rs11670243,rs10418910,rs8112682,rs2099336,rs7251343,rs56151518,rs8110197,rs8100139,rs6512063,rs10412980,rs7255853,rs1835985,rs58009093,rs10410572,rs10422910,rs58371828,rs12460279,rs7252865,rs10745023,rs12150875,rs4804429,rs2082427,rs34853303,rs11673053,rs10411624,rs10408098,rs6512047,rs8108141…
ILMN_1736453	rs4668,rs1047334,rs1047339,rs1047342,rs1129463,rs15814,rs1129464,rs3177567,rs2270121,rs1801760,rs1047367,rs4791910,
ILMN_1784608	rs2908700,rs2594072,rs2539933,rs253156,rs33870,rs33871,rs33872,rs253154,rs253152,rs253151,rs797598,rs253150,rs7962689,rs253149,rs253148,rs253147,rs253146,rs10743867,rs1597099,rs10772219,rs7959482,rs1597097,rs2268141,rs11615049,
ILMN_1663142	rs7957464,rs2166810,rs11525545,rs1447876,rs1447879,rs7302029,rs34183666,rs7316911,rs7303131,rs7306520,rs7314437,rs999185,rs6488238,rs1535651,rs1535652,rs1969785,rs1466086,rs12229020,rs61913541,rs7313235,rs35333643,rs10431294,rs12578560,rs17205511,rs10845019,rs611819,rs2922161,rs611821,rs612227,rs612270,rs7953702,rs479624,rs478829,rs477751,rs562839,rs562627,rs640817,rs643003,rs2760953,rs526157,rs5…
ILMN_1711453	rs73247978,rs10505741,rs74737544,rs17204944,rs74568970,rs11053519,rs7957464,rs2166810,rs11525545,rs1447876,rs1447879,rs7302029,rs34183666,rs7316911,rs7303131,rs7306520,rs7314437,rs999185,rs6488238,rs1535651,rs1535652,rs1969785,rs1466086,rs12229020,rs61913541,rs7313235,rs35333643,rs10431294,rs12578560,rs17205511,rs10845019,rs611819,rs2922161,rs611821,rs612227,rs612270,rs7953702,rs479624,rs478829,r…
ILMN_2292178	rs524994,rs526680,rs486890,rs7957464,rs2166810,rs11525545,rs1447876,rs1447879,rs7302029,rs34183666,rs7316911,rs7303131,rs7306520,rs7314437,rs999185,rs6488238,rs1535651,rs1535652,rs1969785,rs1466086,rs12229020,rs61913541,rs7313235,rs35333643,rs10431294,rs12578560,rs17205511,rs10845019,rs611819,rs2922161,rs611821,rs612227,rs612270,rs7953702,rs479624,rs478829,rs477751,rs562839,rs562627,rs640817,rs64…
ILMN_2403228	rs7957464,rs2166810,rs11525545,rs1447876,rs1447879,rs7302029,rs34183666,rs7316911,rs7303131,rs7306520,rs7314437,rs999185,rs6488238,rs1535651,rs1535652,rs1969785,rs1466086,rs12229020,rs61913541,rs7313235,rs35333643,rs10431294,rs12578560,rs17205511,rs10845019,rs611819,rs2922161,rs611821,rs612227,rs612270,rs7953702,rs479624,rs478829,rs477751,rs562839,rs562627,rs640817,rs643003,rs2760953,rs526157,rs5…
ILMN_1657527	rs7957464,rs2166810,rs11525545,rs1447876,rs1447879,rs7302029,rs34183666,rs7316911,rs7303131,rs7306520,rs7314437,rs999185,rs6488238,rs1535651,rs1535652,rs1969785,rs1466086,rs12229020,rs61913541,rs7313235,rs35333643,rs10431294,rs12578560,
ILMN_1757106	rs1287733,rs591142,rs7728887,rs13166215,rs4702690,rs7722341,rs13356145,rs7720490,rs7736581,rs2399888,rs13167011,rs13155132,rs2578647,rs2578648,rs2967944,rs2567585,rs2607292,rs2578610,rs2967943,rs2640709,rs2640712,rs2567584,rs2567583,rs2567565,rs2640711,rs2567566,rs2567567,rs2640707,rs2567568,rs2567569,rs2567570,rs2640708,rs2567582,rs2452874,rs2934219,rs2567588,rs2934222,rs2567578,rs2589667,rs2380…
ILMN_1766157	rs10219205,rs11042875,rs10840438,rs7941294,rs10219352,rs1964537,rs11042876,rs10840440,rs11042877,rs7358373,rs1062912,rs746164,rs16907989,rs10840441,rs11042882,rs7115310,rs11042883,rs3741034,rs918981,rs2288236,rs10840443,rs3741033,rs7126245,rs10770126,rs749045,rs10840444,rs12280275,rs7114603,rs10840450,rs2278125,
ILMN_1702526	rs9904211,rs4792016,rs17811318,rs201622,rs201617,rs56077681,rs4791419,rs74494312,rs28386835,rs2662959,rs7512,rs11078857,rs2066901,rs2662953,rs2157872,rs2106400,rs2520184,rs2520180,rs2662946,rs2662945,rs2254730,rs1509112,rs4792018,rs4792019,rs8075503,rs2520163,rs2520161,rs7214602,rs2520151,rs2271227,rs9898817,rs397278,rs387142,rs376174,rs403817,rs366196,rs394310,rs452038,rs369095,rs446432,rs387691…
ILMN_2078599	rs2071484,rs3760780,rs7256770,rs9305023,rs889366,rs35746002,rs12972904,rs72997078,rs11667775,rs12981552,rs8112083,rs11551815,rs72997090,rs9807915,rs9807882,rs11671741,rs4804608,rs4804611,rs8104211,rs34447952,
ILMN_1696360	rs2294139,
ILMN_1734830	rs72638684,rs55929441,rs11121827,rs10779764,rs6540999,rs10864539,rs11121828,rs1476413,rs1023252,rs12735869,rs6659541,rs7538516,rs4846043,rs4846045,rs1889292,rs2001584,rs2004445,rs10864542,rs4845882,rs10864543,rs3737966,rs3818762,rs1801131,rs1994798,rs6541003,rs4846052,rs4846054,rs12406667,rs12404124,rs198391,rs198392,rs198393,rs198397,rs198399,rs198401,rs535107,rs503040,rs198406,rs72638693,rs7263…
ILMN_1651385	rs198383,rs4846064,rs10864544,rs9661078,rs61402980,rs7364817,rs4846065,rs4846066,rs59952418,rs57077193,rs58495963,rs2273288,rs2273290,rs2180180,rs1130529,rs6668386,rs2103876,rs2878677,rs1810563,rs6672267,rs2236057,rs10864546,rs1042842,rs4846083,rs2336384,rs873457,rs61776516,rs7551874,rs4846085,rs2236056,rs4845892,rs2236058,rs11121847,rs74976972,rs730123,rs3088064,rs873458,rs2295281,rs56243319,rs6…
ILMN_1684391	rs11802668,rs72640296,rs72640297,rs72640298,rs72640301,rs2336380,rs2336381,rs2273286,rs72641005,rs113868586,rs112356577,rs72641006,rs72641008,rs41307745,
ILMN_1796245	rs1205171,rs12609353,rs10419408,rs3745648,rs10424001,rs4804737,rs8111370,rs10411443,rs11085818,rs6511843,rs10426080,rs2290689,rs2290688,rs8110185,rs10420014,rs10407116,rs7250751,rs1078264,rs2077544,rs4614850,rs2242512,rs2242514,rs11085822,rs4804209,rs10404876,rs2418568,rs2293682,rs7249143,rs7251196,rs4804738,rs2305796,rs6511840,rs6511841,rs6511842,rs2014639,rs2242515,rs1124820,rs11085823,rs126097…
ILMN_1703754	rs8089123,rs9951698,rs3809912,rs1474043,rs4995995,rs9965977,rs12954256,rs9948681,rs8088313,rs6505775,rs12955780,rs6505776,rs2902856,rs7233600,rs11663049,rs28619103,rs12605638,rs7229870,rs28641764,rs9783859,rs9949589,rs9949682,rs9783903,rs7243660,rs8097125,rs7234094,rs6505777,rs7226616,rs7237236,rs7234960,rs9961669,rs35790309,rs11080620,rs9964466,rs7241536,rs10221326,rs8097038,rs570505,rs478006,rs…
ILMN_2405305	rs1351520,rs1351522,rs1351521,rs4757133,rs1481881,rs11825452,rs11825504,rs11825506,rs34588274,rs35681858,rs11022721,rs11022722,rs11022723,rs6486110,rs1481879,rs1481877,rs1481876,rs4756761,rs4756762,rs4757134,rs11022725,rs11022726,rs11603808,rs4372426,rs9783306,rs55957464,rs7117317,rs35601753,rs11826480,rs4757135,rs4756763,rs12786955,rs4757136,rs7942486,rs34560638,rs61882109,rs34369393,rs4146385,r…
ILMN_1661622	rs499818,rs555100,rs498338,rs2439551,rs2458308,rs2496132,rs2458307,rs2496134,rs538190,rs2496135,rs507369,
ILMN_1673586	rs2304510,rs78001611,rs3773165,
ILMN_1655261	rs2430691,rs2430692,rs7310026,rs10846082,rs4272830,
ILMN_1673370	rs1134634,rs9997068,rs4270584,rs12499412,rs10214,rs7685083,rs13120905,rs13147590,rs10008376,rs10008975,rs7438356,rs6414765,rs4557256,rs4698402,rs7662032,rs57256420,rs12651550,rs7696127,rs6414767,rs4698409,rs1789,rs4453929,rs4616746,rs4631041,rs4470622,rs4333182,rs6449161,rs6414768,rs6850422,
ILMN_1770161	rs4541502,rs3213710,rs57326588,rs11931532,rs11944132,rs73123607,rs6844968,rs58978163,rs16892272,rs73123615,rs16892276,rs60913985,rs12651052,rs56381553,rs12645513,rs58335439,rs73123625,rs12643722,rs12640554,rs34559912,rs111541714,rs16892283,rs16892287,rs16892289,rs4321629,rs10516290,rs10516291,rs1058212,rs4342183,rs11724635,rs4698412,rs4273468,rs4698413,rs4538475,rs6835705,rs4698119,rs2286879,rs10…
ILMN_3298167	rs2015353,rs2779211,rs4239134,rs10491104,rs55676330,rs4791658,rs11651508,rs4792711,rs758853,rs3760298,rs11078321,rs2041459,rs2041460,rs3826360,rs9899002,rs3785633,rs12451075,rs2157992,rs9890012,rs8076864,rs6502488,rs9908031,rs1065822,rs3785631,rs1079533,rs11651290,rs3815039,rs11657912,rs9652828,rs3815038,rs12942295,rs9891379,rs11078330,rs9898313,rs2051736,rs8080706,rs12947205,rs11650678,rs178815,…
ILMN_1702229	rs5746995,rs971768,rs3827295,
ILMN_2349610	rs842244,rs842251,rs842247,rs842246,rs6770707,rs842253,rs842254,rs10087,rs842256,rs859703,rs842257,rs14080,rs1514892,rs842258,rs842259,rs842260,rs842287,rs1566973,rs1566972,rs842268,rs842274,rs842273,rs842272,rs842270,rs7637475,rs2672556,rs2470510,rs842284,rs2657598,rs563014,rs690241,rs489956,rs493626,rs689716,rs478483,rs842421,rs567541,rs690216,rs509464,rs6765960,rs541299,rs568798,rs690145,rs519…
ILMN_1679912	rs712874,rs842245,rs859702,rs842250,rs842252,rs842255,rs861479,rs2245708,rs842290,rs842289,rs842288,rs842269,rs842271,rs2657602,rs842285,rs842283,rs842282,rs2672555,rs2247316,rs949756,rs860923,rs689894,rs574668,rs690556,rs842423,rs555948,rs538180,rs565682,rs2459641,rs563395,rs690085,rs689823,rs689822,rs842424,rs483682,rs693626,rs568833,rs533038,
ILMN_2261973	rs842244,rs842251,rs842247,rs842246,rs6770707,rs842253,rs842254,rs10087,rs842256,rs859703,rs842257,rs14080,rs1514892,rs842258,rs842259,rs842260,rs842287,rs1566973,rs1566972,rs842268,rs842274,rs842273,rs842272,rs842270,rs7637475,rs2672556,rs2470510,rs842284,rs2657598,rs563014,rs690241,rs489956,rs493626,rs689716,rs478483,rs842421,rs567541,rs690216,rs509464,rs6765960,rs541299,rs568798,rs690145,rs519…
ILMN_1771620	rs2073055,
ILMN_2387952	rs10520842,rs62371291,rs62371319,rs256884,rs256891,rs256890,rs256888,rs419470,rs257176,rs171780,rs181941,rs168901,rs257174,rs382288,rs377978,rs257173,
ILMN_3251440	rs11024102,rs34927905,rs7123383,rs7127818,rs4237715,rs7118307,rs11024101,rs10832707,rs2353369,rs10832709,rs11024103,rs4757472,rs4141194,rs10832710,rs10766367,rs4757474,rs10766368,rs6486334,rs4757475,rs10832712,rs2302207,rs12575487,rs11024110,rs35248152,rs10832722,rs7113028,rs12577388,rs58047221,rs12794156,rs56030184,rs17472942,rs12420958,rs12577418,rs17560341,rs1987694,rs7478986,rs34724588,rs3950…
ILMN_1799381	rs1541533,rs2354863,
ILMN_1770732	rs8065832,rs7208065,rs4985705,rs4985752,rs1736219,rs1708620,rs1708619,rs1708618,rs1736215,rs1736214,rs1613416,rs1736213,rs1708629,rs1708627,rs1736202,rs1736200,rs1708623,rs1736210,rs3182911,rs9890657,rs12947291,rs8070574,rs7219248,rs7220275,rs12450037,rs4985761,rs12935953,rs3853545,rs1029830,rs1029832,rs8072402,rs12452947,rs8072869,rs9903294,rs1029829,rs12602871,rs76045368,rs41337846,rs76246042,r…
ILMN_1757388	rs7256566,rs60182772,rs62126178,rs12459161,rs62126179,rs59587922,rs10414777,rs7258339,rs7254860,rs7254151,rs7255142,rs2288541,rs2288540,rs10426800,rs3745164,rs891204,rs891203,rs891201,rs2082016,rs14129,rs7258100,rs12608653,rs2288539,rs6512178,rs2014686,rs1078127,
ILMN_1771223	rs742795,rs2244416,rs737428,rs2235909,rs2014725,rs2235924,rs2235922,rs2014719,rs2014718,rs2273111,rs11203298,rs61767325,rs7547459,rs2746518,rs2746517,rs2076613,rs2235919,rs2076612,rs2076611,rs2076610,rs2076609,rs2076608,rs2235918,rs2076607,rs2235917,rs2746515,rs2746514,rs11576552,rs2281375,rs932454,rs2243403,rs2244949,rs2746510,rs2647183,rs2746509,rs2746508,rs2746507,rs2235916,rs2235915,rs2235914…
ILMN_1706426	rs6080761,rs6080757,rs6034875,rs3790316,rs3790315,rs6080765,rs3790307,rs13036464,rs7272098,rs6044953,rs6131985,rs6131986,rs6131988,
ILMN_1663035	rs11649804,rs8067439,rs12453837,rs11868035,rs2297508,rs4925115,rs8066560,rs11078398,rs3818717,rs3803763,rs11654081,rs2350976,rs11652881,rs4925114,rs12941356,rs11656665,rs12953299,rs9899634,rs12450799,rs4925116,rs12952723,rs9902941,rs11657130,rs11652144,rs4924821,rs12938501,rs7359509,rs9891957,rs8078756,rs9906673,rs3183702,rs2236513,rs9915776,rs3744115,rs1052299,rs1108648,rs7501812,rs12946746,rs12…
ILMN_2176251	rs62208127,rs73097460,rs17802375,rs62208159,rs62209760,rs8120495,
ILMN_1684054	rs35305827,rs10503609,rs7387912,rs7387916,rs7386629,rs6586683,rs12155668,rs12155885,rs2299604,rs2299606,rs2299607,rs13278381,rs12548139,rs4921832,rs4921833,rs4921566,rs4921567,rs4921834,rs1049874,rs35815009,rs57671612,rs1071645,rs12547845,rs12549594,rs966118,rs7460890,rs7464995,rs60767394,rs6586685,rs7388380,rs7387072,rs6586686,rs6586687,rs7461977,rs3753115,rs3753116,rs3753117,rs17515291,rs611089…
ILMN_1761044	rs5746828,rs41258424,rs2073762,rs5746832,rs5748427,rs5993830,rs2073768,rs12483857,rs2239894,rs59469159,rs73148919,rs17209798,rs59279356,rs5748432,rs2073769,rs2269726,rs880194,rs73148920,rs73148917,rs73148921,rs2269725,rs76698965,rs748806,rs12484377,rs2073770,rs12485220,
ILMN_2158003	rs57090641,rs1079165,rs60170051,rs62120437,rs41347350,rs12461701,rs12461751,rs4393694,rs7247237,rs7247767,rs7248070,rs1421720,rs75380378,rs4808125,rs8103549,rs12463315,rs59961449,rs1549143,rs115517891,rs17711565,
ILMN_1774432	rs74273067,rs3736775,rs6112023,rs6075369,rs6105941,rs6112033,rs6112035,rs6112036,rs2145249,rs6132084,rs6132085,rs10485582,rs6075373,rs6045485,rs6081232,rs6045486,rs6081233,rs6081245,rs6081247,rs6081250,rs6081256,rs6081261,rs6075386,rs6045536,rs4814770,rs4813336,rs932586,rs16979460,rs4814773,rs6081292,rs12151906,rs6081296,rs6112068,rs6081303,rs34825170,rs6081308,rs6081311,rs6081317,rs16979505,rs60…
ILMN_1780987	rs11668677,rs11672216,rs73922843,
ILMN_1804113	rs16995922,rs77730920,rs10402074,rs11669988,
ILMN_1685631	rs74695215,rs8105984,rs2074296,rs8105094,rs2074298,rs2074299,rs2074300,rs2074301,rs2074303,rs10419998,rs10419245,rs735273,rs8103496,rs11882123,rs2017964,rs2074550,rs8101938,rs6511026,rs2269873,rs4808937,rs7254927,rs2023882,rs2023883,rs2301786,rs1010207,rs1859287,rs12459676,rs2315025,rs8108647,rs7259434,rs3934667,rs12460764,rs7254230,rs4808194,rs7247309,rs3764567,rs1009136,rs67720221,rs12985655,rs…
ILMN_1728698	rs2353917,rs35453590,rs12446804,rs12447418,rs12919749,rs7185258,rs55970477,rs12922495,rs8057910,rs8062533,rs8045799,rs11862127,rs13338528,rs12928241,rs6497381,rs8063463,rs34319910,rs12927099,rs11866114,rs8050874,rs8050884,rs9925444,rs12708624,rs35132880,rs9302382,rs2074171,rs9925774,rs2074173,rs3764315,rs10492785,rs3751821,rs2285661,rs4238674,rs16972174,rs4782256,rs7185465,rs7200119,rs7185836,rs9…
ILMN_1659857	rs474117,rs6003796,rs674478,rs5751852,rs73161000,rs12053811,rs5760531,rs73162812,rs5751939,rs5760678,rs73162825,rs5760822,rs75516372,rs5760985,rs73162874,rs5761433,rs2023715,rs5996576,rs647660,rs73159197,rs13471,rs116327959,rs5760697,rs5760728,rs73162829,rs5760910,rs41281579,rs12162703,rs77948203,rs5761323,rs5761464,rs508183,rs6004060,rs16988764,rs73160995,rs5760513,rs73162810,rs10483104,rs113768…
ILMN_1753393	rs17277375,rs11624126,rs58333467,rs12050102,rs4465523,rs11160711,rs11626277,rs999692,
ILMN_1677877	rs465500,rs458361,rs460106,rs463426,rs59391722,rs2266959,rs2256609,rs2266961,rs5749495,rs12484550,rs9621715,rs2283789,rs5749502,rs2266963,rs5754344,rs4821116,rs131654,rs2283790,rs131665,rs140489,rs140491,rs140492,rs140498,rs140499,rs181359,rs181360,rs181362,rs181363,rs181366,rs5749485,rs73166622,rs5754217,rs5749493,rs4820091,rs5998599,rs1034329,rs5998619,rs73166632,rs2070512,rs5754295,rs5994638,r…
ILMN_1730628	rs2007798,rs2284954,rs2281643,rs8005768,rs12887160,rs12885304,rs1999731,rs11156753,rs10147981,rs4982378,rs12882380,rs10782378,rs1957338,rs1980657,rs12435821,rs10459476,rs10459477,rs3748340,rs4982381,rs12883160,rs2319522,rs4386048,rs4981344,rs10131167,
ILMN_1714592	rs657624,rs541244,rs476582,rs477679,rs530104,rs1253904,rs532545,rs602950,rs2072671,rs589942,rs66731853,rs588485,rs472629,rs471760,rs2320237,rs72649191,rs35182793,rs72649199,rs4655226,rs34840123,rs72650810,rs72650813,rs72650818,rs116273158,
ILMN_2278653	rs4808279,rs67876192,rs12327638,rs4809140,rs4809141,rs4809146,rs4809147,rs12608625,rs34835488,rs11879044,rs8112960,rs35465051,rs3817397,rs8111313,rs1533674,rs2884699,rs73029504,rs12973203,rs75252002,rs34692125,rs7250457,rs7250470,rs7250663,rs7251111,rs7254018,rs7255081,rs7254378,rs35229762,rs1520068,rs8109757,rs1520069,rs1520070,rs4809151,rs4809152,rs4809153,rs12979255,rs7260514,rs2139530,rs10854…
ILMN_1695413	rs4808279,rs67876192,rs12327638,rs4809140,rs4809141,rs4809146,rs4809147,rs12608625,rs8112960,rs35465051,rs3817397,rs8111313,rs1533674,rs2884699,rs73029504,rs12973203,rs75252002,rs34692125,rs7250457,rs7250470,rs7250663,rs7251111,rs7254018,rs7255081,rs7254378,rs35229762,rs1520068,rs8109757,rs1520069,rs1520070,rs4809151,rs4809152,rs4809153,rs12979255,rs7260175,
ILMN_3247826	rs7957415,rs79604506,rs1860948,rs7974817,rs2417981,rs2417983,rs738028,rs6487224,rs7136175,rs7137034,rs714356,rs714357,rs7980957,rs2192179,rs2192182,rs2302499,rs2302500,rs4388944,rs7964568,rs6487226,rs4551820,rs4423237,rs12423128,rs12423151,rs6487230,rs7133827,rs7309539,rs7297084,rs3825289,rs3213211,rs3782660,rs7314131,rs11046044,rs11835956,rs738027,rs12423381,rs7133131,rs1024734,rs7973116,rs72981…
ILMN_1787885	rs4872276,rs4872277,rs6557791,rs6557794,rs7820576,rs2309308,rs1456,rs11776748,rs11352,rs1973254,rs35497596,rs1552284,rs2279354,rs1552285,rs2279355,rs1005901,rs1005900,rs3739435,rs7825990,rs7840124,rs7830885,rs7844781,rs7817171,rs7821323,rs6557822,rs6557823,rs62494023,rs4451312,rs7831711,rs7836362,rs7836481,rs6994872,rs6557829,rs6557830,rs6557831,rs7828077,rs11135859,rs11779694,rs7832537,rs1268152…
ILMN_1675156	rs2473307,rs10799730,rs2255282,rs2473288,rs2473287,rs67111920,rs2501286,rs2473285,rs2473283,rs2473282,rs7525439,rs7525440,rs7525444,rs4655015,rs4655016,rs4654781,rs2473281,rs2473279,rs2473277,rs3117046,rs2038106,rs3117045,rs3123459,rs3117044,rs2501279,rs2473330,rs1534949,rs7521775,
ILMN_1901198	rs2473307,rs10799730,rs2255282,rs2473277,rs7542242,rs3754496,rs17837951,rs2268179,rs2268177,rs7412010,rs2235529,rs12037376,rs61768001,rs3820282,rs56318008,rs55938609,
ILMN_1690982	rs738806,rs2012124,rs5760093,rs1007888,rs2000467,rs2000468,rs4822450,rs4820571,rs5751760,rs5751761,rs2000469,rs5760095,rs5760097,rs4822451,rs5760099,rs5760102,rs4820572,rs5760106,rs2330634,rs2330635,rs2877178,rs2154593,rs5760107,rs5760108,rs5751770,rs5760109,rs2154594,rs2186366,rs4822452,rs4822453,rs4822454,rs4822455,rs1002286,rs4822458,rs5751775,rs5751776,rs9612520,rs4822466,rs5760098,rs9608219,…
ILMN_1730054	rs5996631,rs4461358,rs4585126,rs915589,rs11090298,rs6003959,rs6519489,rs3884794,rs12628618,rs5760176,rs5751792,
ILMN_1759787	rs844832,rs844834,rs844820,rs844824,rs1884656,rs1884657,rs844835,rs844836,rs844837,rs844838,rs844839,rs844843,rs844844,rs844847,rs844849,rs844867,rs844869,rs844872,rs844873,rs844841,rs844885,rs844870,
ILMN_1752728	rs2267960,rs10917420,rs7519640,
ILMN_1766169	rs2200509,rs10771128,rs9988971,rs4400889,rs718567,rs2220270,rs10743521,rs10743522,rs7966783,rs4963808,rs10466800,rs16928089,rs3736211,rs2220271,rs12301149,rs73079568,rs73079570,rs73061805,rs115321699,rs73061817,rs2133583,rs11615863,rs73061812,rs954199,rs7307610,rs4143212,rs73079552,rs2133584,rs11047684,rs2133582,rs12310054,rs12302883,rs73079576,rs11047685,rs1392195,rs59258370,rs12319639,rs2062497…
ILMN_2408102	rs1046453,rs2012729,rs3747129,
ILMN_1813475	rs7495174,rs7497270,rs58843292,rs12593929,rs79494067,rs77186129,rs61585051,rs8025035,rs75165924,rs61368565,rs7496228,rs7165158,rs76512054,rs76517692,rs7497759,rs7495114,rs11074326,rs61511707,rs57079108,rs61756153,rs58164482,rs73362608,rs74400391,rs74417197,rs8182028,rs8182077,rs111334430,rs79087600,rs12904397,rs60025758,rs12592363,rs16950927,rs2240203,rs2346050,rs75973130,rs16950987,rs12592730,rs…
ILMN_1651496	rs72834694,rs75499503,rs806973,rs9379827,rs112309636,rs72834696,rs9366639,rs9379829,rs9379830,rs2183947,rs4486004,rs2066295,rs1009181,rs9379828,rs1059490,rs9379831,
ILMN_1700518	rs1796520,rs742090,rs1796521,rs1624440,rs2237236,rs9295689,rs3734540,rs1977198,rs1407045,rs7356988,rs4712987,rs3799379,rs3208733,rs4320356,rs9366657,rs9379874,rs3846845,rs3846846,rs2024970,rs1056668,rs35355150,rs4573,rs6926629,rs6903973,rs2255070,rs1321479,rs9461259,rs9467774,rs3736781,rs3736782,rs9393728,rs1056667,rs9467775,rs9393729,rs4713006,rs1535276,rs6925703,rs6910899,rs9461267,rs9357010,rs…
ILMN_1718271	rs9581861,rs9581863,rs1885991,rs1885990,rs9579085,rs9581864,
ILMN_1797341	rs57217461,rs12738345,rs35738294,rs71636769,rs34585496,rs4579782,rs71514277,rs12756154,rs35560426,rs59715866,rs12737946,rs12742115,rs35021342,rs35615194,rs76133297,rs111707709,rs17162313,rs12743862,rs12729652,rs80036989,rs35041418,rs71636773,rs34885854,rs71636777,rs34681611,rs34201939,rs12685,rs71636779,rs12748152,rs34928032,rs12746395,rs17162315,rs17162316,rs71636786,rs12747620,rs12744003,rs3472…
ILMN_1744068	rs2305451,rs13251987,rs17487788,rs1377338,rs11779927,rs28507502,rs2305452,rs11786004,rs13261052,rs1563055,rs2290371,rs4732820,rs13282722,rs4732822,rs34460067,rs12548838,rs13248070,rs13250007,
ILMN_1753582	rs12023566,rs11247702,rs11247703,rs1467464,rs11247705,rs6564,rs6565,rs1474908,rs11247706,rs6660899,rs10751724,rs10794507,rs10751725,rs7356,rs6662916,rs6691656,rs3766396,rs2295367,rs2078328,rs1000431,rs1000432,rs12067053,rs12070659,rs6679432,rs2064710,rs2064709,rs12070173,rs7520860,rs6598912,rs7535816,rs7536088,rs2474470,rs2749110,rs2749119,rs6700473,rs2815707,rs1884469,rs72872888,rs4313418,rs5564…
ILMN_1685978	rs905909,rs2938867,rs61786981,rs111715719,rs2481974,rs2456267,rs2453918,rs61786982,rs61787028,rs905908,rs12132169,rs2011083,rs788634,rs788635,rs1049504,rs12095236,rs4243822,rs4387200,rs61787030,rs510379,rs3767306,rs490633,rs12402264,rs12402284,rs496778,rs11247763,rs536890,rs537713,rs539700,rs61787035,rs4908393,rs7518571,rs505966,rs12121731,rs567086,rs3753863,rs547100,rs559509,rs510803,rs474597,rs…
ILMN_2374692	rs2807742,rs2807740,rs2790430,rs2790431,rs2790460,rs1416817,rs2998285,rs4237390,rs2993981,rs2993982,rs2993987,rs2095901,rs2153300,rs2185293,rs2807728,rs1339704,rs2790442,rs2807759,rs2807758,rs332121,rs332128,rs231202,rs332132,rs332140,rs332142,rs332184,rs332186,rs332189,rs332191,rs332113,rs1034087,rs1272396,rs1780224,rs1961727,rs1265832,rs786881,rs678642,rs662025,rs621510,rs604352,rs2993985,rs332…
ILMN_1730005	rs2765219,rs9404976,rs2754767,rs386628,rs10484543,rs209184,rs209177,rs209176,rs422331,rs526983,rs9257274,rs9257280,rs209164,rs209160,rs209153,rs209152,rs209151,rs172326,rs2006758,rs429369,rs7750338,rs169679,rs209148,rs209146,rs209131,rs209130,rs209128,rs209126,rs209123,rs209122,rs2269553,rs209121,rs3132377,rs2894066,rs1237485,rs2015436,rs932776,rs1004062,rs6912843,rs4713186,rs2071790,rs763009,rs4…
ILMN_1655482	rs10484543,rs209177,rs422331,rs9257274,rs9257280,rs209151,rs172326,rs2006758,rs429369,rs7750338,rs209146,rs209131,rs2269553,rs209121,rs3132377,rs2894066,rs2015436,rs6912843,rs2071789,rs9257425,
ILMN_1762861	rs3116798,rs2394660,rs3131863,rs1476573,rs1476572,rs1610594,rs1611364,rs3757324,rs9258170,rs2076183,rs9258186,rs2235383,rs2523404,rs2735059,rs2272874,rs3736694,rs7773358,rs9258205,rs9258207,rs9258208,rs9258211,rs9258218,rs1626392,rs1737060,rs2743941,rs3903160,
ILMN_1800543	rs229215,rs229214,rs12898071,rs55725270,rs8022650,rs1074948,rs8020220,rs12881161,rs11846071,rs11626600,rs229168,rs7156431,rs229175,rs229227,rs229218,rs229221,rs229222,rs229228,rs183467,rs229171,rs7153747,rs12434151,rs229179,rs229184,rs229190,rs172946,rs170663,rs58049,rs229200,rs229201,rs229247,rs7154847,rs170665,rs448175,rs229231,rs2045180,rs229236,rs229237,rs447614,rs229240,rs229243,rs229141,rs2…
ILMN_1844611	rs6142617,rs6142608,rs6061159,rs6142609,rs4911543,rs2295035,rs2295036,rs4911545,rs6142613,rs6142614,rs6142615,rs6142616,rs6058528,rs76086951,rs6061173,rs4911197,rs4911546,rs2235898,rs2235899,rs2235900,rs2235901,rs2235902,rs2281358,rs74799653,rs2281360,rs6061185,rs6061186,rs4911547,rs6142620,rs4911548,rs6142621,rs6142622,rs4911550,rs3787369,rs1321415,rs6061197,rs6061198,rs2281364,rs6061203,rs45898…
ILMN_1775182	rs3594,
ILMN_1706990	rs9951480,rs1131709,
ILMN_1746436	rs3094225,rs3132538,rs130078,rs2240059,rs2073721,rs2073723,rs3130931,rs3130501,rs3130502,rs3132523,rs3130503,rs3130504,rs3132517,rs3094188,rs9263846,rs28362332,rs7762933,rs4713446,rs4713447,rs28362343,rs3094609,rs9501077,rs9263870,rs9263871,rs9263873,rs6921948,rs4446605,rs3094606,rs2894181,rs9263916,rs3130952,rs3132504,rs3132503,rs9263948,rs9263969,rs3130528,rs3132499,rs9264533,rs111916772,rs1119…
ILMN_2254635	rs4594268,rs4561481,rs8051304,rs889551,rs8062426,rs4889640,rs889549,rs10438639,rs11645526,rs11641624,rs8057320,rs8058867,rs7193943,rs3764327,rs7196256,rs12449089,rs3815801,rs8048583,rs2011491,rs929868,rs6565225,rs2359661,rs4447446,rs7499192,rs11641202,rs7206295,rs7192375,rs4889543,rs55742763,rs4077810,rs3087796,rs4597342,rs7195945,rs7195915,rs36100148,rs8060268,rs8044482,rs4506917,rs4411512,rs967…
ILMN_1763467	rs2242660,rs2242659,rs1046089,rs2844463,rs805303,rs805302,rs805301,rs813115,rs7029,rs7992,rs805257,rs1266076,rs805290,rs707918,rs805282,rs805281,rs805277,rs805274,rs805287,rs805286,
ILMN_1797893	rs169562,rs206335,rs206336,rs2146994,rs1207944,rs1207945,rs1207947,rs1207948,rs1088550,rs499966,rs497255,rs2761365,rs2761366,rs703225,rs548369,rs798274,rs703226,rs798273,rs642604,rs408069,rs207649,rs207650,rs808880,rs798265,rs798266,rs207632,rs207637,rs207644,rs621450,rs535783,rs207625,rs208434,rs208420,rs129480,rs797994,rs208426,rs208411,rs208414,rs3119702,rs687416,rs590383,rs561056,rs597860,rs5…
ILMN_3234226	rs499966,rs497255,rs2761365,rs2761366,rs9595617,rs9591001,rs9595595,rs11839309,rs9591012,rs9595628,rs9595630,rs35555940,rs9315167,rs743760,rs34916533,rs9337,rs35193668,rs2239748,rs9595795,rs4941612,rs7998440,rs8000071,rs7991314,rs7984903,rs7328733,rs7328939,rs10083285,rs7335710,rs7318297,rs12323094,rs12323101,rs1123462,rs7999125,rs718444,rs7332115,rs7332763,rs9591134,rs9591137,rs9595850,rs1161628…
ILMN_1661809	rs197697,rs197710,rs197707,rs197705,rs169105,rs7944652,rs7104571,rs956322,rs7933966,rs1007270,rs10767969,rs10767970,rs7103547,rs761282,rs7943715,rs4755454,rs4756329,rs4756330,
ILMN_1700428	rs9275793,rs9275915,rs9276017,rs5029394,rs9276162,rs7751842,rs9276291,rs9276296,rs7773694,rs7755597,rs2213565,
ILMN_1759250	rs2621416,rs13195441,rs2857204,rs2621367,rs2199874,rs2621358,rs2621338,rs2857118,rs2857115,rs2856997,rs2071474,rs2071473,rs2621326,rs2071472,rs2071469,rs1894408,rs1894407,rs1894406,rs2621323,rs2621321,rs2857103,rs2857101,rs241456,rs241454,rs241453,rs241451,rs241449,rs241447,rs241446,rs241445,rs241443,rs241441,rs241440,rs241429,
ILMN_1798233	rs1351383,rs1351382,rs4713600,rs3763346,rs2071534,rs2071477,rs2071476,rs6930981,rs9276820,rs9276825,rs7767288,rs7766900,rs1383267,rs1871667,
ILMN_3244521	rs11826269,rs4755351,rs12365424,rs10767982,rs10836013,rs2024968,rs10836017,rs4755485,rs2145299,rs112498700,rs3758742,rs4397819,rs11032134,rs12360973,rs11032110,rs10836007,rs11032112,rs1033717,rs1998158,rs10767984,rs10767985,rs4756428,rs11032126,rs10742291,rs752744,rs7127111,rs7111387,rs7111183,rs7127229,rs7111203,rs2273554,rs4756561,rs3802789,rs10836001,rs10836002,rs10836003,rs11032092,rs11032093…
ILMN_1733970	rs4879691,
ILMN_2307025	rs6060488,rs6120973,rs8116470,rs6119627,rs6087720,rs6088887,rs6060491,rs961020,rs6120994,rs6120998,rs73275433,rs41293080,rs1536147,rs6142416,rs6087723,rs1886695,rs4911183,rs2010565,rs6120995,rs6058276,rs3746410,rs761825,rs761826,rs6060504,rs11698601,rs761827,rs6060515,rs6058282,rs6060516,rs6060519,rs6579255,rs10211771,rs2207889,rs6060526,rs6060530,rs6058288,rs3787164,rs3787166,rs3787168,rs1248062…
ILMN_1670841	rs12481228,rs61191623,rs78084033,rs6060524,rs1118233,rs7273815,rs12480408,rs6060535,rs7261284,rs73905926,rs7267759,rs6058296,rs6060557,rs11699793,rs11699690,rs6060560,rs6060572,rs2050729,rs2425078,rs2425079,rs6058304,rs2425084,rs2425086,rs60646509,rs2425088,rs2425089,rs2425090,rs6060578,rs2425092,rs2425093,rs2425094,rs8124505,rs2378392,rs2425098,rs2425100,rs6060580,rs2425103,rs11699044,rs2425109,…
ILMN_1778347	rs10972003,rs10814080,rs10814084,rs10814091,rs10972047,rs7039222,rs10972063,rs10972064,rs10814102,rs10972032,rs7868756,rs4878560,rs7028914,rs7028928,rs7042547,rs7042250,rs950546,rs60277674,rs7853609,rs10814099,rs16935533,rs7875342,rs4879775,rs7848667,rs12238298,rs10972067,rs11790773,rs4878562,rs11790059,rs11791612,rs79061435,rs16924260,rs3892388,rs80080803,rs7861760,rs10814074,rs10814086,rs767603…
ILMN_2349444	rs10972003,rs10814080,rs10814084,rs10814091,rs10972047,rs7039222,rs10972063,rs10972064,rs10814102,rs10972032,rs7868756,rs4878560,rs7028914,rs7028928,rs7042547,rs7042250,rs950546,rs60277674,rs7853609,rs10814099,rs16935533,rs7875342,rs4879775,rs7848667,rs12238298,rs10972067,rs11790773,rs4878562,rs11790059,rs11791612,rs79061435,rs16924260,rs3892388,rs80080803,rs7861760,rs10814074,rs10814086,rs767603…
ILMN_2214603	rs78207779,rs5014384,rs4594164,rs79888893,rs79000843,rs77803033,rs8007274,rs8013540,rs60693825,rs3809449,rs80338392,rs62625038,rs76767804,rs77772792,rs79698726,rs77262868,rs2179890,rs8014377,rs7142489,rs61125355,rs7145474,rs75889859,rs9671773,rs12589079,rs7156322,rs80031420,rs79702597,rs2143950,rs7144423,rs79436302,rs28365850,rs941653,rs7158416,rs11156875,rs7159324,rs1028449,rs9672061,rs8006884,r…
ILMN_1662617	rs12891343,rs4573843,rs12050171,rs2383688,rs2383689,rs12886251,rs28373355,rs1967723,rs12050267,rs7140843,rs60803103,rs7143827,rs11156867,rs11156868,rs11850317,rs761505,rs761506,rs36008567,rs12890056,rs12161905,rs12897044,rs12888272,rs75614421,rs35106382,rs8014327,rs12894365,rs12894820,rs2273156,rs12893021,rs17102904,rs12895051,rs35090385,rs71421920,rs8019179,rs17102923,rs34678475,rs12890307,rs357…
ILMN_1701512	rs78207779,rs5014384,rs4594164,rs79888893,rs77803033,rs8007274,rs1028449,rs8013540,rs60693825,rs3809449,rs76767804,rs8014377,rs61125355,rs7145474,rs75889859,rs12589079,rs7156322,rs80031420,rs79702597,rs2143950,rs7144423,rs57075379,rs79436302,rs79199019,rs28365850,rs941653,rs2010648,rs77477310,rs11156875,rs7159324,rs28399702,rs7154306,rs17113838,rs12436188,rs7157054,rs1040840,rs75359261,rs1048990,…
ILMN_2087702	rs2481,rs4821476,rs12107,rs11089787,rs11703176,rs9306308,
ILMN_1692539	rs73168203,rs41280035,rs62236667,rs732856,rs7291867,rs713835,rs929039,rs62236672,rs4820294,rs62236673,
ILMN_1757467	rs5756825,rs4820296,rs4821688,rs4820297,rs4821691,rs5750482,rs1006139,rs12628603,rs13054052,rs1129448,rs5756812,rs5756813,rs5756819,rs4821714,rs2413485,rs5995498,rs11703407,rs6000898,rs79849571,rs2071910,rs2246503,rs5995500,rs2285177,rs2285178,rs1074407,rs13058437,
ILMN_2403946	rs1179498,rs848636,rs848635,rs848631,rs848630,rs848624,rs848622,rs861919,rs848601,rs848597,rs848596,rs848640,rs848639,rs848638,rs848619,rs848610,rs848623,rs848600,
ILMN_1739586	rs10178002,
ILMN_2373982	rs4821733,rs5756894,rs2018980,rs742396,rs738443,rs4821735,rs6000991,rs2076369,rs2076370,rs8142379,rs34385006,rs8139025,rs8142185,rs3026682,rs3952,rs3948,rs737662,rs6519096,rs6519097,rs3026685,rs2012859,rs4339048,
ILMN_1664798	rs7856656,rs10973326,rs59967810,rs4878690,rs2768659,rs10973340,rs10973339,rs4878691,
ILMN_1691930	rs2142833,rs2019907,rs9607599,rs6001359,rs6001363,rs9607600,rs9611070,rs4315626,rs9611072,rs6001371,
ILMN_1736327	rs17523989,rs12474331,rs12469780,rs74207065,rs729793,
ILMN_1651278	rs11749,rs215207,rs215212,rs177347,rs61778058,rs61605574,rs61779866,rs61776179,rs41267303,rs61776184,rs61776185,rs61776186,rs10908354,rs61776188,rs58284750,rs7535432,rs55884510,rs55852308,rs12039431,rs12046650,rs72659423,rs12023270,rs61776209,rs4073473,rs61776212,
ILMN_1703558	rs499168,rs482818,rs502621,rs78657314,rs687332,rs599887,rs531785,rs632583,rs568419,rs489408,rs640573,rs631432,rs34460490,rs640218,rs562227,rs476012,rs2291297,rs12025519,rs71642605,rs12030690,rs12563037,rs72661832,rs28411034,rs3748682,rs12751325,rs9729719,rs3891572,rs28625842,rs28420383,rs12728438,rs28739509,rs76762310,rs34354043,rs28705798,rs12739026,rs28545785,rs28507204,rs28605027,rs12756599,rs…
ILMN_1762103	rs4234134,rs7635472,rs12634131,rs13065560,rs13066907,rs4398365,rs4676476,rs4234135,rs4575820,rs7620018,rs6776510,rs4234133,rs7633981,rs9858516,rs4364115,rs6786732,rs4336049,rs6599266,rs9818630,rs11716777,rs4676474,rs4676473,rs4491835,rs4342048,rs6599274,rs4381879,rs4616582,rs9833327,rs6802490,rs7619193,rs4676670,rs6599275,rs4645092,rs7623850,rs4676660,rs6599000,rs4676649,rs883349,rs6599002,rs7650…
ILMN_1801866	rs28399794,rs68069991,rs55885019,rs7281463,rs9977198,rs7279135,rs68086041,rs10154057,rs56151678,rs67382266,rs66746936,rs442972,rs377098,rs371625,rs6650847,rs418298,rs418359,rs7282604,rs452377,rs419469,rs444130,rs425988,rs452776,rs429955,rs383967,rs413078,rs414850,rs428602,rs9982122,rs2245455,rs391062,rs2142111,rs8130795,rs68114370,rs67649754,rs66519408,rs67212994,rs4817999,rs2236437,rs8127537,rs2…
ILMN_2336109	rs9611497,rs738628,rs4822005,rs4822006,rs738631,rs738630,rs1569858,rs2413637,rs4822011,rs2038209,rs139431,rs139437,rs139439,rs7290378,rs12169035,rs139447,rs139448,rs139453,rs139454,rs139456,rs13058265,rs13054131,rs139462,rs139463,rs139465,rs139475,rs3721,rs139481,rs139484,rs139486,rs139492,rs2144342,rs5758237,rs5758240,rs5758238,rs2267424,rs5758231,rs738629,rs139433,rs139434,rs139450,rs2064558,rs…
ILMN_1669273	rs3131694,rs4233484,rs10889117,rs61470791,rs11207370,rs12031895,rs3122411,rs3131686,rs3122412,rs3122419,rs12039160,rs111979219,rs3122426,rs3122427,rs3122438,rs4660381,rs4660382,rs4660383,rs4660384,rs10889147,rs6600313,rs4660159,rs10789080,rs7524958,
ILMN_1787691	rs4660481,rs35873233,rs12751530,rs12026763,rs11209144,rs2361673,rs11209145,rs6696537,rs6600356,rs6674863,rs11808410,rs11804913,rs7554973,rs7513904,
ILMN_1753411	rs7748777,rs722442,rs6458197,
ILMN_2205322	rs7747296,rs9367096,rs2253676,rs77976106,rs1984732,rs2803493,rs2627557,rs6940349,rs2627567,rs7450812,rs972224,rs9381042,rs4711660,rs2627584,rs2803496,rs2627569,rs1982756,rs1968871,rs9349180,rs9349181,rs4406227,rs7763966,rs7764136,rs9462679,rs6911398,rs4145929,rs9381045,rs9394771,rs12529029,rs986030,rs9369264,rs9349182,rs10214649,rs56111159,rs13216537,rs4714436,rs4711662,rs1531896,rs2803494,rs1080…
ILMN_1738220	rs12199487,rs3807040,rs1968871,rs9349180,rs9349181,rs4406227,rs7763966,rs7764136,rs9462679,rs6911398,rs4145929,rs9381045,rs9394771,rs12529029,rs986030,rs9369264,rs9349182,rs10214649,rs56111159,rs13216537,rs4714436,rs4711662,rs1531896,rs2803494,rs10807255,rs10807256,rs6938947,rs6901021,rs6921119,rs6458200,rs6921835,rs1872241,rs6458202,rs6458203,rs6458204,rs6458205,rs2101269,rs2009934,rs1843099,rs1…
ILMN_1688178	rs2071844,
ILMN_2355486	rs369413,rs449043,rs433654,rs441810,rs2838009,rs371674,rs451736,rs370064,rs425388,rs2158354,rs424513,rs2253894,rs73226127,rs417708,rs2838017,rs11701669,rs2838019,rs2838021,rs11701182,rs376350,rs7278951,rs424992,rs73226197,rs2838015,rs2838016,rs2838022,
ILMN_2211728	rs4711710,rs2492923,rs3793084,rs9471801,rs9462782,rs56402927,rs9471800,rs73733113,rs7746021,rs7764278,rs7750260,rs6939563,rs4714577,rs9632492,rs35926601,rs73436205,rs7775061,rs9471807,rs9471808,rs9471809,rs9471810,rs7757788,rs28372713,rs7763375,rs7775141,rs10452607,rs7751950,rs6458278,rs13213154,
ILMN_1683279	rs7765132,rs2395938,rs6907869,rs2395940,rs7740252,rs7758576,rs9462850,rs7740879,rs7741547,rs7741552,rs34455103,rs10223860,rs9296401,rs9296402,rs9394931,rs9381225,rs6901007,rs2234185,rs4714634,rs6941212,rs9471974,rs11752813,rs10948059,rs4987173,rs1129187,rs3805952,rs3805951,rs9986447,rs9462857,rs6907751,rs9462859,rs3763236,rs1053538,rs1053539,rs9471976,rs9471972,rs4714638,rs28868299,rs6458313,rs13…
ILMN_1792305	rs1574430,rs6901866,rs62415385,rs16896398,rs2841648,rs56401710,rs2270860,rs2242416,rs2254303,rs4398731,rs10948071,rs9296413,rs6930689,rs2279087,rs2469,rs2841642,rs7692,rs1563788,rs9381237,rs4714677,rs9369407,rs2125737,rs2125738,rs2611336,rs9369408,rs9394948,rs9394949,rs7742789,rs9369409,rs9472040,rs7763558,rs7763350,rs7764523,rs9394951,rs6919440,rs1214759,rs1214761,rs2396004,rs6912283,
ILMN_1729179	rs2668747,rs12913645,rs2413769,rs1719237,rs1706824,rs2687512,rs1719238,rs4580098,rs11855527,rs28679834,rs12593402,rs12593370,rs4775895,rs59889118,rs1980288,rs1719247,rs12909158,rs1618874,rs7171577,rs10519021,rs16942000,rs56850226,rs7182300,rs12439274,rs11858495,rs56669689,rs56806728,rs7179743,rs4775907,rs11852800,rs7163720,rs7167900,rs12591058,rs7169818,rs7169587,rs2467864,rs9783731,rs4775909,rs4…
ILMN_1691117	rs4638862,rs62215016,rs6130930,rs7263437,rs6065891,rs6073912,rs6032533,rs11906429,rs378710,rs383112,rs3848713,rs13041788,rs6124749,rs6130947,rs2868359,rs3761154,rs722669,rs1967656,rs6130950,rs11907982,rs6104372,rs2868360,rs6130953,rs6130954,rs6130955,rs6130956,rs6130958,rs6514066,rs6130959,rs1045493,rs6104385,rs11699781,rs3746497,rs4812974,rs6094224,rs7268221,rs2868362,
ILMN_1718771	rs12403488,rs11210910,rs12118274,rs11210911,rs10890276,rs10890277,rs1990195,rs2108419,rs2158955,rs2367725,rs12129369,rs12564694,rs11579637,rs10890279,rs3791045,rs11590088,rs3791048,rs11210918,rs12140180,rs7549701,rs6692652,rs3791049,rs3791051,rs1875653,rs10890283,rs6701645,rs3791053,rs12121688,rs12122504,rs7553818,rs11210924,rs11210925,rs11210926,rs12116642,rs34330931,rs975761,rs7515003,rs3828140…
ILMN_3187680	rs178501,rs178502,rs178503,rs178504,rs178505,rs178506,rs33952257,rs7951555,rs11826285,rs2074040,rs3134907,rs3094391,rs3134908,rs3134909,rs3107274,rs3107276,rs3923808,rs12365753,rs12225147,rs10838235,rs7111879,
ILMN_1761259	rs3094390,
ILMN_2154287	rs178501,rs178502,rs178503,rs178504,rs178505,rs178506,rs33952257,rs7951555,rs11826285,rs2074040,rs3134907,rs3094391,rs3134908,rs3134909,rs3107274,rs3107276,rs12225147,
ILMN_1809147	rs738169,rs226502,rs226503,rs104664,rs226490,rs226492,rs2142552,rs6006986,rs6007589,rs6007590,rs3827393,rs6007602,rs3747240,rs6006992,rs6519844,rs6006993,rs5765271,rs5765272,rs136564,rs136567,rs136568,rs5765304,rs5764719,rs136601,rs136604,rs136606,rs136610,rs136611,rs5765327,rs9614647,rs2350629,rs136589,rs12160956,rs6006984,rs6519922,rs6519923,rs8138866,rs6007587,rs720682,rs1473953,rs6006985,rs60…
ILMN_1870658	rs17725246,rs2072183,rs2073547,rs10260606,rs217370,rs10236105,rs1434961,rs6463240,rs886651,rs73109424,rs1991962,rs886652,
ILMN_1758806	rs2838551,rs4818909,rs11701842,
ILMN_1783266	rs10951768,rs2268314,rs2268317,rs3735474,rs12673978,rs6967004,
ILMN_1784352	rs7778729,rs3735491,
ILMN_1652198	rs10951781,rs17569603,rs6958168,rs57170042,rs12108,rs12670523,rs7805382,rs4724342,rs73104193,rs13250,rs1859487,rs10951790,rs4559141,rs4724346,rs57128405,rs884082,rs2289365,rs60183277,rs11763408,rs67024649,rs11771939,rs12533291,rs12531817,rs10951792,rs7778729,rs66470952,rs7800695,rs11763589,rs1898961,rs72597431,rs57000866,rs2304689,rs6971403,rs4724354,rs3735488,rs17172330,rs7788412,rs6947303,rs581…
ILMN_2128750	rs235370,rs235320,rs235322,rs77301499,rs2838716,rs183519,
ILMN_1806733	rs11702782,rs55684533,rs56013750,rs9975786,rs731537,rs2236452,rs11702494,rs11909692,rs2838935,rs9980531,rs78184684,rs9981635,rs11089003,rs9981397,rs9975992,rs9976649,rs8133622,rs6518245,rs9983675,rs2236461,rs2838940,rs66492015,rs3818657,rs3818659,rs12482563,rs2236471,rs115942853,rs1556328,rs11089009,rs11702425,rs2838947,rs11909509,rs2838936,rs9976834,rs28608951,rs13049147,rs80289899,rs79633299,rs…
ILMN_1773388	rs9567662,rs259699,rs1408185,rs9567664,rs12869824,rs9316202,rs9526174,rs9567668,rs3862744,rs9567672,rs4245335,rs9526178,rs10507542,rs17069178,rs61135656,rs3991583,rs7317413,rs2405402,rs9526179,rs9534400,rs67100794,rs9534403,rs9316205,rs71428246,rs912401,rs912402,rs912403,rs12430984,rs2004647,rs2897131,rs2405410,rs71434447,
ILMN_1732688	rs2279369,rs74011991,rs17350938,rs7495591,rs74011994,rs3784618,rs8029972,rs964611,rs74011998,rs7168752,rs76749119,rs74012001,rs8037626,
ILMN_1795836	rs6518289,rs4819239,rs13048286,rs9979185,rs9981892,rs1974172,rs35210219,rs9983528,rs2249060,rs2839222,rs2839223,rs9984599,rs4819241,rs4819242,rs9637173,rs2839226,rs2839227,rs2839228,rs3788258,rs3788261,rs2839232,rs2839234,rs9978397,rs28716675,rs28385599,rs35449415,rs2839235,rs34950974,rs3788263,rs7281373,rs2073378,rs9980404,rs13047209,rs9981941,rs9306152,rs7279052,rs7279204,rs4819244,rs4818837,rs…
ILMN_1813256	rs1451152,rs35625984,rs13013245,rs17818399,rs11894342,rs13000706,rs4952836,rs2242033,rs1531133,rs2346419,rs3087822,rs1989720,rs1080871,rs7598578,rs1598517,rs6739397,rs12104572,rs12105006,rs6544906,rs13385693,rs6544907,rs7590693,rs62136864,rs34544165,rs61220049,rs982395,rs10495934,rs7560464,rs6544909,
ILMN_1731666	rs1476608,rs72644841,rs17122565,rs11612578,rs4760611,rs4760614,rs6580651,rs60629297,rs1018973,rs7959755,rs72644842,rs4760677,rs57380031,rs12580764,rs7133249,rs3742074,rs17122611,rs17122612,rs17122613,rs11613485,rs60681522,rs72644843,rs72644844,rs7971668,rs59766465,rs7963934,rs4589362,rs7312326,rs57054831,rs58046797,rs7296913,rs1968071,rs17122651,rs726354,rs11609399,rs10492080,rs757556,rs879242,rs…
ILMN_2393544	rs2839377,rs4819272,rs2839378,rs4819274,rs9637231,
ILMN_1781184	rs7395581,rs2633082,rs830085,rs326222,rs2013867,rs901746,rs7129661,rs2167079,rs35879051,rs59663860,rs3758673,rs2279239,rs7120118,rs4752973,rs10838681,rs1449627,rs1055510,rs10742799,rs10501321,rs2291119,rs326214,rs326217,rs3816725,rs61896050,rs10838687,rs7124955,rs11039166,rs7127907,rs4752824,rs12575456,rs1375688,rs3847502,rs10838690,rs67871383,rs6485751,rs4752979,rs10838691,rs12222581,rs10742801,…
ILMN_1696463	rs1449627,rs1449626,rs1055510,rs10742799,rs10501321,rs2291119,rs326214,rs326217,rs3816725,rs61896050,rs10838687,rs7124955,rs11039166,rs7127907,rs4752824,rs12575456,rs1375688,rs3847502,rs10838690,rs67871383,rs6485751,rs4752979,rs10838691,rs12222581,rs10742801,rs10838692,rs3781622,rs753993,rs2305280,rs10838693,rs4752825,rs1052373,rs2301216,rs2269434,rs59567949,rs11039148,rs4752977,rs1051006,rs10838…
ILMN_1682197	rs10517198,rs17654278,rs17654327,rs77299322,rs4513534,rs77554268,rs73814804,rs6815011,rs4637369,rs77880908,rs9291317,rs6816082,rs1961011,rs73814824,rs7698105,rs17654502,rs55684720,rs12645164,rs12645873,rs17601719,rs17654526,rs2289433,rs6447586,rs6822668,rs10025104,rs10030927,rs920462,rs2033898,rs4529019,rs4695292,rs10938503,rs2053404,rs6818556,rs6844286,rs4695303,rs6447592,rs2352145,rs6447593,rs1…
ILMN_1772286	rs7665209,rs11727343,rs4694904,rs13149083,rs7654032,rs2712157,rs4694906,rs9997920,rs2712156,rs4695407,rs2572350,rs9291326,rs11733534,rs3761729,rs2572345,rs2712159,rs2712158,rs9637562,rs2883562,rs12512637,rs11734191,rs7687992,rs62310934,rs34730980,rs2289065,rs11737706,rs2290516,rs1463365,rs2085292,rs724598,rs1455940,rs10517231,rs7439193,rs12504699,rs2605254,rs2605256,rs2572330,rs80289488,rs2605257…
ILMN_1748707	rs138891,rs138833,rs138837,rs138844,rs138856,rs138861,rs138864,rs138866,rs138867,rs138870,rs138880,rs138889,rs138897,rs2319458,rs4574208,rs5769760,rs5770728,rs2295406,rs2295408,rs2295409,rs8139758,rs2319462,rs5769761,rs2319464,rs4824106,rs5770739,rs5770741,rs5770742,rs4824108,rs910799,rs910800,rs5770755,rs4624,rs2092982,rs764813,rs8138941,rs8138687,rs9616780,rs6520065,rs6520066,rs1321,rs9627788,r…
ILMN_1754531	rs6493470,rs8033015,rs35355541,rs7170937,rs8032550,rs12916255,rs12910854,rs3816717,rs12900973,rs7181081,rs8034812,rs35684604,rs10519289,rs117335843,rs35134521,rs7170815,
ILMN_1762594	rs7202124,rs4785223,rs8062727,rs2004804,rs4785448,rs7194886,rs2287195,rs2270368,rs9939349,rs9302752,rs1981760,rs8063362,rs9933594,rs12926429,rs11647143,rs34231814,rs11645448,rs2270369,rs8043770,rs8044354,rs1420685,rs11647841,rs11642646,rs17312836,rs34133110,rs748855,rs1861758,rs7203691,rs10521209,rs8061960,rs2357791,rs9940175,rs8060598,rs4785450,rs2066851,rs1420872,rs17314341,rs8062540,rs17314544…
ILMN_2109708	rs2782,rs131814,rs12148,rs140523,rs131808,rs131807,rs131804,rs131801,rs470119,rs140522,
ILMN_3236551	rs17771583,rs7072606,rs10857631,rs7082315,rs7082330,rs12217721,rs7101218,rs11101459,rs11101460,rs2620902,
ILMN_3250273	rs1840708,rs8040986,rs28699115,rs3898905,rs11070866,rs7181540,rs11070867,rs12903500,rs7178166,rs7162176,rs4365237,rs7174497,rs7174808,rs7175017,rs34098740,rs9944235,rs11070868,rs11630943,rs17610862,rs2010026,rs726158,rs11070869,rs2034856,rs3794532,rs6493520,rs6493521,rs56148956,rs34504520,rs8028922,rs7179599,rs7164961,rs12905283,rs12050524,rs11631858,rs7171516,rs7170091,rs17526463,rs2554314,rs176…
ILMN_1738239	rs2681780,rs2280405,rs2777888,rs2681781,rs3796386,rs1317154,rs9862795,rs11713193,rs1062633,rs2230590,rs11130224,rs3774758,rs3733135,rs2280406,rs7634084,rs6771546,rs7613875,rs55751738,rs7621026,rs6772095,rs7635002,rs6792892,rs2624843,rs2883057,rs12496973,rs11130228,rs2252833,rs6446189,rs35065728,rs2624821,rs6780731,rs4688690,rs9853222,rs11130234,rs13060128,rs12485600,rs34080578,rs2353579,rs4688758…
ILMN_1744963	rs2145957,rs11157924,rs35098504,rs12881894,rs762063,rs35738167,rs4898762,rs2065049,rs34887063,rs7151443,rs17125636,rs2008601,rs12895181,rs743259,rs35800716,rs17681013,rs1007894,rs111850034,rs11621709,rs7144458,rs3783451,rs73294913,rs17125646,rs11628991,rs77288821,rs11621193,rs17125657,rs10483613,rs11621485,rs1570255,rs7150787,rs3783449,rs8007682,rs3783453,rs17731217,rs17680975,rs12590590,rs128882…
ILMN_2377240	rs9921587,rs2908797,rs7203132,rs1344491,rs13332071,rs28759393,rs1861353,rs8061398,rs9932007,rs1978337,rs6499613,rs6499617,rs8056349,rs4146344,rs13330182,rs9927982,rs17800577,rs1362429,rs16952246,rs9938788,rs7204758,rs9921627,rs4783811,rs16952252,rs7202621,rs9941254,rs7194730,rs13332406,rs9929873,rs2024449,rs7204496,rs11859538,rs4784312,rs1072910,rs1072911,rs4281707,rs1131220,rs10748,rs56126229,rs…
ILMN_1694776	rs534703,rs1242331,
ILMN_1695386	rs3803753,rs2680688,rs2240259,rs2240258,rs3785493,rs8078280,rs35454383,rs10515155,rs3785492,rs12603174,rs12950320,rs68100606,rs12950028,rs35245220,rs34683543,rs3887355,rs3803752,rs17741087,rs34900851,rs3087762,rs12603808,rs12948536,rs2240719,rs2007993,rs12935851,rs2072316,rs17822735,rs17222523,rs714959,rs7225896,rs2013166,rs66583824,rs12150536,rs34818467,rs34382037,rs34468504,rs36109237,rs7215900…
ILMN_1796335	rs243835,rs243836,rs243834,rs243833,rs243832,rs9922534,rs2241148,rs12930259,rs8054459,rs2192853,rs12446205,rs12443559,rs1595304,rs1583587,rs8047179,rs8059302,rs12708952,rs1583586,rs1583588,rs1304269,rs35882847,rs1595306,rs11076104,rs1120208,rs1120207,rs2397721,rs9922328,rs11646335,rs11646382,rs1558664,rs1558665,rs1370292,rs13336192,rs13337274,rs1898414,rs9928922,rs9932429,rs14070,rs7201,rs1186550…
ILMN_1704383	rs304296,rs1990008,rs9788975,rs9904993,rs4793941,rs9889419,rs2301867,rs723991,rs58647683,rs9303398,rs1476596,rs10853006,rs3744093,rs2429369,rs72628392,rs2531725,rs2531726,rs2632508,rs717828,rs2531729,rs2531732,rs2531734,rs2270097,rs9901114,rs2302189,rs3744108,rs4793950,rs3744109,rs11079354,rs1057068,rs12449365,rs2079703,rs11870671,rs4793952,rs11869828,rs12453049,rs2009948,rs6503866,rs12453459,rs2…
ILMN_1773395	rs3138141,
ILMN_1723116	rs13337678,rs3790110,rs3811361,rs7206796,rs2550299,rs3790112,rs7205545,rs11640263,rs899227,rs2550302,rs922446,rs869205,rs2550303,rs2617847,rs2219776,rs1382359,rs2617848,rs2241956,rs2241957,rs1478478,rs2587866,rs2617849,rs2587869,rs2587870,rs2440466,rs2587871,rs2587872,rs2587873,rs2550307,rs2550308,rs2440467,rs8043596,rs2432538,rs2440474,rs2440473,rs2550309,rs4620948,rs2966206,rs2920704,rs6499834,…
ILMN_1805148	rs2972093,rs2968782,rs2920847,rs2920850,rs2920851,rs2972062,rs4672026,rs3935223,rs1133182,rs1133181,rs12621144,rs11679663,rs72795493,rs72795491,rs72795498,rs72795499,rs55875262,rs55691469,rs11892071,rs9789426,rs56285641,rs58680169,rs72797513,rs72797515,rs72797516,rs72797517,rs72797519,rs72797522,rs6721769,rs6721928,rs56073856,rs56056614,rs56231606,rs72797530,rs72797534,rs72797535,rs72797536,rs727…
ILMN_1763198	rs324010,rs324020,rs4559,rs841718,rs703817,rs12368672,rs12309413,rs167769,rs324011,rs3001427,
ILMN_1757636	rs6874733,rs6450403,rs9283717,rs10051747,rs2113078,rs1862618,rs1833896,rs6450408,rs1862619,rs1559282,rs1423620,rs1423621,rs6450409,rs1559281,rs4389648,rs10461617,rs9292125,rs7733041,rs986049,rs6885541,rs13356762,rs11739344,rs832553,rs832554,rs252902,rs190414,rs252904,rs2432195,rs252909,rs252915,rs252916,rs252919,rs832560,rs2548665,rs2591949,rs2548664,rs252922,rs3099459,rs252921,rs43184,rs33325,rs…
ILMN_1767481	rs870392,rs2069506,rs2069502,rs2072052,rs4646536,rs3782130,rs10877012,rs703842,rs10877014,rs10877015,rs11172333,rs10877019,rs8181644,rs923829,rs11172335,rs10747783,rs2014886,rs1599932,rs10431552,rs6581155,rs724834,rs11172342,rs11172343,rs11172344,rs3816896,rs10783847,rs10783848,rs1875124,rs3825079,rs1021469,rs11172349,rs11172351,rs871871,rs4760332,rs4760171,rs10877024,rs1875125,rs7489290,rs107838…
ILMN_1724194	rs218472,rs6100156,rs6123819,rs6128398,rs2182249,rs6100163,rs6026444,rs6100162,rs75040444,rs6015340,rs6070563,rs13038286,rs6128399,rs11086654,rs6128400,rs6128401,rs6128402,rs6123823,rs35882666,rs3746396,rs6100166,rs7362703,rs62203764,rs6100168,rs6128407,rs6092683,rs6092684,rs6123825,rs55914192,rs6100172,rs3746395,rs62203766,rs62203767,rs1570894,rs6026468,rs12220,rs8978,rs736144,rs1886839,rs745405…
ILMN_1669206	rs4784956,rs37051,rs37062,rs28479997,rs2405860,rs8061326,rs8043716,rs154434,rs1646010,rs37034,rs37036,rs40187,rs37053,rs37054,rs37055,rs37056,rs37057,rs37060,rs37061,rs40188,rs2243463,rs246194,rs246196,rs28307,rs37039,rs37040,rs42947,rs246258,rs37041,rs173475,rs1549607,rs7199856,rs12445577,rs8047769,rs11862156,rs1981960,rs1981961,rs4471670,rs11859781,rs9923491,rs7186997,rs2090727,rs8056620,rs6499…
ILMN_1719518	rs12488539,rs6762914,rs11717981,rs11710260,rs11130595,rs12485615,
ILMN_1753719	rs4775191,rs12910751,rs6494128,rs7178050,rs1531639,rs6494130,rs1531638,rs8027679,rs4232,rs1479885,rs12708458,rs12708459,rs12906392,rs12906395,rs11634067,rs12902582,rs12441240,rs11071465,rs4774340,rs34894301,rs6494131,rs7182962,rs10152209,rs10152414,rs10152415,rs4774341,rs7180408,rs8041394,rs7164756,rs1871500,rs1046053,rs6494133,rs4775195,rs11854063,rs6151590,rs6151589,rs6151588,rs6151586,rs230635…
ILMN_1675191	rs7704785,rs1858087,rs1858086,rs10057028,rs4700294,rs4700295,rs6450477,rs7710737,rs9292162,rs1508921,rs9292163,rs966269,rs966270,rs2011644,rs6886814,rs6892457,rs9292164,rs10069804,rs10069810,rs10055153,rs10064582,rs10064698,rs7717166,rs7708191,rs77237566,rs74502681,rs76039350,rs7721390,rs7721538,rs11748206,rs1508909,rs1159072,rs11745834,rs6450478,rs2408929,rs10064918,rs963699,rs6861625,rs6888380,…
ILMN_3242271	rs7704785,rs1858087,rs1858086,rs10057028,rs4700294,rs4700295,rs6450477,rs7710737,rs9292162,rs1508921,rs9292163,rs966269,rs966270,rs2011644,rs6886814,rs6892457,rs9292164,rs10069804,rs10069810,rs10055153,rs10064582,rs10064698,rs7717166,rs7708191,rs77237566,rs74502681,rs76039350,rs7721390,rs7721538,rs11748206,rs1508909,rs1159072,rs11745834,rs6450478,rs2408929,rs10064918,rs963699,rs6861625,rs6888380,…
ILMN_1739001	rs12118488,rs56138615,rs12121129,rs11207238,rs11207239,rs10489815,rs12088905,rs56087605,rs6679808,rs7536867,rs3087585,rs11207245,rs72672216,rs12072998,rs6587821,rs12070503,rs11207246,rs11207247,rs7515056,rs12141238,rs12133823,rs60490291,rs7355165,rs7355166,rs11207248,rs11590785,rs10889099,rs12077766,rs12058651,rs12139475,rs60726128,rs17117742,rs12142098,rs11207250,rs11207251,rs10889100,rs11207252…
ILMN_1807455	rs219315,rs219317,rs219320,rs219321,rs219322,rs219323,rs219324,rs219327,rs219328,rs219335,rs219336,rs219337,rs219338,rs178133,rs219339,rs219341,rs219342,rs219346,rs219349,rs219363,rs219368,rs219369,rs219370,rs219371,rs219373,rs219386,rs219388,rs219389,rs219391,rs219392,rs219394,rs219401,rs219404,rs219405,rs219407,rs219410,rs160247,rs160242,rs95427,rs462258,rs309002,rs309006,rs456443,rs456078,rs45…
ILMN_2122953	rs2247911,rs7918059,rs1199091,rs1199092,rs1199086,rs1199087,rs1819658,rs9731951,rs61850620,rs1199072,rs1199074,rs1199075,rs1199076,rs1199077,rs1199078,rs1199079,rs1199080,rs1199081,rs1199083,rs1769029,rs1769028,rs1199084,rs1199085,rs1308356,rs1308358,rs1769025,rs75398675,rs1698382,rs1769024,rs1769023,rs1698383,rs1698384,rs1698385,rs1698387,rs1769022,rs1769021,rs1769020,rs1416759,rs2246534,rs22465…
ILMN_1715661	rs1963927,rs10826172,rs11006121,rs4145785,rs11006122,rs10826174,rs1905455,rs10826173,rs10826175,rs10733980,rs10826176,rs4390300,rs4397793,rs10826178,rs10763537,rs2306604,rs10826179,rs11006133,rs7089361,rs4525176,rs10763540,
ILMN_1721035	rs573790,rs474123,rs1786140,rs1441586,rs556917,rs502581,rs502419,rs574704,rs580817,rs516478,rs487997,rs512495,rs555635,rs514266,rs563803,rs540170,rs574695,rs574798,rs581133,rs1303615,rs564912,rs1303621,rs483629,rs525794,rs504272,rs510518,rs534273,rs493692,rs569046,rs476722,rs595481,rs583296,rs558375,rs617916,rs606588,rs688030,rs684961,rs652354,rs107903,rs602396,rs2583476,rs2847663,rs2583471,rs207…
ILMN_1797731	rs574700,rs1441585,rs2847662,rs475812,rs569108,rs512555,rs576616,rs1294440,rs1286182,rs562442,rs1303617,rs571582,rs564909,rs474888,rs548515,rs519743,rs489297,rs1303620,rs1303622,rs485682,rs576295,rs576483,rs578269,rs535413,rs512548,rs542665,rs562637,rs541468,rs546840,rs523806,rs524755,rs575930,rs528421,rs475494,rs477352,rs673266,rs669732,rs524995,rs588448,rs620368,rs682025,rs597982,rs2243987,rs59…
ILMN_2349124	rs3088238,
ILMN_1798308	rs2564118,rs2564117,rs1177234,rs1177233,rs3108630,rs2564097,rs62150982,rs1177268,rs1177269,rs2441465,rs1177290,rs1729657,rs1177298,rs1177295,rs2441464,rs1186180,rs1177263,rs1177262,rs1177261,rs1177266,rs1177265,rs1177264,rs1665278,rs1665279,rs1177283,rs114498878,rs114015142,rs1177286,rs1177288,rs1177289,rs1177293,rs1177274,rs2049747,rs1621048,rs1729658,rs1665272,rs2698197,rs2694625,rs2593627,rs10…
ILMN_1754501	rs1729672,rs1177285,rs1177282,rs1729660,rs1177272,rs1177273,rs11498,rs1177275,rs1177278,rs3213944,rs34279970,rs2441467,rs1729656,rs720201,rs1729654,rs1729653,rs1665270,rs1729652,rs1665271,rs2592494,rs1665263,rs1665262,rs1665260,rs1665259,rs1665258,rs1729671,rs1177303,rs1729673,rs2600668,rs2167564,rs2600670,rs1177283,rs114498878,rs114015142,rs1177286,rs1177288,rs1177289,rs11688322,rs1729655,rs2698…
ILMN_2400922	rs6062343,rs6062344,rs4408777,rs12625329,rs8121509,rs6090043,rs4431000,rs6512305,rs7271530,rs13036542,rs13039817,rs13037782,rs6090046,rs7261430,rs4809404,rs6062643,
ILMN_1689968	rs11633431,rs72735380,rs2037517,rs832890,rs12443470,rs869044,rs8024351,rs1916137,rs1916138,rs7162486,rs28593067,rs2220258,rs2200490,rs936867,rs7175351,
ILMN_1756204	rs6591843,rs12286894,rs621941,rs620690,rs7130280,rs56350361,rs10897490,rs7124943,rs7936860,rs2840342,rs750831,rs7936395,rs10897494,rs10897495,
ILMN_1776077	rs476037,rs17146121,rs10400348,rs7939965,rs11231853,rs76355571,rs72643567,rs72643568,rs3809076,rs496914,rs11231859,rs58483071,rs693235,rs580374,rs2267918,rs2230414,rs2284301,rs10897524,rs667237,rs2073797,rs2073798,rs12223914,rs569602,rs532747,rs686171,rs2959652,rs625172,rs547066,rs7938455,rs630966,rs589691,rs490980,rs489192,rs483962,rs637332,rs620006,rs523200,rs680273,rs474707,rs674297,rs3741398,…
ILMN_1798177	rs7146475,rs11623597,rs4902322,rs72726259,rs11621527,rs76664761,rs76277032,rs72726300,rs72726301,rs17882875,rs8021599,rs7143432,rs10144942,rs10129479,rs10142016,rs4902332,rs4902333,rs17102298,rs7154406,rs7153990,rs10139079,rs10139595,rs10151701,rs7160518,rs7144811,rs7143764,rs10148687,rs4902335,rs10132396,rs10132742,rs4899152,rs4902336,rs10138534,rs4902337,rs4899153,rs10141986,rs2147615,rs3949937…
ILMN_1664750	rs35758766,rs12817234,rs12817410,rs12581342,rs35164757,rs12423372,rs35085853,rs12426813,rs12425241,rs12426915,rs116490396,rs12578754,rs34260972,rs35881485,rs35962469,rs10506475,rs11176040,rs11176041,rs11176042,rs10878379,rs10878380,rs11176046,rs57825508,rs11176047,rs35447479,rs2870786,rs11176048,rs12825992,rs1921080,rs66767092,rs1370129,rs10878384,rs11176058,rs11176059,rs10459263,rs10506479,rs125…
ILMN_1766814	rs4783646,rs75640506,rs116118033,rs4783693,rs12448523,rs12448540,rs60487040,rs61614754,rs77088741,rs16956627,rs2002907,rs1108281,rs2232725,rs12444469,rs12449200,rs9933115,rs13332711,rs2232726,rs2232728,rs4783569,rs28399283,rs4783679,rs4783680,rs59661627,rs7187854,rs16956795,rs28445863,rs12446364,rs12446493,rs12443800,rs12447963,rs7203214,rs76509252,rs2305312,rs3743713,rs16956693,rs10500537,rs1333…
ILMN_1794364	rs601863,rs583887,rs1204650,rs1151519,rs12225345,rs658524,rs645900,rs687672,rs658938,rs568617,rs694994,rs693824,rs641018,rs656980,rs10791830,rs507062,rs608616,rs622614,rs585557,
ILMN_1839665	rs1546187,rs1338516,rs6588109,rs12738806,rs1497058,rs7549445,rs61095819,rs11208577,rs10889517,rs6696692,rs7536540,
ILMN_1651950	rs880166,
ILMN_1718129	rs12441715,rs4776361,rs28673019,rs12439210,rs35930676,rs4776943,rs12905371,rs3865018,rs4776370,rs12902812,rs12441823,
ILMN_2230577	rs12538724,rs62466613,rs78757584,rs62466634,rs35448884,rs76985877,rs62468362,rs62468380,rs12540025,rs12532995,rs62464964,rs62464968,rs62466635,rs4718450,rs80115945,rs62468379,rs62468382,rs79691289,
ILMN_1766797	rs677488,rs678397,rs2000939,rs509556,rs1671064,rs113388097,rs618838,rs540874,rs572846,rs545009,rs1127894,rs615205,rs560556,rs692892,rs486584,rs1791684,rs503250,rs556759,rs577335,rs535211,rs580910,rs474602,rs12577111,rs6591221,rs4930387,rs3741363,rs2276138,rs12804382,rs12805133,rs1815739,rs498045,rs577023,rs566673,
ILMN_1776267	rs11635759,rs1387556,rs60829364,rs7177443,rs16951597,rs10851783,rs11071976,rs34399936,rs34849029,rs12439871,rs35356710,rs34852333,rs11636657,rs11638566,rs12148323,rs12898743,rs7165825,rs7167918,rs8030302,rs62004794,rs7181874,rs11635988,rs938640,rs11071988,rs8142,rs11632516,rs10468043,rs1012521,rs8037724,rs8037734,rs8024471,rs867483,rs66513875,rs7182574,rs7162452,rs7163274,rs11071996,rs2130274,rs7…
ILMN_1755234	rs11227689,rs7946985,rs7111473,rs11227690,rs11227703,rs61891340,rs11227720,rs12282264,rs11227742,rs12223898,rs9630209,rs3892143,rs61889552,rs12274774,rs77060338,rs11227768,rs11227770,rs61891589,rs11227786,rs11227713,rs6591235,rs11227740,rs61758508,
ILMN_1797310	rs6573689,rs10220648,rs10143301,rs8016353,rs11158641,rs7342493,rs57784045,rs9323476,rs7156357,rs7157025,rs10133120,rs7158088,rs7158610,rs6573697,rs4644792,rs6573704,rs55851563,rs6573710,rs12101118,rs7161029,rs1951354,rs10150320,rs8017437,rs28793886,rs10143077,rs6573720,rs10132625,rs8018545,rs9323485,rs7150131,rs28668670,rs7149711,rs10149760,rs10138690,rs7148911,rs11158647,rs28673894,rs12323781,rs…
ILMN_1815205	rs6581886,rs6581887,rs10784770,rs10748126,rs11520169,rs7135981,rs11177566,rs10878945,rs1026331,rs12368406,rs11177570,rs2231700,rs7980936,rs1463335,rs575627,rs588882,rs502064,rs9669130,rs10878955,rs317657,rs222580,rs317659,rs317660,rs529268,rs317677,rs317678,rs317679,rs317667,rs317683,rs317685,rs10878963,rs10784771,rs11615712,rs1350166,rs2305641,rs7300266,rs7135092,rs7308481,rs998022,rs4761149,rs9…
ILMN_2162972	rs6581886,rs6581887,rs10784770,rs10748126,rs11520169,rs7135981,rs11177566,rs317630,rs10878945,rs595348,rs478863,rs478188,rs1026331,rs10878946,rs10878947,rs12368406,rs490872,rs607797,rs11177570,rs2231700,rs7969559,rs317646,rs7980936,rs570256,rs1463335,rs575627,rs547827,rs588882,rs604168,rs479971,rs502064,rs9669130,rs10878955,rs317656,rs317657,rs222580,rs317659,rs317660,rs529268,rs317677,rs317678,r…
ILMN_1801387	rs10784771,rs11615712,rs1350166,rs2305641,rs7300266,rs7135092,rs7308481,rs998022,rs962292,rs11177577,rs10878953,rs4761228,rs1598543,rs12370042,rs12819406,rs10878957,rs4274230,rs4761154,rs12423794,rs10878964,rs11177599,rs4761233,rs57954211,rs4761234,rs588493,rs589448,rs523398,rs2617834,rs2617835,rs2249093,rs623853,rs554591,rs634512,rs11177615,rs12811632,rs6581889,rs11177619,rs315131,rs315134,rs229…
ILMN_2348050	rs1249528,rs639756,rs693057,rs535559,rs692898,rs569445,rs594051,rs520654,rs603076,rs596948,rs483626,rs685320,rs637120,rs488792,rs665258,rs568862,rs503748,rs477998,rs477935,rs619840,rs552543,rs647859,rs497685,rs664312,rs662148,rs520235,rs494607,rs2507834,rs2507833,rs2507832,rs491830,rs646913,rs633438,rs6421653,rs11604539,
ILMN_1801909	rs592697,rs678904,rs521913,rs648336,rs1272609,rs1249359,rs659465,rs632984,rs564849,rs615644,rs7129960,rs11228383,rs7107137,rs608810,rs664229,rs552517,rs578791,rs647661,rs635529,rs655816,rs497149,rs619727,rs604524,rs584108,rs596874,rs501799,rs611046,rs72945243,rs557625,rs669659,rs598353,rs672853,rs686348,rs686877,rs579136,rs10792001,rs613128,rs544370,rs654071,rs514296,rs1249474,rs686390,rs514833,r…
ILMN_1726769	rs4892225,rs12965928,rs11151954,rs12957514,rs11151955,rs2114230,rs2114229,rs12604306,rs8084975,rs4891556,rs12961670,rs7234939,rs9319907,rs1365250,rs1895886,rs17236915,rs890339,rs4892228,rs11665154,rs2346058,rs1035761,rs11662825,rs28413692,rs7233212,rs6566809,rs2346060,rs747175,rs747176,rs11876710,rs7241278,rs890338,rs7237740,rs12964619,rs6566811,rs1365249,rs8083001,rs3764510,rs3764509,rs12605820,…
ILMN_1664978	rs7027499,rs11790543,rs34965002,rs4745646,rs6420276,rs7860277,rs7048094,rs7048095,rs7029627,rs62978263,rs10114342,rs10122932,rs7048937,rs7034179,rs7034303,rs6560584,rs7850547,rs7850573,rs6560585,rs4592105,rs4076287,rs7030146,rs4421408,rs10781440,rs7865373,rs7467352,rs11145460,rs10114632,rs59620993,rs7864775,rs2993819,rs3002377,rs3002378,rs946540,rs3002379,rs3002380,rs10735655,rs7850766,rs9410783,…
ILMN_1775498	rs87097,rs8901,rs347673,rs193220,rs87095,rs180884,rs71815,rs164011,rs347677,rs347676,rs164010,rs347674,
ILMN_1717052	rs12418930,rs724673,rs481206,rs663015,rs519790,rs7948047,rs11235594,rs4944796,rs485099,rs4944797,rs11235592,rs677231,rs4944800,rs4459331,rs6592486,rs1000620,rs4944802,rs10751213,rs10431171,rs10431172,rs34726108,rs75424389,rs75590595,rs35752694,rs35343925,rs12805658,rs7946861,rs10898885,rs11822039,rs4400839,rs11235620,rs593753,rs3862796,rs6592505,rs6592509,rs2187494,rs10898880,rs10751215,rs1075121…
ILMN_1743836	rs113137369,rs9900949,rs9892353,rs28572313,rs62085155,rs9915664,rs4789349,rs71383083,rs9910175,rs35088455,rs11868472,rs2159357,rs11649719,rs35461493,rs62085147,rs7210577,rs28648517,rs2240773,rs1014390,
ILMN_1670322	rs268793,rs63215760,rs2666747,rs2545646,rs2666749,rs258888,rs26575,rs258893,rs30532,rs478575,rs194493,rs1200503,rs166304,rs470926,rs674980,rs1200485,rs689122,rs628401,rs703869,rs564030,rs471349,rs554327,
ILMN_1721842	rs2272078,rs12631820,
ILMN_1687107	rs13359,rs11640498,rs1132843,rs11647149,rs11149721,rs4888238,rs11149722,rs3851729,rs12446054,rs4888240,rs2288053,rs10500587,rs3785312,rs3826239,rs4888242,rs1019573,rs1019572,rs12325017,rs6564117,rs11639812,rs2303277,rs2303278,rs35209570,rs918782,rs2303281,rs2098754,rs8053599,rs1469140,rs17672539,rs12449071,rs12446095,rs6564128,rs7190577,rs12930645,rs11644298,rs13339161,rs4887772,rs9923616,rs12598…
ILMN_1794677	rs2253277,
ILMN_1657139	rs60988480,rs11149841,rs3743604,rs11645180,rs77378762,rs11649388,rs74024804,
ILMN_1701643	rs2276443,rs61897374,rs61897376,rs56207324,rs56010007,rs61897380,rs76147805,rs61897406,rs56412430,rs55955041,rs12417328,rs56389002,rs7131225,rs61897413,rs7125082,rs61897411,rs78988502,rs77447468,rs61897414,rs61897415,rs56386896,rs61897419,rs74711111,rs11236444,
ILMN_2184184	rs10429583,rs12551202,rs10869243,rs11143549,
ILMN_1701403	rs28395219,rs13223613,rs10261914,rs1179609,rs1179610,rs1185883,rs1186222,rs1179612,rs1179617,rs10273662,rs1179620,rs1179622,rs1179623,rs1179625,rs1018945,rs1179626,rs1179629,rs1179633,rs13226566,rs2705788,rs1179594,rs757362,rs757364,rs2097793,rs2240132,rs2696203,rs1179595,rs1182890,rs1179593,
ILMN_1703327	rs17466480,rs11856538,rs35093280,rs17381652,rs17381821,rs1867780,rs77952682,rs10519158,rs2044453,rs13379686,rs13380152,rs12902446,rs74025074,rs7496431,rs59831220,rs11853633,rs11856513,rs79036117,rs1446313,rs1374201,rs17383078,rs12900110,rs4886514,rs11853625,rs55881066,rs12902106,rs12902434,rs74027548,rs2292594,rs60863150,rs34572155,rs74027549,rs55994208,rs12148274,rs12912963,rs75657134,rs1015813,…
ILMN_1801020	rs4745730,rs4746166,rs12570572,rs7914469,rs10824059,rs12413620,rs7099171,rs11814533,rs12782972,rs11594818,rs10762574,rs3829127,rs4414157,rs11596000,rs4587673,rs4268450,rs56361489,rs3012028,rs2131960,rs2934773,rs1908337,rs1908338,rs2131961,rs2270548,rs11596526,rs11000869,rs7908476,rs2270552,rs17743339,rs7912297,rs2131959,rs1874150,rs3793921,rs2131956,rs703258,rs6480718,rs6688,rs11000878,rs10762576…
ILMN_2410783	rs2289530,rs34259539,rs11654426,rs3829604,rs2289533,rs34492630,rs11654770,rs7217817,rs2289534,rs4889951,rs4889812,rs4889952,rs2361704,rs2017601,rs11150836,rs11150838,rs11150839,rs11150840,rs9905685,rs12150151,rs12150633,rs4889954,rs894307,rs10871501,rs4514704,rs12951177,rs4889958,rs4889959,rs4889960,rs12952612,rs4889961,rs11150841,rs1442314,rs1800300,rs2278619,rs4889818,rs4889967,rs2304832,rs1126…
ILMN_1771651	rs7202338,rs6564400,rs7187581,rs7194616,rs6564401,rs7200985,rs11641440,rs13337186,rs9939130,rs9939212,rs9930201,rs9923489,rs4290484,rs11648745,rs6564404,rs8062063,rs8047912,rs8052767,rs9924694,rs9924160,rs7195255,rs7202265,rs3760003,rs3760004,rs3760005,rs3760006,rs3760007,rs7185297,rs9930541,rs6564405,rs7185889,rs6564406,rs6564407,rs6564409,rs2113282,rs2161715,rs3743759,rs2278045,rs11149970,rs127…
ILMN_2358626	rs10762636,rs871267,rs7071324,rs7079709,rs12356350,rs7088329,rs10740443,rs6480749,rs1556821,rs946184,rs10762637,rs7074939,rs35388074,rs11001109,rs7071823,rs2395095,rs3781255,rs7072264,rs4746221,rs7899674,rs12251389,rs10740442,rs58974326,rs7098277,rs9299518,rs1556822,rs6480750,rs7079633,rs10762639,rs7086415,rs2395097,rs7071553,rs7097320,rs1189553,rs1189552,rs1189551,rs1203275,rs2788148,rs1189546,r…
ILMN_1812552	rs1149577,rs1149626,rs1660579,rs1224952,rs1225127,rs1224951,rs1225129,rs1235157,rs1225131,rs1225132,rs1225134,rs1225135,rs1225136,rs76697698,rs1225139,rs1225140,rs1225141,rs1234832,rs1225147,rs12291376,rs77956577,rs894065,rs920512,rs2119455,rs1372045,rs7113290,rs6592671,rs6592672,rs1372046,rs10899292,rs7116872,rs7924888,rs10793201,rs7925135,rs7924613,rs10899294,rs7105895,rs11236977,rs12794575,rs7…
ILMN_3226181	rs17624394,rs4519341,rs1868466,rs1868467,rs1868468,rs1110682,rs1110683,rs12599327,rs4534860,rs4567733,rs12448977,rs12926105,rs79236761,rs3743756,rs77858654,rs7188485,rs7192154,rs7194416,rs76992668,rs8058289,rs8058291,rs8059030,rs8063460,rs8059056,rs8057493,rs8063786,rs8058941,rs8058965,rs8059966,rs77524679,rs76040598,rs79405379,rs16946398,rs16946403,rs116129001,rs79802709,rs8049749,rs8058461,
ILMN_1722698	rs34868796,rs61094940,rs1532894,rs11728031,rs11099539,rs76093071,rs34931409,rs72860874,rs79652275,rs11099546,rs11727259,rs7683530,rs11727982,rs11735209,rs11724638,rs11725756,rs72862760,rs78191507,rs72862769,rs72862773,rs11727923,rs114226372,rs116442476,rs72862779,rs12639774,rs17212192,rs12645564,rs17278543,rs17278571,rs11731477,rs78207432,rs11726509,rs77529622,rs11727082,rs11728740,rs75495683,rs6…
ILMN_1668605	rs13111710,rs11931349,rs6826085,rs2242471,rs2242473,rs2242474,rs2273,rs9992952,rs4859413,rs4337760,rs10008757,rs7436021,rs9307050,rs4859581,rs4859582,rs6827617,rs4282209,rs6532078,rs10031452,rs6532083,rs17288671,rs1554013,rs7670789,rs10014837,rs4859584,rs4859586,rs4859587,rs4859588,rs4241578,rs4257674,rs4417995,rs4386624,rs4371639,rs9884374,rs4241579,rs4859414,rs4859595,rs6844097,rs6814012,rs6814…
ILMN_2391512	rs13111710,rs11931349,rs6826085,rs2242471,rs2242473,rs2242474,rs2273,rs9992952,rs4859413,rs4337760,rs10008757,rs7436021,rs9307050,rs4859581,rs4859582,rs6827617,rs4282209,rs6532078,rs10031452,rs6532083,rs17288671,rs1554013,rs7670789,rs10014837,rs4859584,rs4859586,rs4859587,rs4859588,rs4241578,rs4257674,rs4417995,rs4386624,rs4371639,rs9884374,rs4241579,rs4859414,rs4859595,rs6844097,rs6814012,rs6814…
ILMN_1728907	rs3952231,
ILMN_1810628	rs650682,rs677913,rs678942,rs678943,rs556725,rs625981,rs505034,rs591411,rs594498,rs594586,rs620321,rs620737,rs7033978,rs10781369,rs10869799,rs646698,rs560094,rs561970,rs620552,rs618145,rs517634,rs680775,rs680729,rs509489,rs572737,rs620476,rs512110,rs500952,rs611461,rs615187,rs7044286,rs890150,rs4744805,rs4745576,
ILMN_1702817	rs4134398,rs9899865,rs10852789,rs1143006,rs9890743,rs73360407,rs9910909,rs6502039,rs6502040,rs6502041,rs11658662,rs9902555,
ILMN_1788416	rs7171941,rs6495523,rs11633987,
ILMN_2290628	rs17875496,rs4778889,rs4778890,rs4778891,rs17875509,rs11857713,rs4778636,rs11073001,rs11630277,rs58754882,rs57763246,rs17875523,rs3898677,rs4577037,rs3899547,rs17875532,rs17875533,rs11556218,rs1803275,rs3926277,rs3926278,rs3926279,rs17875542,rs17875543,rs7166271,rs4778639,rs11325,rs4778640,
ILMN_1813572	rs3848180,rs859,rs4778641,rs4778892,rs3726,rs6495560,
ILMN_1720526	rs874054,rs13336292,rs13332890,rs13332902,rs13336629,rs55776427,rs874053,rs9921448,rs9931292,rs1127390,rs9937731,rs1477381,rs2602446,rs2602447,rs2549828,rs2167889,rs2123626,rs2123627,rs2911148,rs2549833,rs2549835,rs2602448,rs2549836,rs2549837,rs2549838,rs2549839,rs2549840,rs2549841,rs2549842,rs2549843,rs2549845,rs2549846,rs2549847,rs2602449,rs2549848,rs2316923,rs2098726,rs2244452,rs2113196,rs2113…
ILMN_1783333	rs874054,rs13336292,rs13332890,rs13332902,rs13336629,rs55776427,rs874053,rs16944339,rs16944345,rs9921448,rs9931292,rs1127390,rs9937731,rs1477381,rs2602446,rs2549828,rs2167889,rs2123626,rs2123627,rs2911148,rs2549833,rs2549835,rs2602448,rs2549836,rs2549837,rs2549838,rs2549839,rs2549840,rs2549841,rs2549842,rs2549843,rs2549845,rs2549846,rs2549847,rs2602449,rs2549848,rs2316923,rs2098726,rs2244452,rs21…
ILMN_1736806	rs6473263,rs28655196,rs16908663,rs28496622,rs13250210,rs13248358,rs35094845,rs10464929,rs10464930,rs4366042,rs7821065,rs7824819,rs9298343,rs7813567,rs13279611,
ILMN_2055156	rs4739616,rs4480065,rs62517877,rs6473263,rs12542990,rs28655196,rs17578381,rs4436084,rs17493738,rs16908663,rs28496622,rs13250210,rs13248358,rs35094845,rs10464929,rs10464930,rs4366042,rs7821065,rs7824819,rs17578845,rs67726736,rs9298343,rs7813567,rs13279611,
ILMN_1671839	rs3208968,rs1035558,rs7205835,rs4782590,rs3826151,rs67628212,rs62049864,rs12933059,rs12920129,rs4782899,rs2288020,rs2288022,rs2288023,rs889655,rs1804500,rs2230130,rs2230129,rs2278042,rs4150157,rs4150149,rs2230127,rs2303237,
ILMN_1655340	rs14242,rs3755010,rs3755011,rs1562322,rs2232745,rs2232747,rs2232750,rs3198089,rs3827550,rs1124836,rs6743051,rs13383605,rs112756646,rs2304564,rs3821020,rs6643,rs10302,rs13414982,rs3024831,rs7316,rs3024821,rs762548,
ILMN_1696347	rs3758832,rs4586165,rs6483112,rs3862359,rs59317327,rs6483115,rs61901698,rs61901699,rs61901700,rs61901701,rs61901702,rs61901703,rs57131854,rs16913850,rs7940119,rs1451612,rs61072777,rs16913871,rs7937947,rs1451613,rs1451614,rs72968619,rs10501665,rs1031375,
ILMN_1792885	rs570929,rs538047,rs596261,rs580743,rs494627,rs567388,rs669660,rs638826,rs3758832,rs4586165,rs6483112,rs3862359,rs59317327,rs6483115,rs61901698,rs61901699,rs61901700,rs61901701,rs61901702,rs61901703,rs57131854,rs16913850,rs7940119,rs1451612,rs61072777,rs16913871,rs7937947,rs1451613,rs1451614,rs72968619,rs10501665,rs16913844,rs7931982,
ILMN_2173294	rs7581571,rs10186296,rs7594870,rs11694550,rs13404681,rs10200591,rs6734385,rs10202136,rs12622493,rs10865490,rs11543510,rs10192930,rs10185660,rs9636487,rs10865489,rs6547752,rs4337471,rs7582011,rs4458211,rs6727043,rs10173112,rs4359651,rs10460516,rs10469888,rs4490185,rs10198979,
ILMN_1739297	rs7969427,rs12303240,rs7134172,rs7308306,rs10858863,rs7313499,rs7308051,rs7308258,rs1344685,rs7136349,rs10858868,rs737634,rs10858873,rs876555,rs876554,rs11105300,rs10858880,rs11105303,rs10858882,rs10858883,rs10777171,rs10777177,rs10161460,rs12312151,rs11105307,rs7962804,rs11105308,rs10858891,rs12315152,rs12299158,rs10858904,rs10745508,rs1492913,rs1492912,
ILMN_1735367	rs6531981,rs7685308,rs7691791,rs11732896,rs10028441,
ILMN_1656185	rs17177891,rs17233868,rs9282682,rs9282681,rs11644967,rs11648689,rs11649162,rs11649210,rs11639788,rs11640188,rs11640209,rs62054599,rs34027607,rs34420680,rs1800358,rs2286392,rs2238525,rs12917681,rs12918575,rs17233623,rs2074904,rs2074903,rs17233567,rs45524643,rs17227064,rs1800344,rs17233448,rs62054609,rs17233441,rs62054639,rs12597296,rs62054640,rs3785281,rs17226973,rs3819574,rs12599473,rs2283565,rs1…
ILMN_1708340	rs1105384,rs872374,rs7849249,rs871497,rs871496,rs871495,rs7852326,rs10780849,rs11141861,rs7870948,rs4878086,rs10868616,rs10868617,rs4878096,rs1045048,rs3028,rs10780855,rs4877365,rs10868620,rs10868621,rs1952592,rs2026742,rs2058884,rs10868624,rs62563493,rs7021443,rs7021866,rs10868625,rs10868626,rs10868627,rs11141880,rs11141881,rs11141882,rs11141883,rs7866180,rs7855623,rs7855635,rs7869390,rs10868632…
ILMN_1838313	rs72730228,rs7545529,rs10493827,rs17130817,rs12128058,rs11582729,rs72730242,rs4658205,rs7552707,rs10801750,rs6686891,rs173389,rs61799528,rs11580069,rs10922658,rs11583526,rs7555448,rs12135168,rs12132046,rs10801752,rs359929,rs424350,rs17491895,rs17491902,rs17492028,rs28638020,rs4658148,rs928655,rs6662763,rs10922617,rs10801729,rs6693600,rs6698601,rs10922620,rs11582759,rs11588331,rs12143346,rs5727348…
ILMN_2374076	rs7160032,rs59052550,rs4904644,rs1959001,rs10129210,rs4643251,rs2149653,rs11622075,rs2183189,rs1959002,rs769044,rs8015379,rs8017423,rs2401874,rs7492857,rs11159952,rs4900028,rs8011810,rs2184281,rs59980414,rs11627429,rs4900030,rs12889636,rs8009493,rs61231898,rs59179255,rs1005788,rs11625870,rs11626011,rs2151748,rs2104704,rs7147212,rs7154683,rs7155315,rs61996919,rs4900033,rs61592400,rs7158410,rs71418…
ILMN_1671703	rs6586161,rs11202917,rs7082101,rs7069841,rs11202918,rs7082720,rs7910660,rs7910825,rs3903454,rs74938462,rs10887876,rs11202922,rs10788624,rs1926201,rs1926200,rs1926199,rs4934434,rs7914490,rs3758485,rs978522,rs1926197,rs2234767,rs1800682,rs12775501,rs3740286,rs1324551,rs6586163,rs6586164,rs3824730,rs3781204,rs3824729,rs10887877,rs7076197,rs12359362,rs7097467,rs7097572,rs1926196,rs1926195,rs9325603,r…
ILMN_2319077	rs7082101,rs7069841,rs7082720,rs7910660,rs7910825,rs1926201,rs1926200,rs1926199,rs7914490,rs1926197,rs1800682,rs1324551,rs6586163,rs6586164,rs3824729,rs10887877,rs7097572,rs1926196,rs1926195,rs7072828,rs6586165,rs6586166,rs6586167,rs2147420,rs4406737,rs2148287,rs4406738,rs2182408,rs1926194,rs1926193,rs4244983,rs7069750,rs9658742,
ILMN_2059549	rs290266,rs290274,rs188313,rs290271,rs290268,rs10448310,rs1333637,rs10993693,rs2613308,
ILMN_1758293	rs15837,rs1263405,rs1263409,rs1268843,rs1263373,rs1270629,rs1271819,rs1271820,rs1046099,rs1263379,rs10143095,rs7141812,rs1263387,rs2905,rs1263389,rs1263397,rs2532901,rs11621915,
ILMN_2074748	rs12307364,rs2072510,rs2072512,rs1978331,rs1990611,rs2540492,rs6538697,rs59846601,rs17025026,rs17025028,rs7296106,rs61054267,rs2540496,rs2540495,rs12319438,rs7959337,rs2268516,rs4441106,rs763875,rs763874,rs17025090,rs2300557,rs74457637,rs17525495,rs74966034,rs79061168,rs73375199,rs74239017,rs2660840,rs17025122,rs2660895,rs2247330,rs2247323,rs2247313,rs2247309,rs2660898,rs2540490,rs2540489,rs22469…
ILMN_1815086	rs60629714,
ILMN_1737964	rs3118766,rs3118765,rs3118761,rs9696843,rs9695176,rs3131902,rs7041842,rs1971396,rs3118756,rs3118754,rs3118753,rs78306963,rs3131910,rs12338655,rs9409511,rs9409512,rs9409513,rs9409718,rs10993127,rs11533012,rs10993137,rs10435926,rs7027606,rs7028040,rs12235970,rs12235386,rs79205359,rs10993144,rs10993147,rs10993151,rs12236219,rs7858082,rs7042481,rs9299419,rs7024151,rs10993159,rs10993161,rs9409720,rs10…
ILMN_1743145	rs12189125,rs11750025,rs11135482,rs11135483,rs11135484,rs13167902,rs2303208,rs2303209,rs13189819,rs7721944,rs4869311,rs4869313,rs1559354,rs6868302,rs2278018,rs2278019,rs10434708,rs10434709,rs1974871,rs1559355,rs1559356,rs1559357,rs55691766,rs1559359,rs56197090,rs3734015,rs12516666,rs4869314,rs2247650,rs2549781,rs2548540,rs6556943,rs2549782,rs2548539,rs2549784,rs2548538,rs2548537,rs2549785,rs25485…
ILMN_1875342	rs12189125,rs11750025,rs11135482,rs11135483,rs11135484,rs13167902,rs2303208,rs2303209,rs13189819,rs7721944,rs4869311,rs1559354,rs6868302,rs2278018,rs2278019,rs10434708,rs10434709,rs1974871,rs1559355,rs1559356,rs1559357,rs55691766,rs56197090,rs3734015,rs12516666,rs4869314,rs2247650,rs2549781,rs2548540,rs6556943,rs2549782,rs2548539,rs2549784,rs2548538,rs2548537,rs2549785,rs2548536,rs2548535,rs21616…
ILMN_1660544	rs2087658,rs75432883,rs1552679,rs8028722,rs1552673,rs1491181,rs28712629,rs9652498,rs1043372,rs1062702,rs1043374,rs1043382,rs28526092,rs4965121,rs28478413,rs28629447,rs6496273,rs964672,rs8025751,rs8027584,rs2054990,rs60399074,rs902626,rs6496272,rs12440256,rs964671,rs58359778,rs923658,rs28508084,rs1491187,
ILMN_1677133	rs4850898,rs12476276,rs11123772,rs7589794,
ILMN_1767253	rs10882888,rs1547328,rs10882900,rs11189144,rs7917752,rs17504745,rs11189156,rs61863813,rs11189157,rs11189159,rs10882904,rs1048445,rs12415424,rs2297988,rs7924254,rs11189163,rs17112676,rs954149,rs11189165,rs61863815,rs7918948,rs11189167,rs11189168,rs10882907,rs2275581,rs61863816,rs2275582,rs3818908,rs12412478,rs10786336,rs10882908,rs11189172,rs7084654,rs7088410,rs12359257,rs74729163,rs4635018,rs1088…
ILMN_1791576	rs2012387,rs7168592,rs12593277,rs34748909,rs4489986,rs60161668,rs56132489,rs76258785,rs35050682,rs62019723,rs6598435,rs34969439,rs35086434,rs35059326,rs67175901,rs36082322,rs67502721,
ILMN_1699631	rs11764176,rs12666107,rs3779046,rs3779045,rs4729579,rs7788301,rs6465766,rs2272344,rs6948729,rs11767968,rs7811662,rs2272345,rs13230744,rs1043915,rs1727124,rs2528900,rs1138417,rs1061230,rs1637001,rs1617502,rs2257213,rs1618851,rs1623264,rs1727130,rs1636975,rs1727132,rs1727133,rs1727134,rs1636978,rs36019559,rs1727138,rs1727139,rs1727140,rs1727142,rs2906645,rs858505,rs858506,rs858508,rs858509,rs858512…
ILMN_1853631	rs7020644,rs874004,rs13300874,rs7357707,rs7033315,rs10119795,rs4743140,rs7853349,rs12238579,rs12003789,rs11999801,rs10984212,rs13301569,rs77060388,rs6586,rs1561959,rs1561958,rs3780420,rs3183928,rs55737216,rs10760021,rs7870723,rs4743147,rs3758253,rs3758254,rs2417577,rs4631576,rs7864655,rs10760022,rs113315674,rs3183927,
ILMN_1697544	rs10873515,rs7143776,rs7151517,rs35097172,rs1535464,rs35852289,rs12887559,rs3742384,rs2234530,rs2234528,rs11622361,rs1570305,rs7144866,rs3783345,rs10438234,rs2234524,rs2146107,rs2146106,rs3783346,rs12888855,rs3783347,rs941928,rs7143006,rs12891492,rs12897688,rs1951519,rs8015259,rs7143025,rs11160582,rs7154151,rs11629457,rs4905952,rs1373,rs9453,rs1983770,rs941923,rs1009812,rs9324020,rs11623879,rs104…
ILMN_2350801	rs10873515,rs7143776,rs7151517,rs35097172,rs1535464,rs35852289,rs12887559,rs3742384,rs2234530,rs2234528,rs11622361,rs1570305,rs7144866,rs3783345,rs10438234,rs2234524,rs2146107,rs2146106,rs3783346,rs12888855,rs3783347,rs941928,rs7143006,rs12891492,rs12897688,rs1951519,rs8015259,rs7143025,rs11160582,rs7155068,rs7154151,rs11629457,rs4905952,rs1373,rs9453,rs1983770,rs941923,rs4905954,rs1009812,rs9324…
ILMN_1768754	rs7783550,rs7795656,rs6946768,rs705866,rs11768967,rs7792525,rs6965458,rs6975660,rs6945952,rs11771241,rs67471932,rs73161759,rs28490152,rs28660238,
ILMN_1727271	rs35097172,rs1535464,rs35852289,rs12887559,rs3742384,rs2234530,rs2234528,rs11622361,rs1570305,rs7144866,rs3783345,rs10438234,rs2234524,rs2146107,rs2146106,rs3783346,rs12888855,rs3783347,rs941928,rs7143006,rs12891492,rs12897688,rs1951519,rs8015259,rs7143025,rs11160582,rs7155068,rs7154151,rs11629457,rs4905952,rs1373,rs9453,rs1983770,rs941923,rs4905954,rs1009812,rs9324020,rs11623879,rs8009578,rs8009…
ILMN_2337655	rs35097172,rs1535464,rs35852289,rs12887559,rs3742384,rs2234530,rs2234528,rs11622361,rs1570305,rs7144866,rs3783345,rs10438234,rs2234524,rs2146107,rs2146106,rs3783346,rs12888855,rs3783347,rs941928,rs7143006,rs12891492,rs12897688,rs1951519,rs8015259,rs7143025,rs7143218,rs11160582,rs7155068,rs7154151,rs11629457,rs4905952,rs1373,rs9453,rs1983770,rs941923,rs4905954,rs1009812,rs9324020,rs11623879,rs8009…
ILMN_2214910	rs2075669,rs6942733,rs6971700,rs2293767,rs10232130,rs10247980,rs77592903,rs482308,rs75572930,rs10953302,rs10953303,rs484921,rs489830,rs531503,rs2230585,rs2437102,rs314358,rs314359,rs144173,rs314309,rs314310,rs2250818,rs2247447,rs2247445,rs2571607,rs314320,rs2571608,rs314322,rs314326,rs13241786,rs314329,rs314371,rs314372,rs314374,rs314375,rs314376,rs314377,rs314378,rs6465776,rs4729615,rs4729616,rs…
ILMN_1729112	rs2695290,rs10128996,rs7957666,rs7970837,rs7970952,rs2251187,rs2695297,rs2695298,rs2695299,rs10778139,rs9308313,rs2114918,rs2559864,rs2695296,rs2559863,rs10745921,rs10860771,rs2695292,rs2695291,rs2559860,rs2695288,rs2695287,rs2695286,rs2695285,rs2559858,rs2695284,rs2695283,rs2559857,rs2695282,rs2559856,rs2695281,rs2559855,rs2559854,rs3809260,rs2559851,rs2559850,
ILMN_2367681	rs1460930,rs2446914,rs1471294,rs2453627,rs2453635,rs2199332,rs2446916,rs116893608,rs2101855,rs1660338,rs1788188,rs1788189,rs1660353,rs1692006,rs6511,rs1788190,rs965985,rs924057,rs1660350,rs1692007,rs1616833,rs1788193,rs7014862,rs1788196,rs1788198,rs2439458,rs1660328,rs1660331,rs1660332,rs1660334,rs2439460,rs1660348,rs1629834,rs1788166,rs1788167,rs1788168,rs7846076,rs7830342,rs1371867,rs1788173,rs…
ILMN_1682368	rs7801498,rs4487686,rs6961234,rs11764413,rs6465866,rs4403344,rs10953368,rs11761361,rs10953369,rs13223494,rs12538735,rs12533649,rs12533619,rs4543479,rs4473948,rs3800987,
ILMN_1657317	rs11764413,rs10953368,rs4543479,rs4473948,rs73189871,rs1131383,
ILMN_2313901	rs171803,rs466199,rs3909478,rs13172364,rs13156823,rs13156318,rs3909477,rs35574814,rs6859239,rs13173707,rs7705636,rs13175330,rs13155440,rs59280720,rs6872846,rs17154763,rs13188611,
ILMN_1754114	rs1441433,rs2583402,rs2850954,rs2850332,rs2028475,rs2850963,rs2850967,rs962384,rs2583410,rs2850969,rs2850339,rs1561719,rs2850344,rs755961,rs2850975,rs2850348,rs2850976,rs2583401,rs2583400,rs2850349,rs2850350,rs2850351,rs2850352,rs2850354,rs920560,rs2850355,rs2850356,rs2850357,rs2850358,rs2583406,rs920559,rs1031034,rs1530259,rs2583398,rs2583397,rs2583396,rs2850366,rs2850367,rs2850368,rs80260838,rs…
ILMN_1815733	rs10133012,rs10047932,rs55723265,rs3742457,rs10131171,rs8009019,rs8007609,rs72708808,rs8004499,rs8004545,rs8004891,rs8004099,rs8005065,rs8008665,rs12586876,rs56196563,rs28890538,rs79165758,rs10150926,rs7142856,rs12589589,rs17101455,rs8017887,rs7145527,rs7145682,rs9630407,rs7150297,rs72708820,rs3548,rs7143221,rs7147939,rs11850831,rs1079298,rs10145854,rs8017990,rs8007383,rs72708829,rs59539074,rs171…
ILMN_2169490	rs2236247,rs36032081,rs17101911,rs743212,rs1885072,rs59776579,rs2368984,rs2236246,rs56060232,rs2273610,rs10149651,rs6576012,rs1187448,rs1187446,rs7143682,rs8021692,rs34964872,rs11625697,rs12889168,rs941946,rs11622475,rs12050167,rs34974386,rs10136440,rs56231040,rs12886745,rs7143936,
ILMN_1714965	rs2903282,rs11097787,rs2168805,rs747559,rs6811263,rs6833745,rs980455,rs72696119,rs10013613,rs3774933,rs17032705,rs3774938,rs1598857,rs1599961,rs1585213,rs230529,rs230528,rs230526,rs230521,rs230517,rs230512,rs4648011,rs230505,rs60371688,rs230494,rs230495,rs230496,rs230541,rs230544,rs4699030,rs1005819,rs3774956,rs3821958,rs1287,rs1020759,rs3774960,rs4698858,rs1020760,rs4648052,rs3774964,
ILMN_1800733	rs11097787,rs2168805,rs2903282,rs747559,rs980455,rs72696119,rs10013613,rs3774933,rs17032705,rs3774938,rs1598857,rs1599961,rs1585213,rs230529,rs230528,rs230526,rs230521,rs230517,rs230512,rs4648011,rs230505,rs60371688,rs230494,rs230495,rs230496,rs230541,rs230544,rs4699030,rs1005819,rs3774956,rs3821958,rs1287,rs1020759,rs3774960,rs4698858,rs1020760,rs4648050,rs4648051,rs4648052,rs4648055,rs4648058,r…
ILMN_1870303	rs223308,rs223497,rs223486,rs223484,rs223482,rs223481,rs223480,rs223478,rs223477,rs150898,rs150897,rs223476,rs150896,rs223475,rs223474,rs223472,rs223470,rs223468,rs223467,rs223466,rs223465,rs223464,rs223463,rs223462,rs223461,rs223460,rs223459,rs223458,rs223457,rs223455,rs223454,rs223453,rs223452,rs223451,rs223450,rs223449,rs150895,rs223448,rs223447,rs223446,rs223445,rs223443,rs223442,rs223441,rs2…
ILMN_1773313	rs11191593,rs4409766,rs11191425,rs7098825,rs17878846,rs77335224,rs11191434,rs3740390,rs11191447,rs74233296,rs35125602,rs11191453,rs11191454,rs12221193,rs77180047,rs12221064,rs2297787,rs17115213,rs77602510,rs78821730,rs12411886,rs10509759,rs5011520,rs11191472,rs12413409,rs10883808,rs78260931,rs11191479,rs10883815,rs77860422,rs11191499,rs11191502,rs11191505,rs74444347,rs12221335,rs79059851,rs111915…
ILMN_1772780	rs12810363,rs2254755,rs2264759,rs2244958,
ILMN_1719064	rs3815575,rs2241205,rs6606731,rs7974321,rs2241201,rs6663,rs4766601,rs7954512,rs7970557,rs4499061,rs1477117,rs12833054,rs12578648,rs6606721,rs4766603,rs4766604,rs35018715,rs35590455,rs2302709,rs2302708,rs2302707,rs2302706,rs11615949,rs11610840,rs1073779,rs1073780,rs4766605,rs11609019,rs12822891,rs12819142,rs12823587,rs11612500,rs11613021,rs11613023,rs2302705,rs2302703,rs4766473,rs34737994,rs128181…
ILMN_1752639	rs683016,rs644789,rs829004,rs829006,rs829007,rs1069903,rs632477,rs479537,rs76920746,rs644516,rs11185298,rs828982,rs645608,rs570961,rs2053433,rs490680,rs491785,rs492601,rs547595,rs10785835,rs6659201,rs6693028,rs11185284,rs11185285,rs10881507,rs6663170,rs1020172,rs1020173,rs6666316,rs1020174,rs10785836,rs6678223,rs6703140,rs6703282,rs7555964,rs10881508,rs10785837,rs11185286,rs11185287,rs1157390,rs6…
ILMN_1781819	rs2522420,rs4956126,rs17618761,rs62313396,rs2522427,rs2726168,rs12502019,rs2522433,rs2726207,rs2074370,rs2726202,rs62313427,rs13110240,rs6826884,rs17037999,rs34202676,rs13144400,rs17510783,rs4956130,rs4956131,rs13144043,rs6533316,rs12644615,rs7658286,rs12646656,rs3805350,rs2074371,rs1127006,rs2074374,rs2189155,rs12642732,rs4141322,rs6824230,rs11732603,
ILMN_3239426	rs12311093,rs4766500,rs7976889,rs28555214,rs7975364,rs3759384,rs11065647,rs4766492,rs4766497,rs3825390,rs7136207,rs41436646,rs11829777,rs10849698,rs11064912,rs12296821,rs34840178,rs1502337,rs2339524,
ILMN_1672176	rs2275650,rs12528822,rs10457190,rs3818934,rs9480933,rs9487068,rs1040284,rs11153174,rs34202013,rs11967108,rs10872032,rs12206928,rs1590306,rs11153175,rs7372,rs12193493,rs3778475,rs1358998,rs1358997,rs3799839,rs1322816,rs13212766,rs3757234,rs1923725,rs12524639,rs12524273,rs7773095,rs9480948,rs12197114,rs35056702,rs36035949,rs11153177,rs10080429,rs17070580,rs9480953,rs9487094,rs9885646,rs9487098,rs11…
ILMN_1696003	rs1434285,rs17575742,rs12044778,rs12023963,rs17575798,rs12045311,rs3737182,rs12023950,rs12046010,rs6537830,rs6692804,rs71657105,rs6663547,rs6537837,rs6658855,rs3768486,rs7355073,rs7355157,rs6682956,rs12033376,rs7537507,rs7371,rs2301229,rs3525,rs11810577,rs1889470,rs17024195,rs6691984,rs28362581,rs12046107,rs12028540,rs12046933,rs74113954,rs76912669,rs76910258,rs28362580,rs2269340,rs7544426,
ILMN_1701514	rs459809,rs118203,rs118202,rs240955,rs453776,rs240990,rs460594,rs240993,rs458806,rs240995,rs462832,rs459147,rs455650,rs399219,rs455645,rs462779,rs461646,rs383022,rs6920014,rs7766610,rs6568677,rs9487626,rs6922226,rs9487627,rs6937734,rs9487632,rs7751272,rs11153295,rs6915753,rs7764543,rs4620159,rs9487639,rs10214442,rs6942129,rs9487644,rs9487645,rs6935759,rs28770304,rs9400476,rs9387012,rs7752418,rs49…
ILMN_1701655	rs12425388,rs75147158,
ILMN_1701441	rs7855916,rs10126013,rs7869469,rs7869782,rs10759485,rs7872839,rs7859051,rs10817139,rs7873139,rs2024368,rs765896,rs765897,rs10817140,rs10817141,rs877759,rs10817145,rs2192586,rs2192587,rs10121912,rs10759488,rs10759489,rs10123018,rs7871614,rs10759491,
ILMN_2154115	rs4849166,rs6760120,rs12711762,rs12711764,rs7595962,rs4848316,rs4849163,rs13022861,rs12711765,rs3748914,rs4849167,rs6750127,rs6761202,rs1975535,rs2241976,rs4849168,
ILMN_2339796	rs7332374,rs9590404,rs10870597,rs9590405,rs7336692,rs7331882,rs8002514,rs9590492,rs6560947,rs2296971,rs2296970,rs7987334,rs7982373,rs7994573,rs7985356,rs7319446,rs7318644,rs7998576,rs7324079,rs1009678,rs7994556,rs9590403,rs7321688,rs7989142,rs9590494,rs7987485,rs7324744,rs2039091,rs1928037,rs9314907,rs995233,rs995232,rs11617448,rs17291501,rs9590409,rs7991266,rs9314909,rs7998612,rs9805813,rs928506…
ILMN_1727389	rs7332374,rs9590404,rs10870597,rs9590405,rs7336692,rs7331882,rs8002514,rs9590492,rs6560947,rs2296971,rs2296970,rs7987334,rs7982373,rs7994573,rs7985356,rs7319446,rs7318644,rs7998576,rs7324079,rs1009678,rs7994556,rs9590403,rs7321688,rs7989142,rs9590494,rs7987485,rs7324744,rs2039091,rs1928037,rs9314907,rs995233,rs995232,rs11617448,rs17291501,rs9590409,rs7991266,rs9314909,rs7998612,rs9805813,rs928506…
ILMN_2256765	rs7332374,rs9590404,rs10870597,rs9590405,rs7336692,rs7331882,rs8002514,rs9590492,rs6560947,rs2296971,rs2296970,rs7987334,rs7982373,rs7994573,rs7985356,rs7319446,rs7318644,rs7998576,rs7324079,rs1009678,rs7994556,rs9590403,rs7321688,rs7989142,rs9590494,rs7987485,rs7324744,rs2039091,rs1928037,rs9314907,rs995233,rs995232,rs11617448,rs17291501,rs9590409,rs7991266,rs9314909,rs7998612,rs9805813,rs928506…
ILMN_1705247	rs11195929,rs11195911,rs11195912,rs11195913,rs11195915,rs79013277,rs10885335,rs11195917,rs10885336,rs10885337,rs943262,rs768102,rs1926565,rs11195928,rs11815292,rs2419623,rs2419622,rs56145176,rs11195930,rs34899326,rs11195932,rs2419620,rs10509962,rs3808920,rs17129748,rs2277208,rs11195936,rs11195938,rs7075592,rs58854276,rs11195940,rs12255316,rs10885342,rs10749118,rs7077060,rs7077197,rs4918748,rs1088…
ILMN_1678517	rs17129748,rs2277208,rs11195936,rs11195938,rs7075592,rs11195940,rs12255316,rs10885342,rs10749118,rs7077060,rs7077197,rs4918748,rs10885343,rs4333963,rs4351741,rs72821861,rs2900945,rs10885345,rs11195949,rs10885346,rs4501923,rs7904008,rs4918744,rs4918745,rs7919710,rs7904918,rs12249109,rs7070744,rs2306160,rs2277206,rs8624,rs2900946,rs3736059,rs2306159,rs11195961,rs4918752,
ILMN_1787843	rs10817330,rs10759556,rs10981377,rs12335731,
ILMN_2193706	rs7132910,rs7294919,rs12311895,rs7305705,rs10850728,rs11836634,rs7312900,rs12313220,rs7309079,rs76845667,rs12310299,rs7131959,rs80001826,rs7132339,rs7133290,rs113315762,rs75337356,
ILMN_1696584	rs1249732,rs1249729,rs1249728,rs2636874,rs1766054,rs1687401,rs1249761,rs1249760,rs1249756,rs1631637,rs1766082,rs9299216,rs7851482,rs2787334,rs2636881,rs7032449,rs17230081,rs2993412,rs10982167,rs10982171,rs2636870,rs1038776,rs2250242,rs7047506,rs7047655,rs3748179,rs1766083,rs13292928,rs1490744,rs10817593,
ILMN_1730639	rs10923890,rs2131440,rs4839509,
ILMN_1810228	rs12022333,rs3754109,rs2274253,rs3767777,rs3767774,rs3767773,rs3820494,
ILMN_1752932	rs647573,rs619250,rs590580,rs648682,rs647099,rs605560,rs605908,rs648947,rs951657,rs1613643,rs1617182,rs1793169,rs1626649,rs17121871,rs1806,rs1805,rs11602739,rs11600544,rs4938489,rs17121879,rs4938490,rs17121881,rs17121882,rs11216819,rs1540191,rs2051480,rs57495164,rs10892226,rs869638,rs1573559,rs12362596,rs11216827,rs56315433,rs56356019,rs17092740,rs12364013,rs73024604,rs73024606,rs61900655,rs17154…
ILMN_1743021	rs11065478,rs11065501,rs11065504,rs35898441,rs3794207,rs3794205,rs12823779,rs34617045,
ILMN_1676358	rs11893187,
ILMN_3245559	rs7305511,rs4275659,rs61955196,rs7296418,rs883562,rs884956,rs3759115,rs55742290,rs3741530,rs7135296,rs61955214,rs12425850,rs12425009,rs11613937,rs11608811,rs10773921,rs7957096,rs4148862,rs4148863,rs10848428,rs1727307,rs1790094,rs949143,rs1790121,rs1790122,rs1727295,rs1727302,rs1727305,rs1716184,rs1051434,rs1727312,rs1727293,rs1615350,rs1790104,rs1626703,rs1568428,rs10846489,rs11057219,rs2271976,r…
ILMN_1655990	rs10818452,rs73544230,rs10818451,rs872423,rs7037806,rs10125592,rs10119527,rs10818455,rs12379034,rs12376337,rs1547266,rs3780674,rs2297454,rs7874364,rs10119716,rs7853439,rs10818464,rs1475663,
ILMN_3236498	rs1359328,rs959558,rs991121,rs1359329,rs2416760,rs1324472,rs7861679,rs10739570,rs10760107,rs3903886,rs1981021,rs1981020,rs7357638,rs13291660,rs1960421,rs1158554,rs1158553,rs1324473,rs1547268,rs1547267,rs10984972,rs4142158,rs10760110,rs7024046,rs10984974,rs1530370,rs4837789,rs1867254,rs920745,rs10491784,rs1470307,rs1886337,rs4837790,rs10491783,rs966396,rs966397,rs7849566,rs1411158,rs7044226,rs1076…
ILMN_1741003	rs2306415,rs2306416,rs11575945,rs17384008,rs62320623,rs62320625,rs1480287,rs10518391,rs72676891,rs72676894,rs6857766,rs7671637,rs41279317,rs78661950,rs72678604,rs2306417,rs75451648,
ILMN_1747935	rs1492178,rs3772129,rs2141488,rs1128158,rs1128154,rs6770842,rs73179962,rs10934555,rs73179967,rs12487377,rs2070178,rs9873644,rs9873648,rs7356043,rs6804322,rs9883663,rs3966068,rs9818194,rs9859243,rs11927625,rs9810952,rs1128159,rs75579265,rs9968051,rs9859702,rs9861782,rs9841861,rs9849087,rs9818402,rs79258785,rs9837315,
ILMN_2316104	rs35489993,rs58088236,rs7649585,rs7627354,rs11717089,rs6767409,rs7618041,rs4676744,rs6438652,rs4676743,rs1574036,rs9824198,rs6797347,rs6438655,rs6438656,rs7625529,rs1135750,rs9824133,rs4676745,rs4676746,rs4676747,rs4676748,rs6781175,rs4676749,rs4676693,rs4676750,rs13074133,rs6782082,rs6798415,rs6809737,rs6766694,rs6438662,rs6438663,rs9854539,rs9854863,rs11716027,rs7623743,rs7612211,rs7626574,rs67…
ILMN_1801043	rs2078141,rs4837815,rs10760159,rs12238702,rs10985188,rs4837818,rs10760160,rs10760161,rs10818517,rs10985187,rs10760162,rs4837819,rs10760163,rs4837820,rs10760164,rs4837823,rs10818519,rs4837825,rs10985192,rs10818520,rs10513365,rs2149805,rs4837826,rs10760166,rs10985194,rs10818523,rs10818524,rs963003,rs10760167,rs7862876,rs878691,rs880823,rs4240466,rs4837827,rs13292100,rs10985200,rs3810942,rs4837829,r…
ILMN_1753745	rs567198,rs481706,rs573339,rs474688,rs524394,rs570110,rs476249,rs476357,rs3823221,rs3778456,rs514096,rs513748,rs579532,rs551159,rs1557052,rs7776150,rs3799739,rs2873640,rs3823219,rs3799734,rs2275623,rs959905,rs7756607,rs1040803,rs3799732,rs2064869,rs3823218,rs3799731,rs3823217,rs4142129,rs3799725,rs4895687,rs2024971,rs4142130,rs7752672,
ILMN_1741957	rs589292,rs620677,rs633533,rs588818,rs656322,rs663153,rs650599,rs618059,rs10986558,rs12377991,rs10986559,rs10819029,rs10760390,rs10986566,rs7033815,rs6478694,rs10819035,rs35935349,rs7024854,rs7030645,rs2535,rs4838249,rs7867749,rs4837010,rs4837011,rs75179555,rs10986600,rs12380566,rs7852933,rs10986606,rs359574,rs427277,rs393537,rs828095,rs864882,rs359578,rs393721,rs450331,rs2807008,rs3121920,rs3919…
ILMN_2356111	rs1112001,rs7609604,rs56855990,rs7617162,rs56379527,rs11709051,
ILMN_1734707	rs16837521,rs4383463,rs11716596,rs35907154,rs6774768,rs13072404,rs9844797,rs7643584,rs4679251,rs16837531,rs777486,rs6786437,rs9878550,rs6796854,rs1994642,rs7648094,rs2101592,rs4305381,rs1490750,rs4679256,rs13080948,rs6764354,rs2363032,rs6768289,rs6783962,rs34987672,rs1873400,rs1873397,rs1873394,rs35656703,rs13079087,rs6781798,rs6766712,rs1056524,rs1056523,rs1056522,rs1552641,rs7629573,rs869463,rs…
ILMN_1716468	rs7623918,rs3749392,
ILMN_2225595	rs4936220,rs4937867,rs11223709,rs2305380,rs2305378,rs11223731,rs10894788,rs61703311,rs4362160,rs2282562,rs12292140,rs1130172,rs1048761,rs11223734,rs1551182,rs1551183,rs3758925,rs3758924,rs7941201,rs11223738,rs12226809,rs10791351,rs58897957,rs57534561,rs10894790,rs1839796,rs66594429,rs11223741,rs10894791,rs55823731,
ILMN_1739683	rs6471091,rs4081781,rs4081780,rs4081779,rs4081778,rs7827081,rs3931023,rs3909640,rs3857933,rs3857934,rs3857935,rs11777869,rs11774742,rs6651261,rs3909638,rs7842007,rs10956674,rs10956675,rs7000158,rs7000374,rs6980477,rs7018349,rs10097174,rs10091348,rs10956677,rs7841637,rs10102414,rs10102608,rs35868554,rs12549039,rs35444181,rs34759033,rs10097529,rs10112347,rs10956676,rs28701894,rs13439215,rs3843561,r…
ILMN_1730539	rs7652305,rs11718115,rs56214742,rs7622700,
ILMN_1778032	rs17150482,rs3739890,rs10751505,rs76896860,rs12335,rs10793964,rs886089,rs886090,rs120858,rs28519070,rs590858,rs9645009,rs487820,rs604402,rs616836,rs553877,rs484248,rs599924,rs571549,rs658517,rs59358281,rs12763,rs2296810,rs1059773,rs2494,rs2269894,rs28374096,rs1179037,rs1179040,rs41306714,rs3124752,rs3124751,rs943623,rs3124750,rs3124749,rs3124753,rs3124782,rs2182812,rs7030175,rs3124781,rs2285486,r…
ILMN_1804854	rs311596,rs311599,rs160402,rs1651032,rs160405,rs160404,rs700616,rs700617,rs700618,rs1095374,rs700620,rs700621,rs700624,rs700625,rs2174972,rs851278,rs2693963,rs825769,rs700626,rs700627,rs825754,rs825751,rs825748,rs825746,rs825762,rs825761,rs906695,rs3789151,rs4835649,rs12517514,rs7714455,rs6873425,rs884470,rs6877187,rs6860780,rs3804199,rs4835705,rs6884198,rs4835706,rs1039789,rs1039788,rs1828188,rs…
ILMN_2112049	rs28715547,rs78298678,rs77813615,rs79796915,rs59902911,rs10870125,rs59873903,rs28507319,rs28562613,rs28439345,rs55880213,rs11145922,rs45592338,rs11145797,rs11145824,rs11145850,rs3812561,rs74836839,rs11145846,rs80029103,rs75859952,rs79784317,rs3812580,rs80145180,rs75472867,rs11145960,rs11145982,
ILMN_3243890	rs11167532,rs10463297,rs2569163,rs2337224,rs778607,rs778606,rs778605,rs2163786,rs4264986,rs34517992,rs6579836,rs2256547,rs778603,rs778584,rs778604,rs778602,rs2569188,rs2569190,rs2569191,rs2915863,rs753280,rs702399,rs60115373,rs778591,rs778593,rs778594,rs2245643,rs2245640,rs2569159,rs1583005,rs801399,rs778596,rs778597,rs2563335,rs2563314,rs2251860,rs702397,rs2530243,rs2530242,rs2530241,rs2530240,r…
ILMN_1802027	rs2602225,rs1377380,rs2646055,rs1316503,rs4863667,rs2602220,rs795604,rs795602,rs2602219,rs8192013,rs72728776,rs3822044,rs8192049,
ILMN_2391976	rs13261848,rs34634548,rs10107504,rs6985508,rs6986779,rs13276309,rs13249310,rs7462429,rs7386364,rs11984494,
ILMN_1654545	rs12056725,rs11991724,rs880701,rs880702,rs2272664,rs2272663,rs4993862,rs2272666,rs2280840,rs3817681,rs4313195,rs7838766,rs56251414,rs7014684,rs10093202,rs4380978,rs35817095,rs12548842,rs6599528,rs7814545,rs7010536,rs1383095,rs1052951,rs1052952,rs2280837,rs2280836,rs2977835,rs2977834,rs4317614,rs2293963,rs2291135,rs13266019,rs13258200,rs1871532,
ILMN_1758895	rs4970924,rs11204693,rs11800059,rs11204695,rs7520022,rs11204702,rs4970926,rs12403609,rs6694531,rs10888388,rs12130363,rs12568757,rs78685532,rs7534124,rs11204725,rs12125650,rs12725667,rs4970976,rs2089081,rs2039590,rs11204735,rs12758227,rs11204737,rs3894771,
ILMN_1743032	rs6655975,rs11204666,rs6587756,rs35967040,rs6695123,rs6681426,rs2280078,rs10888386,rs12067556,rs12402939,rs7524620,rs3087960,rs7529194,rs6587516,rs6678013,rs2175615,rs72700895,rs72700897,rs6661872,rs11204687,rs2867304,rs6690725,rs72700902,rs56058687,rs72702504,rs6686525,rs6661415,rs10788792,rs11807058,rs11204691,rs12089731,rs12085275,rs72702523,rs12086630,rs2065900,rs78633145,rs11204694,rs2867302…
ILMN_1661432	rs4870139,rs4870144,rs9285521,rs9767713,rs4870509,rs9479094,rs4039600,rs9322189,rs11155662,rs3734295,rs3777949,rs9322194,rs9377228,rs2064520,rs9377229,rs9377230,rs9404048,rs9767554,rs9766037,rs9485408,rs9322196,rs1080670,rs55993747,rs10782310,rs10782312,rs9322198,rs2064521,rs12191643,rs9322200,rs9688794,rs9800580,rs9505824,rs9800686,rs55849538,rs9688858,rs9688861,rs7740278,rs62439811,rs57938011,r…
ILMN_1731433	rs4725360,rs10265670,rs10237224,rs12668327,rs4725939,rs7786120,rs9640280,rs4725940,rs2159847,rs2110002,rs2159846,rs2159845,rs7776635,rs10256366,rs73163580,rs10231567,rs10250545,rs4725363,rs7783731,rs7783744,rs7341523,rs7341524,rs10247710,rs28891172,rs10255907,rs66661012,rs7789389,rs4725945,rs7806458,rs4725361,rs6464098,rs6464099,rs6464100,rs6464101,rs6464102,rs6464103,rs6464104,rs1985881,rs696729…
ILMN_1795918	rs6464126,rs4725388,rs13239507,rs13225215,rs6464124,rs6464125,rs10227172,rs749319,
ILMN_2221046	rs72792156,rs72792139,rs72792162,rs1004736,rs13359838,rs72794132,
ILMN_2124471	rs357618,rs357620,rs441652,rs394736,rs357621,rs193299,rs357622,rs357623,rs357624,rs357625,rs357627,rs357628,rs357629,rs165351,rs165352,rs165353,rs165362,rs357630,
ILMN_1748915	rs60752752,rs58644524,rs3006479,rs3014878,rs3014879,rs3014880,rs3006475,rs3014881,rs2916192,rs4772,rs3006476,rs3014885,rs2916218,rs2916217,rs2916216,rs3006477,rs2916215,rs12035710,rs2916201,rs11583949,rs3006480,rs3006483,rs12040887,rs3006485,rs11205279,rs11205280,rs6659104,rs3006488,rs3795391,rs3806232,rs11205281,rs61803339,rs11205282,rs12040625,rs12042217,rs4845346,rs3014807,rs11578443,rs7301847…
ILMN_1814789	rs11265122,rs11265123,rs4845597,rs6661101,rs6664278,rs6678826,rs6671166,rs6691825,rs6691826,rs6692026,rs6692035,rs72696208,rs12407062,rs12405309,rs55677228,rs72696220,rs4845363,rs4845600,rs4845601,rs6659053,rs6667928,rs7535778,rs72696227,rs4521985,rs3196889,rs10908723,rs11265353,rs60633748,rs11265251,rs6719,rs9803857,rs2879788,rs6657214,rs3762339,rs12062977,rs10158820,rs6427509,rs12028554,rs23404…
ILMN_3230337	rs940376,rs882467,rs11762043,rs11762141,rs59853047,rs11768600,rs7779116,rs7789459,
ILMN_1698243	rs10908491,rs2075165,rs1804999,rs1043165,rs7542798,rs10908492,rs759329,rs7512751,rs933489,rs2075166,rs2241106,rs12024813,rs12139321,rs12142808,rs2273832,rs2273833,rs12118238,rs11264462,rs11264463,rs12117947,rs12122180,rs12027103,rs2270291,rs2277871,rs2277870,rs12027741,rs12038203,rs12038217,rs10752615,rs11264464,rs3806407,rs3806408,rs3806409,rs28372828,rs12023438,rs6684514,rs6679145,rs12563631,rs…
ILMN_1737631	rs10908491,rs2075165,rs1804999,rs1043165,rs7542798,rs10908492,rs759329,rs7512751,rs933489,rs2075166,rs2241106,rs12024813,rs12139321,rs12142808,rs2273832,rs2273833,rs12118238,rs11264462,rs11264463,rs12117947,rs12122180,rs12027103,rs2270291,rs2277871,rs2277870,rs12027741,rs12038203,rs12038217,rs10752615,rs11264464,rs3806407,rs3806408,rs3806409,rs28372828,rs12023438,rs6684514,rs6679145,rs12563631,rs…
ILMN_2330382	rs10908491,rs2075165,rs1804999,rs1043165,rs7542798,rs10908492,rs759329,rs7512751,rs933489,rs2540169,rs2540168,rs2253358,rs2246476,rs2985711,rs2495269,rs2764409,rs2764407,rs2764406,rs9943105,rs7542045,rs6701440,rs949464,rs7522860,rs2296374,rs3762281,rs12128955,rs12072638,rs2025577,rs2274226,rs11264467,
ILMN_1741244	rs10949673,rs12112688,rs12112689,rs1424613,rs12673528,rs6459833,rs7782852,rs79770133,rs4716887,rs12674394,rs7810467,rs56201172,rs1424621,rs59612949,rs10246957,rs2161883,rs7808264,rs4716892,rs10807653,rs4283920,rs7811556,rs2059386,rs6459881,rs6459884,rs77803373,rs6459891,rs12698264,rs10155959,rs6962381,rs10278893,rs10279009,rs4582430,rs1920454,rs2362378,rs10226125,rs7781854,rs2108192,rs3807890,rs1…
ILMN_1746864	rs155594,rs155595,rs267992,
ILMN_1739497	rs658760,rs615107,rs582657,rs1201731,rs9347125,rs676558,rs662185,rs2885902,rs675633,rs650575,
ILMN_1777982	rs12140181,rs10908818,rs12116949,rs34339899,rs11265544,rs2516838,rs2774279,rs11588189,rs11576837,rs4656976,rs2516839,rs2516837,rs3813609,rs3813610,rs3829791,rs12728349,rs12748157,rs6672793,
ILMN_2353240	rs12140181,rs10908818,rs12116949,rs2516838,rs34339899,rs11265544,rs2774279,rs11588189,rs6672793,
ILMN_1788223	rs10455842,rs2008660,rs10455774,rs10945589,rs10945590,rs10945591,rs12660229,rs73796835,rs981624,rs1813320,rs981623,rs981622,rs10455844,rs10455847,rs10455848,rs73796837,rs4449654,rs4521617,rs4449655,rs4458719,rs4451161,rs10455849,rs10455850,rs10455851,rs10455852,rs10455853,rs72501783,rs73800139,rs12200862,rs12195020,rs12215114,rs10455854,rs10455855,rs4709264,rs4709266,rs4709267,rs12198374,rs104558…
ILMN_2123743	rs7525124,rs3813611,rs4656982,rs4233365,rs4402147,rs10218622,rs4656985,rs11265554,rs4523530,rs4656986,rs4656987,rs10908823,rs11265555,rs7517289,rs4288617,rs11265556,rs11265558,rs10732962,rs11588225,rs4656988,rs12031437,rs2301286,rs2301287,rs4575098,rs11576830,rs11585858,rs4233366,rs2070901,rs1136224,rs2070902,rs4489574,rs12401322,rs4233368,rs2502815,
ILMN_1751956	rs185902,rs2433137,rs12043239,rs10800108,rs1425754,rs10800110,rs10800111,rs10918210,rs722259,rs10753683,rs10800112,rs1572541,rs10918217,rs1572542,rs10753680,rs10753681,rs4657451,rs1913841,rs369598,rs453717,rs367199,rs2766081,rs10737514,rs10918209,rs2348725,rs7554904,rs12131212,rs1326376,rs10918216,rs10918218,rs6679871,rs4656450,rs2138351,rs1538116,rs6692834,rs4657454,rs7537189,rs1337448,rs1091821…
ILMN_1666967	rs4489135,rs9348102,rs9356450,rs932592,rs4710031,rs10946142,rs9348105,rs9365974,rs9356457,rs4709109,rs9459623,rs9459627,rs4709108,rs9356459,rs9355564,rs911202,rs911201,rs911200,rs12203862,rs9356461,rs9356462,rs9365987,rs9365988,rs4710032,rs11753569,rs4710033,rs4710034,rs12205698,rs12210308,rs12197307,rs12205757,rs9356458,rs6930706,rs9364838,rs9347115,rs911199,rs9356460,rs6936543,rs9365985,rs93648…
ILMN_1671565	rs2236312,rs3798307,rs3756838,rs9366076,rs62436424,rs7772112,rs239931,rs162289,rs162291,rs162293,rs162295,rs162297,rs162294,rs9355610,rs2247314,rs2757039,rs2757041,rs12055488,rs2757053,rs2345568,rs1130033,rs4710149,rs7750593,rs4710154,rs9366078,rs9356551,rs1951459,rs933243,rs9347170,rs2247325,
ILMN_1724422	rs12938,rs4987369,rs4987367,rs4987360,rs4987358,rs2223286,rs4140655,rs4987354,rs4987353,rs10919231,rs3917406,rs932307,rs10489182,rs10800470,rs10800472,rs68113309,rs4656711,rs67819761,rs7543268,rs2420505,rs34990593,rs67274208,rs12742961,rs10919252,rs12405525,rs2272918,rs10919258,rs73026223,
ILMN_1761363	rs11799938,rs11799961,rs60554980,rs12145527,rs10913455,rs10913456,rs10913457,rs6662126,rs76357776,rs58035845,rs76567182,rs11811876,rs11800358,rs74636902,rs11801283,rs11802265,rs10913475,rs12125429,rs56345529,rs56091821,rs9662174,rs9661596,rs9662853,rs11811780,rs11799420,rs10913492,rs11576221,rs6667559,rs6659874,rs6701553,rs6670427,rs6662720,rs6662833,rs73041998,rs73042000,rs73042001,rs9662506,rs9…
ILMN_1712305	rs3806562,rs3806563,rs3806564,rs3806565,rs3806566,rs12692964,rs12692965,rs66572658,rs66818940,rs12617802,rs12621138,rs884409,rs1060248,rs6751899,rs56299511,rs55901434,rs17222606,rs72884394,rs72885937,rs73024966,rs6433299,rs6736694,
ILMN_2087692	rs6747400,rs1558963,rs7580094,rs6711792,rs7593146,rs13406777,rs3806562,rs3806563,rs3806564,rs3806565,rs3806566,rs12692964,rs12692965,rs66572658,rs66818940,rs12617802,rs12621138,rs884409,rs2674490,rs2111720,rs1060248,rs6751899,rs56299511,rs55901434,rs17222606,rs72884394,rs72885937,rs4667690,rs2542943,rs2674498,rs2674500,rs9678484,rs2674503,rs62181682,rs7581904,rs2356786,rs2356787,rs2356788,rs23567…
ILMN_1797764	rs34934154,rs13063927,rs35192046,rs35683888,rs3821747,rs6792607,rs1356013,rs2271998,rs6769079,rs6444952,rs6786846,rs6770420,rs11709779,
ILMN_1714393	rs17078781,rs71601339,rs7714695,rs13157667,rs35849497,rs35535623,rs71601344,rs3733874,rs3733875,rs13185316,rs10072499,rs6556309,rs6889220,rs28715668,rs13175695,rs28611501,rs6880798,rs28563911,rs28580074,rs4976682,rs28684504,rs28419182,rs1128287,rs6879874,rs28362590,rs4631,rs13190036,rs11949767,rs11952102,rs6885410,rs655623,rs625882,rs351864,rs13177748,rs6874206,rs34832871,rs6898107,
ILMN_1769926	rs2731665,rs2731670,rs883576,rs867755,rs4976695,rs1130857,rs2545796,rs335432,rs335433,rs335434,rs335435,rs2630767,rs2731662,rs449351,rs2630766,rs466256,rs2630765,rs465670,rs335452,rs2630764,rs2544809,rs385981,rs2545795,rs335466,rs163199,rs337374,rs335467,rs335468,rs2545794,rs335420,rs2450333,rs2630763,rs2630762,rs2731677,rs163203,
ILMN_1699100	rs55906130,rs4651024,rs6425534,rs2152320,rs56303406,rs2184575,rs56149964,rs45471092,rs68098532,rs56147147,rs17369088,rs55986478,rs16853998,rs11581507,rs11577489,rs11804236,rs11799784,rs57864135,rs67545145,
ILMN_2411282	rs12071926,rs12075418,rs3767182,rs2242111,rs3767167,rs3767166,rs35481032,rs7597,rs3738112,rs7544147,
ILMN_1706553	rs6684015,rs6424896,rs6659327,rs4047801,rs6424897,rs12024309,rs4047798,rs9286848,rs2275676,rs7518244,rs6669960,rs2275675,rs10911339,rs12742245,rs2702177,rs2702178,rs2702179,rs2702205,rs2702204,rs2794619,rs2702203,rs2761581,rs2782411,rs10797886,rs10911353,rs10911354,rs12117885,rs2702182,rs2702181,rs2761580,rs2702180,rs1044879,rs35734725,rs12122217,rs12753665,
ILMN_2368597	rs6684015,rs6424896,rs6659327,rs4047801,rs6424897,rs12024309,rs4047798,rs9286848,rs2275676,rs7518244,rs6669960,rs2275675,rs10911339,rs12742245,rs2702177,rs2702178,rs2702179,rs2702205,rs2702204,rs2794619,rs2702203,rs2761581,rs2782411,rs10797886,rs10911353,rs10911354,rs12117885,rs2702182,rs2702181,rs2761580,rs2702180,rs1044879,rs35734725,rs12122217,rs12753665,rs6662844,rs4047762,rs789172,rs699246,r…
ILMN_1688464	rs7652031,rs6443914,rs6787287,rs6776999,rs7648408,rs7648487,rs7644746,rs9844684,
ILMN_1651964	rs1533682,rs1533684,rs2313217,rs2872249,rs13317532,rs1402002,rs1402003,rs2037379,rs9858774,rs2139560,rs2176824,rs6804242,rs2292998,rs4148585,rs6443924,rs6767013,rs4148579,rs939336,rs6800217,rs3805108,rs6802849,rs2313212,rs939337,rs4148575,rs939338,rs6443926,rs10937158,rs6443927,rs4148571,rs4148567,rs4148564,rs6805913,rs1401999,rs60129994,rs4148563,rs4148561,rs34571027,rs6443928,rs9876143,rs414855…
ILMN_1706531	rs4148593,rs4912515,rs7636910,rs2293001,rs3749438,rs12634398,rs17817736,rs7624838,rs4074672,rs11926572,rs2139559,rs3749441,rs1464322,rs4148586,rs56343575,rs3817404,rs4912517,rs68153167,rs6443925,rs2271936,rs7637515,rs3792582,rs66605623,rs4912471,rs12185910,rs2872247,rs66850130,rs55905394,rs55982636,rs55846170,rs55913043,rs56148005,rs4148581,rs1520195,rs6773408,rs6798870,rs939335,rs7639048,rs93933…
ILMN_2221673	rs6434355,rs6756040,rs4667295,rs75178169,rs4531962,rs4643578,rs3828267,rs73979024,rs12053254,rs5742967,rs5743030,rs7568449,rs2289226,rs6756571,rs6756913,rs12471663,rs6761923,rs893784,rs10931430,rs7571089,rs1437891,rs13021611,rs12471217,rs13035966,rs2033870,rs11685425,rs1055091,rs6942,rs3816196,rs6738042,rs7591929,rs5742938,rs1233265,rs1233299,rs1233288,rs1233297,rs2017410,rs1233245,rs256546,rs123…
ILMN_2045975	rs7568449,rs2289226,rs6756571,rs6756913,rs12471663,rs6761923,rs1132360,rs4667297,rs12693551,rs893784,rs10931430,rs11679767,rs55792400,rs62185871,rs7571089,rs1437891,rs13021611,rs12471217,rs2264018,rs114408326,rs7557519,rs6717922,rs4667306,rs12693557,rs13035966,rs2033746,rs12992061,rs1550388,rs2033870,rs16831955,rs13002216,rs11685425,rs13009889,rs10197331,rs1055091,rs2289404,rs6942,rs3816196,rs126…
ILMN_1698406	rs10195109,rs7557519,rs2289226,rs1132360,rs4667297,rs893784,rs10931430,rs11679767,rs55792400,rs62185871,rs7571089,rs1437891,rs6434363,rs2264018,rs6717922,rs4667306,rs12693557,rs16831925,rs2033746,rs1550388,rs2033870,rs16831939,rs1225101,rs12052909,rs16831955,rs1898560,rs4666783,rs13009889,rs10197331,rs6719224,rs1055091,rs2289404,rs6942,rs3791767,rs3816196,rs12622902,rs12619808,rs7591929,rs7592066…
ILMN_1656011	rs10754012,rs4557955,rs2209014,rs1323299,rs1853433,rs1323298,rs2760520,rs2816305,rs4658054,rs3011685,rs2760521,rs9427559,rs2760522,rs2760524,rs2816317,rs4636437,rs2760527,rs2760528,rs2816316,rs2816315,rs2760529,rs1323297,rs1323296,rs1323295,rs1323294,rs2760530,rs2816314,rs2816313,rs1323292,rs2984919,rs1359062,rs1547624,rs2984920,
ILMN_1898938	rs4525638,rs73981862,rs12998557,rs12998489,rs34656000,rs7579713,rs71414943,rs34205105,rs13019682,rs13021612,rs10168912,rs13023766,rs34053714,rs71414947,rs116199037,rs34924773,rs35861796,rs71414949,rs57974356,rs59747267,rs12620406,rs13010841,rs7596512,rs13002152,
ILMN_1810752	rs3813948,rs8942,rs72468029,rs72742917,rs17020634,rs55704964,rs2808466,rs2808467,rs12063780,rs74148971,rs77660718,rs11120211,rs11120218,rs12057769,rs2808468,rs12065624,rs12063500,rs12074166,rs12075573,rs2808470,rs17020983,rs17020993,
ILMN_1738784	rs1962127,rs10863949,rs10863950,rs10779572,rs7516619,rs6678627,rs12135712,rs4951578,rs1967115,rs1873298,rs11119881,rs7548606,rs1472225,rs903123,rs4951584,rs351375,rs351405,rs351397,rs351395,rs3099111,rs792433,rs812074,rs2995257,rs3121291,rs2995255,rs1444692,rs701907,rs701908,rs2921128,rs792442,rs792441,rs792440,rs12725070,rs1774248,rs701906,rs792443,rs4951583,rs12039815,rs1565737,rs4951441,rs3513…
ILMN_3301042	rs1032965,rs2456818,rs2456827,rs3738800,rs12568552,rs6540766,rs4951639,rs10779583,rs6540767,rs7528303,rs12757944,rs12744555,rs11120034,rs10864002,rs3949369,rs2884675,rs6681851,rs12133194,rs12038225,rs6685864,rs6696870,rs6689799,rs6657416,rs10864007,rs2497959,rs2644548,rs1284860,rs7544567,rs7544645,rs12022540,rs1047881,rs2220949,rs2201602,rs77607935,rs11120047,rs12048942,rs12030572,rs6697428,rs670…
ILMN_1741165	rs1059823,rs2279015,rs13062,rs17229016,rs2279014,
ILMN_1704985	rs1516086,rs62182125,rs7607369,rs10189479,rs4674305,rs2305833,rs3932856,rs832810,rs579610,rs520095,rs659185,rs545779,rs833083,rs523396,rs711186,rs573555,rs492400,rs7598056,rs11678428,rs496908,rs495855,rs832817,rs678814,rs590771,rs535830,rs563268,rs678218,rs537520,rs586374,rs585859,rs711191,rs832802,rs598701,rs645796,rs545460,rs484085,rs559722,rs552882,rs526134,rs646295,rs497983,rs539451,rs483172,…
ILMN_1654851	rs12694446,rs4672910,rs11674400,rs1546322,rs2385208,rs6736394,rs1455837,rs6755983,rs6749523,rs3099,rs3731881,rs6751804,rs6436105,rs7592246,rs7566348,rs12467665,rs12475823,rs12475860,rs1961560,rs726358,rs33967926,rs883045,rs10498063,rs7559667,rs6745556,rs11676741,rs1378641,rs11692192,rs897476,rs959427,rs11692085,rs6729662,rs10175081,rs10191804,rs6436111,rs6436112,rs7588303,rs4622705,rs10165606,rs1…
ILMN_1812776	rs2896987,rs7525935,rs80163253,rs10799467,rs12126970,rs7517927,rs72751695,rs10916270,rs1891741,rs1474110,rs6426065,rs1474109,rs1573185,rs28529565,rs10916290,rs1602708,rs10916301,rs10916307,rs2404843,rs6657467,rs4653972,rs2280291,rs3767730,rs908795,rs10799478,rs7511895,rs2172361,rs12049583,rs6659234,rs3820483,rs17560970,rs4653564,rs6426139,rs2896985,rs7542474,rs6426143,rs7519433,rs869945,rs6691405…
ILMN_2045911	rs7525935,rs80163253,rs10799467,rs12126970,rs7517927,rs72751695,rs10916270,rs1891741,rs1474110,rs6426065,rs1474109,rs1573185,rs28529565,rs10916290,rs3767730,rs1602708,rs11808787,rs6700284,rs10916301,rs10916307,rs2404843,rs6657467,rs6687334,rs4653972,rs6690695,rs2280291,rs908795,rs10799478,rs7511895,rs2172361,rs12049583,rs6659234,rs10916332,rs10799480,rs3820483,rs3820482,rs6658494,rs17560970,rs465…
ILMN_2196734	rs6753666,rs13423539,rs12616271,rs4293562,rs4395244,rs7589853,rs12616340,rs13404869,
ILMN_1657446	rs1555392,rs41417151,rs1555393,rs1555394,rs1555395,rs9424622,rs7546587,rs1004839,rs9424503,rs9424504,rs9424505,rs9424506,rs9424507,rs9424508,rs4649417,rs4649418,rs9424626,rs57413238,rs9424513,rs9424514,rs9424515,rs9424517,rs9424518,rs9424629,rs72759905,rs6674852,rs72759907,rs6678880,rs6693233,rs6673130,rs56182735,rs3820124,rs3795378,rs57358016,rs743198,rs743199,rs56793376,rs12027562,rs41271529,rs…
ILMN_1675483	rs3821348,rs7603521,rs7607996,rs13406305,rs6730107,
ILMN_2092664	rs59072704,rs57203936,rs61577594,rs59119547,rs61165644,rs57433787,rs59618795,rs60353024,rs12026165,rs12026166,rs10927193,rs10927194,rs10927195,rs10803198,
