# Supplementary material for: Genome-wide analysis of the genetic regulation of gene expression in human neutrophils
Source: Nat Commun. 2015 Aug 10;6:7971. doi: 10.1038/ncomms8971 (PMC4918343; doi:10.1038/ncomms8971)
Supplement: Supplementary Data 4 — Complete list of 276 significant probes in neutrophils (current study) which are validated in fairfax B cells dataset using rsquared=0.8 [file ncomms8971-s5.xlsx]

## Sheet: Sheet1
Number of significant probes in neutrophils (current study) which are validated in fairfax bcell using rsquared=0.8: 276
ILMN_1707137	rs12450894,rs28701847,rs4567793,rs7502594,rs35067709,rs34637009,rs62053092,rs6565724,rs7501541,
ILMN_1713803	rs4567793,rs7502594,
ILMN_1731001	rs336416,rs4735895,rs3735933,rs7013206,rs1669675,rs12114133,rs1018225,rs13275555,rs7825497,rs6559181,rs7464631,rs6559180,
ILMN_2104696	rs336416,rs4735895,rs2335875,rs12115088,rs1703929,rs1703930,rs233695,rs1669669,rs11778883,rs58337462,rs58759002,rs2335876,rs6987713,rs3735933,rs7013206,rs4735900,rs10103269,rs1669675,rs12114133,rs1018225,rs13275555,rs7825497,rs6559181,rs7464631,rs6559180,
ILMN_1706959	rs9896110,rs7219458,rs1054083,rs3744750,rs3863496,rs77043720,rs2586304,
ILMN_3183517	rs12355506,rs3793779,rs4880757,rs7075695,rs10903355,rs1285,rs11250239,rs2306403,rs7101191,rs2387217,rs11250250,rs11250253,rs11250254,rs58551457,rs11250263,rs7915650,rs68128658,rs55886714,rs11250266,rs6560711,
ILMN_1664542	rs8052688,rs28510571,rs8063,
ILMN_1657624	rs1884388,rs1028508,rs2317652,rs2144545,rs910619,rs6079133,rs932524,rs6131506,rs6079138,rs11699735,rs6033807,rs3088080,rs6891,rs9575,rs6105165,rs1884391,rs6042244,rs2144546,rs6042268,rs6042292,rs6079139,rs13063,rs3171292,rs4546067,rs6131519,
ILMN_2366719	rs6131468,rs4814229,rs6042066,rs6033697,rs6033698,rs6042088,rs6033709,rs6033710,rs8124053,rs6042172,rs4814240,rs6105102,rs36018423,rs6042117,rs6042118,rs11087052,rs6109893,rs6109894,rs6033715,rs6042131,rs4814237,rs67151690,rs2144542,rs2144543,rs6042158,rs6042160,rs6033726,rs6033728,rs6033729,rs6109912,rs6033732,rs6042170,rs6042175,rs5019244,rs750424,rs6033744,rs6042207,rs6042208,rs6134916,rs48142…
ILMN_2234970	rs10409851,rs12460862,rs759071,rs28754467,rs10407667,rs11879830,rs4806874,rs10415622,rs2302490,rs4807317,rs4807318,rs9304897,rs7255506,rs7252598,
ILMN_2382505	rs7934793,rs367035,rs438263,
ILMN_1674285	rs4149359,rs3757080,rs2180984,rs28383634,rs3799204,rs4149365,rs4149366,rs4149367,rs4149368,rs57563768,rs4149361,rs2756075,rs6596929,rs9378352,rs3823095,rs3823093,rs3823094,rs13193229,rs12192697,rs3734479,rs11242818,rs4594994,rs4323352,rs6918129,rs6940634,rs6902179,rs7741303,rs7745804,rs12199818,rs12198440,rs2326112,rs6915338,rs7757769,rs59664332,rs2092416,rs12213846,rs10458153,rs10458154,rs112428…
ILMN_1845157	rs4971514,rs7593516,rs7574517,rs11691759,rs12993215,rs4641971,rs9752251,rs13429373,rs11679058,rs13385119,rs13431788,rs11127429,rs9750503,rs9309714,rs10188449,rs4535074,rs4535075,rs6767,rs6723101,rs6723126,rs11127432,rs9284795,rs9309715,rs12619851,rs55805319,rs13003003,rs13024572,rs12994811,rs9752314,rs12995016,rs9752321,rs28619526,rs9751941,rs13409102,rs13412581,rs9752760,rs9678647,
ILMN_3307940	rs3888654,
ILMN_2228453	rs9424282,rs1181874,rs1181871,rs1175551,rs2282455,rs9424283,rs7547679,rs9424284,rs7535775,rs2154068,rs2154067,rs6424053,rs7529427,rs7515345,rs7527199,rs7530315,rs10752721,rs4648407,rs6703035,rs1104856,rs9424303,rs9424304,rs9424308,rs9424288,rs4648414,rs1936378,rs58275801,rs2368535,rs4648415,rs75991152,rs2275834,rs9424310,rs10797343,rs6670916,rs2275832,rs2275828,rs6424058,rs7524765,rs17403836,rs61…
ILMN_1709814	rs3747580,rs3761679,rs7204624,rs11076830,rs7205189,rs11076831,rs9925719,rs3747581,rs934888,rs11647946,rs11648292,rs62039173,rs12447826,rs7204827,rs13335685,rs6500596,rs6500598,rs6500599,rs2304631,rs1139652,rs9926114,rs2896893,rs7200817,rs7201012,rs4785962,rs4785963,rs4785964,rs4786489,rs8061742,rs4786490,rs4786491,rs2304633,rs6500601,rs6500602,rs6500603,rs6500605,rs4786493,rs2304634,rs6500606,rs6…
ILMN_1794726	rs79836609,rs75430015,rs76194000,rs79769261,rs75987362,rs58366487,rs12051611,rs74251398,rs114841755,rs4609912,rs2302319,rs2277682,rs77185535,rs2302318,rs12602789,rs57416551,rs3966782,rs79315931,rs2243086,rs12602901,rs2586527,rs11078540,rs34377693,rs400688,rs238248,rs238245,rs2871188,rs6559,rs238243,rs35688913,rs452825,rs238229,rs238228,rs1859434,rs238234,rs238232,rs471064,rs886582,rs238237,rs2382…
ILMN_1790973	rs1470352,rs6076781,rs12151928,rs6116667,rs6053166,rs6038077,rs6053173,rs6116678,rs6116679,rs1040759,rs6053183,rs3746677,rs2295511,rs6038088,rs732817,rs6107592,rs3746678,rs6053189,rs6085030,rs62200260,rs6085019,rs6038090,rs6038091,rs34074825,rs1443989,rs1474948,rs6038094,rs6116694,rs16990756,rs4258867,rs6116695,rs4815771,rs16990762,rs4815773,rs6085033,rs1028549,rs1028550,rs6053204,rs6107598,rs349…
ILMN_3250614	rs4560,rs1133132,rs17136307,rs17343667,rs2240816,rs62456190,rs4724769,rs62456200,rs12672450,rs2302334,rs2302333,rs2302331,rs523254,rs852154,rs79187176,rs685415,rs672716,rs655692,rs852151,rs558030,rs581706,rs865901,rs646160,rs646156,rs642987,rs495124,rs631491,
ILMN_1737611	rs2532501,rs2532500,rs2534698,rs2532499,rs2532498,rs2534710,rs1045548,rs7390,rs1045452,rs12964,rs2534712,rs13842,rs2240867,rs2534722,rs2534723,rs10849466,rs12316668,rs2532485,rs2534724,rs2532484,rs7315234,rs2532521,rs2532520,rs2532518,rs2532514,rs2532513,rs1319389,rs2109427,rs2532488,rs3095130,rs11614534,rs11064222,rs11610821,rs11608767,rs12817054,rs12312834,rs12822586,rs1981669,rs12580729,rs4764…
ILMN_2405756	rs2532501,rs2532500,rs2534698,rs2532499,rs2532498,rs2534710,rs1045548,rs7390,rs1045452,rs12964,rs2534712,rs13842,rs2240867,rs2534722,rs2534723,rs10849466,rs12316668,rs2532485,rs2534724,rs2532484,rs7315234,rs2532521,rs2532520,rs2532518,rs2532514,rs2532513,rs1319389,rs2109427,rs2532488,rs3095130,rs11614534,rs11064222,rs11610821,rs11608767,rs12817054,rs12312834,rs12822586,rs1981669,rs12580729,rs4764…
ILMN_1680129	rs3776446,rs3822433,rs3776444,rs2303711,rs6889694,rs6888601,rs506416,rs2303707,rs6876067,rs6555402,rs6555403,rs720846,rs1366297,rs502272,rs3776439,rs12374467,rs1560148,rs1560147,rs1560146,rs7717596,rs10454287,rs3733775,rs567289,rs3756429,rs3756427,rs4701742,rs6555405,rs7701663,rs3822431,rs3776436,rs3776435,rs3776434,rs3776433,rs2059840,rs11746505,rs13164691,rs6887702,rs10475338,rs10475339,rs37764…
ILMN_1787541	rs11064426,rs2301339,rs5443,rs2071058,rs2226955,rs2238114,rs66621175,rs2001004,rs7311510,rs2071065,rs2071066,rs6489739,rs7138740,rs6489740,rs9737885,rs10849531,rs7132019,rs76355614,rs11831556,rs12304851,rs2269358,rs7955412,rs7138526,rs6489741,rs710415,rs2239164,rs2239165,rs7299257,rs2187611,rs2187612,rs2886400,rs1007923,rs10849538,rs710416,rs9737890,rs2269357,rs2269359,rs2269360,rs11833856,rs1183…
ILMN_1806408	rs13331,rs929229,rs390200,rs222854,rs446994,rs507506,rs2017365,rs9646410,rs17671352,rs35594616,rs2074222,rs1875673,rs2521985,rs739669,rs222843,rs2654186,rs414206,rs2074219,rs402514,rs4562,rs222851,rs2074217,rs2074218,rs427784,rs2106842,
ILMN_1750693	rs9505109,rs6927097,rs9505101,rs9505102,rs9505103,rs9502572,rs9505107,rs9505108,rs9502575,rs11243149,rs11243150,rs72818932,rs2281834,rs1050226,rs3734582,rs8955,rs11071,rs3087986,rs9505117,rs3799512,rs9505118,rs3799514,rs3799515,rs3799516,rs9505119,rs9505120,rs9505121,rs9502585,rs9505122,rs9505123,rs7452992,rs9505124,rs9505125,rs60066572,rs60562190,rs1983850,rs1983849,rs1983848,rs6597262,rs6597263…
ILMN_1739576	rs7931064,rs76949684,rs12575300,rs12577375,rs7928342,rs11758,rs35045958,rs12577557,rs11607941,
ILMN_2236625	rs12074701,rs60053761,rs58911040,rs72550038,rs12563693,rs12564368,rs12068202,rs76391507,rs12407642,rs10489448,rs12405361,rs12405385,rs12405387,rs78539762,rs161803,rs106968,rs226479,rs161826,rs161827,rs11121054,rs226482,rs226483,rs161818,rs161820,rs161822,rs226484,rs226485,rs531329,rs9657975,rs161811,rs161810,rs519546,rs76569733,
ILMN_1665457	rs10772678,rs10744034,rs11055474,rs10845785,rs7312129,rs7300199,rs11055481,rs10744040,
ILMN_1671818	rs12074701,rs60053761,rs58911040,rs72550038,rs12563693,rs12564368,rs12068202,rs76391507,rs12407642,rs10489448,rs12405361,rs12405385,rs12405387,rs78539762,rs161803,rs106968,rs226479,rs161826,rs161827,rs11121054,rs226482,rs226483,rs161818,rs161820,rs161822,rs226484,rs226485,rs531329,rs9657975,rs161811,rs161810,rs519546,rs76569733,
ILMN_1732198	rs12074701,rs60053761,rs58911040,rs72550038,rs12563693,rs12564368,rs12068202,rs76391507,rs12407642,rs10489448,rs12405361,rs12405385,rs12405387,rs78539762,rs161803,rs106968,rs226479,rs161826,rs161827,rs11121054,rs226482,rs226483,rs161818,rs161820,rs161822,rs226484,rs226485,rs531329,rs9657975,rs161811,rs161810,rs519546,rs76569733,
ILMN_1702759	rs6055433,rs1058007,rs2076015,rs6140481,rs6133520,rs6140488,rs6055451,rs6055452,rs11906221,rs6055455,rs2179132,rs6133523,rs72623513,rs6133519,rs4142417,rs2076016,rs2076014,rs2076013,rs6055438,rs6140484,rs6133521,rs6140490,rs1004042,rs6133522,rs16994331,rs6140491,rs6140492,rs6140493,rs6140494,rs6140495,rs6140496,rs6140497,rs6133524,rs6133525,rs6140498,rs6140499,rs6140500,rs6140501,rs6140502,rs6140…
ILMN_2100815	rs79090116,rs118138849,rs1025438,rs72851596,rs72852790,rs72853712,rs2568070,
ILMN_1753782	rs10414250,rs9305057,rs2335501,rs10408485,rs7250041,rs17204992,rs7247108,rs10412061,rs10854142,rs2033482,rs11670243,rs10418910,rs8112682,rs2099336,rs7251343,rs56151518,rs8110197,rs8100139,rs6512063,rs10412980,rs7255853,rs1835985,rs58009093,rs10410572,rs10422910,rs58371828,rs12460279,rs7252865,rs10745023,rs12150875,rs4804429,rs2082427,rs34853303,rs11673053,rs10411624,rs10408098,rs6512047,rs8108141…
ILMN_1784608	rs2908700,rs2594072,rs2539933,rs253156,rs33870,rs33871,rs33872,rs253154,rs253152,rs253151,rs797598,rs253150,rs7962689,rs253149,rs253148,rs253147,rs253146,rs10743867,rs1597099,rs10772219,rs7959482,rs1597097,rs2268141,rs11615049,
ILMN_1663142	rs7957464,rs2166810,rs11525545,rs1447876,rs1447879,rs7302029,rs34183666,rs7316911,rs7303131,rs7306520,rs7314437,rs999185,rs6488238,rs1535651,rs1535652,rs1969785,rs1466086,rs12229020,rs61913541,rs7313235,rs35333643,rs10431294,rs12578560,rs17205511,rs10845019,rs611819,rs2922161,rs611821,rs612227,rs612270,rs7953702,rs479624,rs478829,rs477751,rs562839,rs562627,rs640817,rs643003,rs2760953,rs526157,rs5…
ILMN_2292178	rs524994,rs526680,rs486890,rs7957464,rs2166810,rs11525545,rs1447876,rs1447879,rs7302029,rs34183666,rs7316911,rs7303131,rs7306520,rs7314437,rs999185,rs6488238,rs1535651,rs1535652,rs1969785,rs1466086,rs12229020,rs61913541,rs7313235,rs35333643,rs10431294,rs12578560,rs17205511,rs10845019,rs611819,rs2922161,rs611821,rs612227,rs612270,rs7953702,rs479624,rs478829,rs477751,rs562839,rs562627,rs640817,rs64…
ILMN_2403228	rs7957464,rs2166810,rs11525545,rs1447876,rs1447879,rs7302029,rs34183666,rs7316911,rs7303131,rs7306520,rs7314437,rs999185,rs6488238,rs1535651,rs1535652,rs1969785,rs1466086,rs12229020,rs61913541,rs7313235,rs35333643,rs10431294,rs12578560,rs17205511,rs10845019,rs611819,rs2922161,rs611821,rs612227,rs612270,rs7953702,rs479624,rs478829,rs477751,rs562839,rs562627,rs640817,rs643003,rs2760953,rs526157,rs5…
ILMN_1757106	rs6892396,rs3956280,rs1287733,rs13162298,rs11748200,rs6887413,rs591142,rs7737193,rs7737241,rs10474869,rs7728887,rs13166215,rs4702690,rs7722341,rs13356145,rs7720490,rs7736581,rs2399888,rs13167011,rs13155132,rs2578647,rs2578648,rs2967944,rs2567585,rs2607292,rs2578610,rs2967943,rs2640709,rs2640712,rs2567584,rs2567583,rs2567565,rs2640711,rs2567566,rs2567567,rs2640707,rs2567568,rs2567569,rs2567570,rs2…
ILMN_3181347	rs1462941,rs12278433,rs1017275,
ILMN_1702526	rs9904211,rs4792016,rs17811318,rs201622,rs201617,rs56077681,rs4791419,rs74494312,rs28386835,rs2662959,rs7512,rs11078857,rs2066901,rs2662953,rs2157872,rs2106400,rs2520184,rs2520180,rs2662946,rs2662945,rs2254730,rs1509112,rs4792018,rs4792019,rs8075503,rs2520163,rs2520161,rs7214602,rs2520151,rs2271227,rs9898817,rs397278,rs387142,rs376174,rs403817,rs366196,rs394310,rs452038,rs369095,rs446432,rs387691…
ILMN_2197519	rs8106114,rs9973204,rs17448895,rs35675058,rs35315480,rs12976914,rs12975880,rs12976530,rs1471111,rs4804609,rs35875992,rs11672307,rs12979369,rs35838244,
ILMN_1734830	rs72638684,rs55929441,rs11121827,rs10779764,rs6540999,rs10864539,rs11121828,rs1476413,rs1023252,rs12735869,rs6659541,rs7538516,rs4846043,rs4846045,rs1889292,rs2001584,rs2004445,rs10864542,rs4845882,rs10864543,rs3737966,rs3818762,rs1801131,rs1994798,rs6541003,rs4846052,rs4846054,rs12406667,rs12404124,rs198391,rs198392,rs198393,rs198397,rs198399,rs198401,rs535107,rs503040,rs198406,rs72638693,rs7263…
ILMN_1703754	rs8089123,rs9951698,rs3809912,rs1474043,rs4995995,rs9965977,rs12954256,rs9948681,rs8088313,rs6505775,rs12955780,rs6505776,rs2902856,rs7233600,rs11663049,rs28619103,rs12605638,rs7229870,rs28641764,rs9783859,rs9949589,rs9949682,rs9783903,rs7243660,rs8097125,rs7234094,rs6505777,rs7226616,rs7237236,rs7234960,rs9961669,rs35790309,rs11080620,rs9964466,rs7241536,rs10221326,rs8097038,rs570505,rs478006,rs…
ILMN_1655261	rs2430691,rs2430692,rs7310026,rs10846082,rs4272830,
ILMN_3298167	rs2015353,rs2779211,rs4239134,rs10491104,rs55676330,rs4791658,rs11651508,rs4792711,rs758853,rs3760298,rs11078321,rs2041459,rs2041460,rs3826360,rs9899002,rs3785633,rs12451075,rs2157992,rs9890012,rs8076864,rs6502488,rs9908031,rs1065822,rs3785631,rs1079533,rs11651290,rs3815039,rs11657912,rs9652828,rs3815038,rs12942295,rs9891379,rs11078330,rs9898313,rs2051736,rs8080706,rs12947205,rs11650678,rs178815,…
ILMN_1771620	rs2073055,
ILMN_3251440	rs11024102,rs34927905,rs7123383,rs7127818,rs4237715,rs7118307,rs11024101,rs10832707,rs2353369,rs10832709,rs11024103,rs4757472,rs4141194,rs10832710,rs10766367,rs4757474,rs10766368,rs6486334,rs4757475,rs10832712,rs2302207,rs12575487,rs11024110,rs35248152,rs10832722,rs7113028,rs12577388,rs58047221,rs12794156,rs56030184,rs17472942,rs12420958,rs12577418,rs17560341,rs1987694,rs7478986,rs34724588,rs3950…
ILMN_1799381	rs1541533,rs2354863,
ILMN_1757388	rs2014686,rs1078127,
ILMN_1706426	rs6080761,rs6080757,rs6034875,rs3790316,rs3790315,rs6080765,rs3790307,rs13036464,rs7272098,rs6044953,rs6131985,rs6131986,rs6131988,
ILMN_2380698	rs7272098,rs6131986,rs6131988,
ILMN_1761044	rs5746828,rs41258424,rs2073762,rs5746832,rs5748427,rs5993830,rs2073768,rs12483857,rs2239894,rs59469159,rs73148919,rs17209798,rs59279356,rs5748432,rs2073769,rs2269726,rs880194,rs73148920,rs73148917,rs73148921,rs2269725,rs76698965,rs748806,rs12484377,rs2073770,rs12485220,
ILMN_2158003	rs57090641,rs1079165,rs60170051,rs62120437,rs41347350,rs12461701,rs12461751,rs4393694,rs7247237,rs7247767,rs7248070,rs1421720,rs75380378,rs4808125,rs8103549,rs12463315,rs59961449,rs1549143,rs115517891,rs17711565,
ILMN_1752526	rs4712329,rs9367983,rs9396839,rs6909244,rs11752401,rs9358153,rs9367988,rs9350067,rs1570682,rs1408443,rs1408442,rs6459610,rs13208674,rs11752638,rs7742590,rs11757266,rs9371051,rs9396858,rs9297069,rs7756873,rs7752879,rs1951923,rs6921254,rs28360581,rs11757097,rs9396857,
ILMN_1685631	rs74695215,rs8105984,rs2074296,rs8105094,rs2074298,rs2074299,rs2074300,rs2074301,rs2074303,rs10419998,rs10419245,rs735273,rs8103496,rs11882123,rs2017964,rs2074550,rs8101938,rs6511026,rs2269873,rs4808937,rs7254927,rs2023882,rs2023883,rs2301786,rs1010207,rs1859287,rs12459676,rs2315025,rs8108647,rs7259434,rs3934667,rs12460764,rs7254230,rs4808194,rs7247309,rs3764567,rs1009136,rs67720221,rs12985655,rs…
ILMN_1728698	rs12597885,rs1894381,rs12921675,rs933197,rs8058400,rs7198723,rs6497375,rs2353917,rs2521794,rs35453590,rs12446804,rs12447418,rs12919749,rs7185258,rs55970477,rs12922495,rs8057910,rs8062533,rs8045799,rs11862127,rs12928241,rs34319910,rs12927099,rs11866114,rs8050874,rs8050884,rs9925444,rs12708624,rs35132880,rs9302382,rs2074171,rs9925774,rs2074173,rs3764315,rs10492785,rs3751821,rs2285661,rs4238674,rs16…
ILMN_1659857	rs474117,rs6003796,rs674478,rs5751852,rs73161000,rs12053811,rs5760531,rs73162812,rs5751939,rs5760678,rs73162825,rs5760822,rs75516372,rs5760985,rs73162874,rs5761433,rs2023715,rs5996576,rs647660,rs73159197,rs13471,rs116327959,rs5760697,rs5760728,rs73162829,rs5760910,rs41281579,rs12162703,rs77948203,rs5761323,rs5761464,rs508183,rs6004060,rs16988764,rs73160995,rs5760513,rs73162810,rs10483104,rs113768…
ILMN_1753393	rs17277375,rs11624126,rs58333467,rs12050102,rs4465523,rs11160711,rs11626277,rs999692,
ILMN_1677877	rs465500,rs458361,rs460106,rs463426,rs59391722,rs2266959,rs2256609,rs2266961,rs5749495,rs12484550,rs9621715,rs2283789,rs5749502,rs2266963,rs5754344,rs4821116,rs2283790,rs131665,rs140489,rs140491,rs140492,rs140498,rs140499,rs181359,rs181360,rs181362,rs181363,rs181366,rs5749485,rs73166622,rs5754217,rs5749493,rs4820091,rs5998599,rs1034329,rs5998619,rs73166632,rs2070512,rs5754295,rs5994638,rs5998644,…
ILMN_1667858	rs29719,rs456747,rs29708,rs29707,rs39578,rs279797,rs642569,rs11085441,rs28688205,rs1781873,rs7255549,rs12984300,rs12459702,rs7260369,rs7256361,rs12980097,rs12461384,rs8112059,rs2358978,rs12978116,rs7253178,rs1932088,rs12981777,rs12983426,rs1932080,rs8111733,rs7246819,rs12462035,rs7260066,rs7260212,rs10854043,rs2086317,rs2086318,rs2884601,rs2358982,rs7252261,rs2358983,rs2358985,rs8110967,rs4566304…
ILMN_1695413	rs4808279,rs67876192,rs12327638,rs4809140,rs4809141,rs4809146,rs4809147,rs12608625,rs8112960,rs35465051,rs3817397,rs8111313,rs1533674,rs2884699,rs73029504,rs12973203,rs75252002,rs34692125,rs7250457,rs7250470,rs7250663,rs7251111,rs7254018,rs7255081,rs7254378,rs35229762,rs1520068,rs8109757,rs1520069,rs1520070,rs4809151,rs4809152,rs4809153,rs12979255,rs7260175,
ILMN_3247826	rs7957415,rs79604506,rs1860948,rs7974817,rs2417981,rs2417983,rs738028,rs6487224,rs7136175,rs7137034,rs714356,rs714357,rs7980957,rs2192179,rs2192182,rs2302499,rs2302500,rs4388944,rs7964568,rs6487226,rs4551820,rs4423237,rs12423128,rs12423151,rs6487230,rs7133827,rs7309539,rs7297084,rs3825289,rs3213211,rs3782660,rs7314131,rs11046044,rs11835956,rs738027,rs12423381,rs7133131,rs1024734,rs7973116,rs72981…
ILMN_1787885	rs4872276,rs4872277,rs6557791,rs6557794,rs7820576,rs2309308,rs1456,rs11776748,rs11352,rs1973254,rs35497596,rs1552284,rs2279354,rs1552285,rs2279355,rs1005901,rs1005900,rs3739435,rs7825990,rs7840124,rs7830885,rs7844781,rs7817171,rs7821323,rs6557822,rs6557823,rs62494023,rs4451312,rs7831711,rs7836362,rs7836481,rs6994872,rs6557829,rs6557830,rs6557831,rs7828077,rs11135859,rs11779694,rs7832537,rs1268152…
ILMN_1901198	rs3754496,rs17837951,rs2268179,rs2268177,rs7412010,rs2235529,rs12037376,rs61768001,rs3820282,rs56318008,rs55938609,
ILMN_1690982	rs738806,rs2012124,rs5760093,rs1007888,rs2000467,rs2000468,rs4822450,rs4820571,rs5751760,rs5751761,rs2000469,rs5760095,rs5760097,rs4822451,rs5760099,rs5760102,rs4820572,rs5760106,rs2330634,rs2330635,rs2877178,rs2154593,rs5760107,rs5760108,rs5751770,rs5760109,rs2154594,rs2186366,rs4822452,rs4822453,rs4822454,rs4822455,rs1002286,rs4822458,rs5751775,rs5751776,rs9612520,rs4822466,rs5760098,rs9608219,…
ILMN_1730054	rs5996631,rs4461358,rs4585126,rs915589,rs11090298,rs6003959,rs6519489,rs3884794,rs12628618,rs5760176,rs5751792,
ILMN_1813475	rs7495174,rs7497270,rs58843292,rs12593929,rs79494067,rs77186129,rs61585051,rs8025035,rs75165924,rs61368565,rs7496228,rs7165158,rs76512054,rs76517692,rs7497759,rs7495114,rs11074326,rs61511707,rs57079108,rs61756153,rs58164482,rs73362608,rs74400391,rs74417197,rs8182028,rs8182077,rs111334430,rs79087600,rs12904397,rs60025758,rs12592363,rs16950927,rs2240203,rs2346050,rs75973130,rs16950987,rs12592730,rs…
ILMN_1651496	rs806973,rs1009181,rs9379828,rs1059490,
ILMN_1700518	rs1796520,rs742090,rs1796521,rs1624440,rs9295689,rs3734540,rs1977198,rs1407045,rs2024970,rs1056668,rs35355150,rs4573,rs6916321,rs4711112,rs6906521,rs9357008,rs6456729,rs7750131,rs7765920,rs6926629,rs6903973,rs2255070,rs1321479,rs9461259,rs9467774,rs3736781,rs3736782,rs9393728,rs1056667,rs9467775,rs9393729,rs4713006,rs1535276,rs6925703,rs6910899,rs9461267,rs9357010,rs9295695,rs9393731,rs11756120,r…
ILMN_1657129	rs212837,rs2023821,rs212845,rs212851,rs212854,rs7802771,rs4722628,rs3801872,rs2299101,rs12700754,rs11770344,rs1024454,rs12700756,rs12700757,rs7795313,rs11764558,rs1548480,rs7784257,rs1548022,rs687254,rs3801839,rs601106,rs213527,rs212839,rs513387,rs508710,rs12700762,rs484426,rs1874923,rs643036,rs496173,rs648297,
ILMN_1718271	rs9581861,rs9581863,rs1885991,rs1885990,rs9579085,rs9581864,
ILMN_1797341	rs57217461,rs12738345,rs35738294,rs71636769,rs34585496,rs4579782,rs71514277,rs12756154,rs35560426,rs59715866,rs12737946,rs12742115,rs35021342,rs35615194,rs76133297,rs111707709,rs17162313,rs12743862,rs12729652,rs80036989,rs35041418,rs71636773,rs34885854,rs71636777,rs34681611,rs34201939,rs12685,rs71636779,rs12748152,rs34928032,rs12746395,rs17162315,rs17162316,rs71636786,rs12747620,rs12744003,rs3472…
ILMN_1744068	rs2305451,rs13251987,rs17487788,rs1377338,rs11779927,rs28507502,rs2305452,rs11786004,rs13261052,rs1563055,rs2290371,rs4732820,rs13282722,rs4732822,rs34460067,rs12548838,rs13248070,rs13250007,
ILMN_1685978	rs905909,rs2938867,rs61786981,rs111715719,rs2481974,rs2456267,rs2453918,rs61786982,rs61787028,rs905908,rs12132169,rs2011083,rs788634,rs788635,rs1049504,rs12095236,rs4243822,rs4387200,rs61787030,rs510379,rs3767306,rs490633,rs12402264,rs12402284,rs496778,rs11247763,rs536890,rs537713,rs539700,rs61787035,rs4908393,rs7518571,rs505966,rs12121731,rs567086,rs3753863,rs547100,rs559509,rs510803,rs474597,rs…
ILMN_2374692	rs2807742,rs2807740,rs2790430,rs2790431,rs2790460,rs1416817,rs2998285,rs4237390,rs2993981,rs2993982,rs2993987,rs2095901,rs2153300,rs2185293,rs2807728,rs1339704,rs2790442,rs2807759,rs2807758,rs332121,rs332128,rs231202,rs332132,rs332140,rs332142,rs332184,rs332186,rs332189,rs332191,rs332113,rs1034087,rs1272396,rs1780224,rs1961727,rs1265832,rs786881,rs678642,rs662025,rs621510,rs604352,rs2993985,rs332…
ILMN_1762861	rs2394660,rs3131863,rs1476573,rs1476572,rs1610594,rs3757324,rs9258170,rs2076183,rs9258186,rs2235383,rs2523404,rs2735059,rs2272874,rs3736694,rs7773358,rs9258205,rs9258207,rs9258208,rs9258211,rs9258218,rs3903160,
ILMN_1800543	rs229215,rs229214,rs12898071,rs55725270,rs8022650,rs1074948,rs8020220,rs12881161,rs11846071,rs11626600,rs229168,rs7156431,rs229175,rs229227,rs229218,rs229221,rs229222,rs229228,rs183467,rs229171,rs7153747,rs12434151,rs229179,rs229184,rs229190,rs172946,rs170663,rs58049,rs229200,rs229201,rs229247,rs7154847,rs170665,rs448175,rs229231,rs2045180,rs229236,rs229237,rs447614,rs229240,rs229243,rs229141,rs2…
ILMN_1844611	rs6142617,rs6142608,rs6061159,rs6142609,rs4911543,rs2295035,rs2295036,rs4911545,rs6142613,rs6142614,rs6142615,rs6142616,rs6058528,rs76086951,rs6061173,rs4911197,rs4911546,rs2235898,rs2235899,rs2235900,rs2235901,rs2235902,rs2281358,rs74799653,rs2281360,rs6061185,rs6061186,rs4911547,rs6142620,rs4911548,rs6142621,rs6142622,rs4911550,rs3787369,rs1321415,rs6061197,rs6061198,rs2281364,rs6061203,rs45898…
ILMN_1775182	rs3594,
ILMN_1706990	rs9951480,rs1131709,
ILMN_1746436	rs3094225,rs3132538,rs130078,rs2240059,rs2073721,rs2073723,rs3130931,rs3130501,rs3130502,rs3132523,rs3130503,rs3130504,rs3132517,rs3094188,rs3094609,rs3094606,rs3130952,rs3132504,rs3132503,rs3130528,rs3132499,rs9264533,rs111916772,rs111949179,rs9264455,rs116344031,rs115187323,rs114304166,rs116572997,rs111594747,rs113487932,rs74782599,rs76916033,rs77171935,rs80001875,rs114931485,rs115374677,rs1165…
ILMN_3309634	rs1966,rs1265074,rs130067,rs887466,rs887464,rs10807081,rs9263875,rs28570051,
ILMN_1763467	rs2242660,rs2242659,rs1046089,rs2844463,rs805303,rs805302,rs805301,rs813115,rs7029,rs7992,rs805257,rs1266076,rs805290,rs707918,rs805282,rs805281,rs805277,rs805274,rs805287,rs805286,
ILMN_1797893	rs169562,rs206335,rs206336,rs2146994,rs1207944,rs1207945,rs1207947,rs1207948,rs1088550,rs499966,rs497255,rs2761365,rs2761366,rs703225,rs548369,rs798274,rs703226,rs798273,rs642604,rs408069,rs207649,rs207650,rs808880,rs798265,rs798266,rs207632,rs207637,rs207644,rs621450,rs535783,rs207625,rs208434,rs208420,rs129480,rs797994,rs208426,rs208411,rs208414,rs3119702,rs687416,rs590383,rs561056,rs597860,rs5…
ILMN_3234226	rs499966,rs497255,rs2761365,rs2761366,rs9595617,rs9591001,rs9595595,rs11839309,rs9591012,rs9595628,rs9595630,rs35555940,rs9315167,rs743760,rs34916533,rs9337,rs35193668,rs2239748,rs9595795,rs4941612,rs7998440,rs8000071,rs7991314,rs7984903,rs7328733,rs7328939,rs10083285,rs7335710,rs7318297,rs12323094,rs12323101,rs1123462,rs7999125,rs718444,rs7332115,rs7332763,rs9591134,rs9591137,rs9595850,rs1161628…
ILMN_1759250	rs2621416,rs13195441,rs2857204,rs2621367,rs2199874,rs2621358,rs2621338,rs2857118,rs2857115,rs2856997,rs2071474,rs2071473,rs2621326,rs2071472,rs2071469,rs1894408,rs1894407,rs1894406,rs2621323,rs2621321,rs2857103,rs2857101,rs241456,rs241454,rs241453,rs241451,rs241449,rs241447,rs241446,rs241445,rs241443,rs241441,rs241440,rs241429,
ILMN_1798233	rs1351383,rs1351382,rs4713600,rs3763346,rs2071534,rs2071477,rs2071476,rs6930981,rs9276820,rs9276825,rs7767288,rs7766900,rs1383267,rs1871667,
ILMN_3244521	rs11826269,rs4755351,rs12365424,rs10767982,rs10836013,rs2024968,rs10836017,rs4755485,rs2145299,rs112498700,rs3758742,rs4397819,rs11032134,rs12360973,rs11032110,rs10836007,rs11032112,rs1033717,rs1998158,rs10767984,rs10767985,rs4756428,rs11032126,rs10742291,rs752744,rs7127111,rs7111387,rs7111183,rs7127229,rs7111203,rs2273554,rs4756561,rs73487381,rs11032140,rs10836020,rs2273538,rs2273547,rs4756563,
ILMN_1733970	rs4879691,
ILMN_2307025	rs6060488,rs6120973,rs8116470,rs6119627,rs6087720,rs6088887,rs6060491,rs961020,rs6120994,rs6120998,rs73275433,rs41293080,rs1536147,rs6142416,rs6087723,rs1886695,rs4911183,rs2010565,rs6120995,rs6058276,rs3746410,rs761825,rs761826,rs6060504,rs11698601,rs761827,rs6060515,rs6058282,rs6060516,rs6060519,rs6579255,rs10211771,rs2207889,rs6060526,rs6060530,rs6058288,rs3787164,rs3787166,rs3787168,rs1248062…
ILMN_1670841	rs12481228,rs61191623,rs78084033,rs6060524,rs1118233,rs7273815,rs12480408,rs6060535,rs7261284,rs73905926,rs7267759,rs6058296,rs6060557,rs11699793,rs11699690,rs6060560,rs6060572,rs2050729,rs2425078,rs2425079,rs6058304,rs2425084,rs2425086,rs60646509,rs2425088,rs2425089,rs2425090,rs6060578,rs2425092,rs2425093,rs2425094,rs8124505,rs2378392,rs2425098,rs2425100,rs6060580,rs2425103,rs11699044,rs2425109,…
ILMN_1778347	rs10972003,rs10814080,rs10814084,rs10814091,rs10972047,rs7039222,rs10972063,rs10972064,rs10814102,rs10972032,rs7868756,rs4878560,rs7028914,rs7028928,rs7042547,rs7042250,rs950546,rs60277674,rs7853609,rs10814099,rs16935533,rs7875342,rs4879775,rs7848667,rs12238298,rs10972067,rs11790773,rs4878562,rs11790059,rs11791612,rs79061435,rs16924260,rs3892388,rs80080803,rs7861760,rs10814074,rs10814086,rs767603…
ILMN_2349444	rs10972003,rs10814080,rs10814084,rs10814091,rs10972047,rs7039222,rs10972063,rs10972064,rs10814102,rs10972032,rs7868756,rs4878560,rs7028914,rs7028928,rs7042547,rs7042250,rs950546,rs60277674,rs7853609,rs10814099,rs16935533,rs7875342,rs4879775,rs7848667,rs12238298,rs10972067,rs11790773,rs4878562,rs11790059,rs11791612,rs79061435,rs16924260,rs3892388,rs80080803,rs7861760,rs10814074,rs10814086,rs767603…
ILMN_1701512	rs79000843,rs80338392,rs62625038,rs79206825,rs77772792,rs79698726,rs72680650,rs77262868,rs2179890,rs9672061,rs7142489,rs8006583,rs17103005,rs9671773,rs17103034,rs8006884,rs8019351,rs11851907,rs1056879,rs2236167,rs2899830,rs56027918,rs7158416,rs7158634,rs8014091,rs28397987,rs7146682,rs55977244,rs57473972,
ILMN_2087702	rs2481,rs4821476,rs12107,rs11089787,rs11703176,rs9306308,
ILMN_1692539	rs73168203,rs41280035,rs62236667,rs732856,rs7291867,rs713835,rs929039,rs62236672,rs4820294,rs62236673,rs13058368,rs9610834,
ILMN_2403946	rs1179498,rs848636,rs848635,rs848631,rs848630,rs848624,rs848622,rs861919,rs848601,rs848597,rs848596,rs848640,rs848639,rs848638,rs848619,rs848610,rs848623,rs848600,
ILMN_1739586	rs10178002,
ILMN_1664798	rs7856656,rs10973326,rs59967810,rs4878690,rs2768659,rs10973340,rs10973339,rs4878691,
ILMN_1651278	rs11749,rs215207,rs215212,rs177347,rs61778058,rs61605574,rs61779866,rs61776179,rs41267303,rs61776184,rs61776185,rs61776186,rs10908354,rs61776188,rs58284750,rs7535432,rs55884510,rs55852308,rs12039431,rs12046650,rs72659423,rs12023270,rs61776209,rs4073473,rs61776212,
ILMN_1762103	rs4234134,rs7635472,rs12634131,rs13065560,rs13066907,rs4398365,rs4676476,rs4234135,rs4575820,rs7620018,rs6776510,rs4234133,rs7633981,rs9858516,rs4364115,rs6786732,rs4336049,rs6599266,rs9818630,rs11716777,rs4676474,rs4676473,rs4491835,rs4342048,rs6599274,rs4381879,rs4616582,rs9833327,rs6802490,rs7619193,rs4676670,rs6599275,rs4645092,rs7623850,rs4676660,rs6599000,rs4676649,rs883349,rs6599002,rs7650…
ILMN_1801866	rs28399794,rs68069991,rs55885019,rs7281463,rs9977198,rs7279135,rs68086041,rs10154057,rs56151678,rs67382266,rs66746936,rs442972,rs377098,rs371625,rs6650847,rs418298,rs418359,rs7282604,rs452377,rs419469,rs444130,rs425988,rs452776,rs429955,rs383967,rs413078,rs414850,rs428602,rs9982122,rs2245455,rs391062,rs2142111,rs8130795,rs68114370,rs67649754,rs66519408,rs67212994,rs4817999,rs2236437,rs8127537,rs2…
ILMN_2336109	rs9611497,rs738628,rs4822005,rs4822006,rs738631,rs738630,rs1569858,rs2413637,rs4822011,rs2038209,rs139431,rs139437,rs139439,rs7290378,rs12169035,rs139447,rs139448,rs139453,rs139454,rs139456,rs13058265,rs13054131,rs139462,rs139463,rs139465,rs139475,rs3721,rs139481,rs139484,rs139486,rs139492,rs11703267,rs139515,rs139516,rs139519,rs7292854,rs7287619,rs7289932,rs34011394,rs2144342,rs5758237,rs5758240…
ILMN_1753411	rs7748777,rs722442,rs6458197,rs9381040,rs2093396,rs2093395,rs3800342,rs3747742,
ILMN_2205322	rs7747296,rs9367096,rs2253676,rs77976106,rs1984732,rs2803493,rs2627557,rs6940349,rs2627567,rs7450812,rs972224,rs9381042,rs4711660,rs2627584,rs2803496,rs2627569,rs1982756,rs1968871,rs9349180,rs9349181,rs4406227,rs7763966,rs7764136,rs9462679,rs6911398,rs4145929,rs9381045,rs9394771,rs12529029,rs986030,rs9369264,rs9349182,rs10214649,rs56111159,rs13216537,rs4714436,rs4711662,rs1531896,rs2803494,rs1080…
ILMN_1688178	rs2071844,
ILMN_1683279	rs7765132,rs2395938,rs6907869,rs2395940,rs7740252,rs7758576,rs9462850,rs7740879,rs7741547,rs7741552,rs34455103,rs10223860,rs9296401,rs9296402,rs9394931,rs9381225,rs6901007,rs2234185,rs4714634,rs6941212,rs9471974,rs11752813,rs10948059,rs4987173,rs1129187,rs3805952,rs3805951,rs9986447,rs9462857,rs6907751,rs9462859,rs3763236,rs1053538,rs1053539,rs9471976,rs9471972,rs4714638,rs28868299,rs6458313,rs13…
ILMN_1792305	rs1574430,rs6901866,rs62415385,rs16896398,rs2841648,rs56401710,rs2270860,rs2242416,rs2254303,rs4398731,rs10948071,rs9296413,rs6930689,rs2279087,rs2469,rs2841642,rs7692,rs1563788,rs9381237,rs4714677,rs9369407,rs2125737,rs2125738,rs2611336,rs9369408,rs9394948,rs9394949,rs7742789,rs9369409,rs9472040,rs7763558,rs7763350,rs7764523,rs9394951,rs6919440,rs1214759,rs1214761,rs2396004,rs6912283,
ILMN_1729179	rs2668747,rs12913645,rs2413769,rs1719237,rs1706824,rs2687512,rs1719238,rs4580098,rs11855527,rs28679834,rs12593402,rs12593370,rs4775895,rs59889118,rs1980288,rs1719247,rs12909158,rs1618874,rs7171577,rs10519021,rs16942000,rs56850226,rs7182300,rs12439274,rs11858495,rs56669689,rs56806728,rs7179743,rs4775907,rs11852800,rs7163720,rs7167900,rs12591058,rs7169818,rs7169587,rs2467864,rs9783731,rs4775909,rs4…
ILMN_1718771	rs4660262,rs9326136,rs11210936,rs2352990,rs4031031,rs12127226,rs2108202,rs6801,rs12726706,rs3762422,rs12127737,rs6671164,rs3791116,rs2240447,rs7556565,rs6675620,rs4660263,rs4660758,rs2301993,rs12145999,rs3828146,rs3791119,rs3791120,rs4660759,rs6680421,rs3791112,rs34830883,rs4448553,rs7161,rs12738136,rs12403025,rs12403036,rs783308,rs783304,rs1990150,rs4221,rs3791124,rs2486001,rs2486000,rs1325440,r…
ILMN_3187680	rs178501,rs178502,rs178503,rs178504,rs178505,rs178506,rs33952257,rs7951555,rs11826285,rs2074040,rs3134907,rs3094391,rs3134908,rs3134909,rs3107274,rs3107276,rs3923808,rs12365753,rs12225147,rs10838235,rs7111879,
ILMN_1761797	rs10854488,rs2838397,rs2838398,rs2838399,rs4819316,rs2838404,rs2838407,rs13046671,rs13051408,rs2276246,rs13052408,rs28648592,rs3819599,rs2838368,rs2838370,rs2838375,rs2070537,rs2838384,rs2070539,rs880987,rs6518323,rs2838393,rs7278524,rs1573334,rs57786602,rs2186927,rs1573336,rs8132884,rs11702828,rs11701439,rs35196921,rs13050364,rs34635164,rs1573338,rs1573339,rs6518326,rs11089100,rs2838421,rs157333…
ILMN_2154287	rs178501,rs178502,rs178503,rs178504,rs178505,rs178506,rs33952257,rs7951555,rs11826285,rs2074040,rs3134907,rs3094391,rs3134908,rs3134909,rs3107274,rs3107276,rs12225147,
ILMN_1809147	rs738169,rs226502,rs226503,rs104664,rs226490,rs226492,rs2142552,rs6006986,rs6007589,rs6007590,rs3827393,rs6007602,rs3747240,rs6006992,rs6519844,rs6006993,rs5765271,rs5765272,rs136564,rs136567,rs136568,rs5765304,rs5764719,rs136601,rs136604,rs136606,rs136610,rs136611,rs5765327,rs9614647,rs2350629,rs136589,rs12160956,rs6006984,rs6519922,rs6519923,rs8138866,rs6007587,rs720682,rs1473953,rs6006985,rs60…
ILMN_1870658	rs17725246,rs2072183,rs2073547,rs10260606,rs217370,rs10236105,rs1434961,rs6463240,rs886651,rs73109424,rs1991962,rs886652,rs2300414,
ILMN_1758806	rs2838551,rs4818909,rs11701842,
ILMN_1783266	rs10951768,rs2268314,rs2268317,rs3735474,rs12673978,rs6967004,
ILMN_1806733	rs11702782,rs55684533,rs56013750,rs9975786,rs731537,rs2236452,rs11702494,rs11909692,rs2838935,rs9980531,rs78184684,rs9981635,rs11089003,rs9981397,rs9975992,rs9976649,rs8133622,rs6518245,rs9983675,rs2236461,rs2838940,rs66492015,rs3818657,rs3818659,rs12482563,rs2236471,rs115942853,rs1556328,rs11089009,rs11702425,rs2838947,rs11909509,rs2838936,rs9976834,rs28608951,rs13049147,rs80289899,rs79633299,rs…
ILMN_1773388	rs9567662,rs259699,rs1408185,rs9567664,rs12869824,rs9316202,rs9526174,rs9567668,rs3862744,rs9567672,rs4245335,rs9526178,rs10507542,rs17069178,rs61135656,rs3991583,rs7317413,rs2405402,rs9526179,rs9534400,rs67100794,rs9534403,rs9316205,rs71428246,rs912401,rs912402,rs912403,rs12430984,rs2004647,rs2897131,rs2405410,rs71434447,
ILMN_1732688	rs2279369,rs74011991,rs17350938,rs7495591,rs74011994,rs3784618,rs8029972,rs964611,rs74011998,rs7168752,rs76749119,rs74012001,rs8037626,
ILMN_1716004	rs41293273,rs17361749,rs17357621,rs7548675,rs41294456,rs6659228,rs17357676,rs17361791,rs17361812,rs5013330,rs1475389,rs966907,rs12385695,rs10157084,rs66990604,rs67276232,rs1053624,rs6429599,rs41534051,rs66847432,rs56049453,rs13374893,rs17361915,rs56130131,rs17361936,rs41293275,rs41293277,rs10489769,rs17357628,rs7525309,rs7515284,rs17361763,rs6684274,rs17413701,rs7529674,rs1053627,rs1053628,rs1736…
ILMN_1795836	rs6518289,rs4819239,rs13048286,rs9979185,rs9981892,rs1974172,rs35210219,rs9983528,rs2249060,rs2839222,rs2839223,rs9984599,rs4819241,rs4819242,rs9637173,rs2839226,rs2839227,rs2839228,rs3788258,rs3788261,rs2839232,rs2839234,rs9978397,rs28716675,rs28385599,rs35449415,rs2839235,rs34950974,rs3788263,rs7281373,rs2073378,rs9980404,rs13047209,rs9981941,rs9306152,rs7279052,rs7279204,rs4819244,rs4818837,rs…
ILMN_1813256	rs1451152,rs35625984,rs13013245,rs17818399,rs11894342,rs13000706,rs4952836,rs2242033,rs1531133,rs2346419,rs3087822,rs1989720,rs1080871,rs7598578,rs1598517,rs6739397,rs12104572,rs12105006,rs6544906,rs13385693,rs6544907,rs7590693,rs62136864,rs34544165,rs61220049,rs982395,rs10495934,rs7560464,rs6544909,
ILMN_1696463	rs1449627,rs1449626,rs1055510,rs10742799,rs10501321,rs2291119,rs326214,rs326217,rs3816725,rs61896050,rs10838687,rs7124955,rs11039166,rs7127907,rs4752824,rs12575456,rs1375688,rs3847502,rs10838690,rs67871383,rs6485751,rs4752979,rs10838691,rs12222581,rs10742801,rs10838692,rs3781622,rs753993,rs2305280,rs10838693,rs4752825,rs1052373,rs2301216,rs2269434,rs59567949,rs11039148,rs4752977,rs1051006,rs10838…
ILMN_1772286	rs7665209,rs11727343,rs4694904,rs13149083,rs7654032,rs2712157,rs4694906,rs9997920,rs2712156,rs4695407,rs2572350,rs9291326,rs11733534,rs3761729,rs2572345,rs2712159,rs2712158,rs9637562,rs2883562,rs12512637,rs11734191,rs7687992,rs62310934,rs34730980,rs2289065,rs11737706,rs2290516,rs1463365,rs2085292,rs724598,rs1455940,rs10517231,rs7439193,rs12504699,rs2605254,rs2605256,rs2572330,rs80289488,rs2605257…
ILMN_2109708	rs2782,rs131814,rs12148,rs140523,rs131808,rs131807,rs131804,rs131801,rs470119,rs140522,
ILMN_3250273	rs1840708,rs8040986,rs28699115,rs3898905,rs11070866,rs7181540,rs11070867,rs12903500,rs7178166,rs7162176,rs4365237,rs7174497,rs7174808,rs7175017,rs34098740,rs9944235,rs11070868,rs11630943,rs17610862,rs2010026,rs726158,rs11070869,rs2034856,rs3794532,rs6493520,rs6493521,rs56148956,rs34504520,rs8028922,rs7179599,rs7164961,rs12905283,rs12050524,rs11631858,rs7171516,rs7170091,rs17526463,rs2554314,rs176…
ILMN_1738239	rs2681780,rs2280405,rs2777888,rs2681781,rs3796386,rs1317154,rs9862795,rs11713193,rs1062633,rs2230590,rs11130224,rs3774758,rs3733135,rs2280406,rs7634084,rs6771546,rs7613875,rs55751738,rs7621026,rs6772095,rs7635002,rs6792892,rs2624843,rs2883057,rs12496973,rs11130228,rs2252833,rs6446189,rs35065728,rs2624821,rs6780731,rs4688690,rs9853222,rs11130234,rs13060128,rs12485600,rs34080578,rs2353579,rs4688758…
ILMN_2377240	rs9921587,rs2908797,rs7203132,rs28671196,rs11859135,rs1344491,rs4784308,rs35346613,rs13332071,rs28759393,rs2388117,rs62048485,rs28415605,rs2160290,rs1861353,rs13334012,rs8061398,rs9932007,rs9932799,rs13336335,rs1978337,rs7199018,rs6499613,rs6499617,rs8056349,rs4146344,rs13330182,rs9927982,rs58317601,rs17800577,rs1362429,rs16952246,rs9938788,rs7204758,rs9921627,rs4783811,rs16952252,rs7202621,rs994…
ILMN_1694776	rs534703,rs1242331,
ILMN_1695386	rs3803753,rs2680688,rs2240259,rs2240258,rs3785493,rs8078280,rs35454383,rs10515155,rs3785492,rs12603174,rs12950320,rs68100606,rs12950028,rs35245220,rs34683543,rs3887355,rs3803752,rs17741087,rs34900851,rs3087762,rs12603808,rs12948536,rs2240719,rs2007993,rs12935851,rs2072316,rs17822735,rs17222523,rs714959,rs7225896,rs2013166,rs66583824,rs12150536,rs34818467,rs34382037,rs34468504,rs36109237,rs7215900…
ILMN_1796335	rs9921594,rs2192855,rs1393257,rs1502000,rs1502002,rs1502004,rs3785163,rs3785162,rs168822,rs6499766,rs7186553,rs4783896,rs1354181,rs1393258,rs7186721,rs7186227,rs9925659,rs1502006,rs768259,rs7205660,rs883180,rs4784549,rs1502007,rs11076105,rs11076106,rs9940227,rs8044653,rs12934747,rs12933746,rs1393261,
ILMN_1704383	rs304296,rs1990008,rs9788975,rs9904993,rs4793941,rs9889419,rs2301867,rs723991,rs58647683,rs9303398,rs1476596,rs10853006,rs3744093,rs2429369,rs72628392,rs2531725,rs2531726,rs2632508,rs717828,rs2531729,rs2531732,rs2531734,rs2270097,rs9901114,rs2302189,rs3744108,rs4793950,rs3744109,rs11079354,rs1057068,rs12449365,rs2079703,rs11870671,rs4793952,rs11869828,rs12453049,rs2009948,rs6503866,rs12453459,rs2…
ILMN_1773395	rs3138141,
ILMN_1723116	rs13337678,rs3790110,rs3811361,rs7206796,rs2550299,rs3790112,rs7205545,rs11640263,rs899227,rs2550302,rs922446,rs869205,rs2550303,rs2617847,rs2219776,rs1382359,rs2617848,rs2241956,rs2241957,rs1478478,rs2587866,rs2617849,rs2587869,rs2587870,rs2440466,rs2587871,rs2587872,rs2587873,rs2550307,rs2550308,rs2440467,rs8043596,rs2432538,rs2440474,rs2440473,rs2550309,rs4620948,rs2966206,rs2920704,rs6499834,…
ILMN_1805148	rs2972093,rs2968782,rs2920847,rs2920850,rs2920851,rs2972062,rs4672026,rs3935223,rs1133182,rs1133181,rs12621144,rs11679663,rs72795493,rs72795491,rs72795498,rs72795499,rs55875262,rs55691469,rs11892071,rs9789426,rs56285641,rs58680169,rs72797513,rs72797515,rs72797516,rs72797517,rs72797519,rs72797522,rs6721769,rs6721928,rs56073856,rs56056614,rs56231606,rs72797530,rs72797534,rs72797535,rs72797536,rs727…
ILMN_1763198	rs324010,rs324020,rs4559,rs841718,rs703817,rs12368672,rs12309413,rs167769,rs324011,rs3001427,
ILMN_1757636	rs6874733,rs6450403,rs9283717,rs10051747,rs2113078,rs1862618,rs1833896,rs6450408,rs1862619,rs1559282,rs1423620,rs1423621,rs6450409,rs1559281,rs4389648,rs10461617,rs9292125,rs7733041,rs986049,rs6885541,rs13356762,rs11739344,rs832553,rs832554,rs252902,rs190414,rs252904,rs2432195,rs252909,rs252915,rs252916,rs252919,rs832560,rs2548665,rs2591949,rs2548664,rs252922,rs3099459,rs252921,rs43184,rs33325,rs…
ILMN_1767481	rs870392,rs2069506,rs2069502,rs2072052,rs4646536,rs3782130,rs10877012,rs703842,rs10877014,rs10877015,rs11172333,rs10877019,rs8181644,rs923829,rs11172335,rs10747783,rs2014886,rs1599932,rs10431552,rs6581155,rs724834,rs11172342,rs11172343,rs11172344,rs3816896,rs10783847,rs10783848,rs1875124,rs3825079,rs1021469,rs11172349,rs11172351,rs871871,rs4760332,rs4760171,rs10877024,rs1875125,rs7489290,rs107838…
ILMN_1724194	rs218472,rs6100156,rs6123819,rs6128398,rs2182249,rs6100163,rs6026444,rs6100162,rs75040444,rs6015340,rs6070563,rs13038286,rs6128399,rs11086654,rs6128400,rs6128401,rs6128402,rs6123823,rs35882666,rs3746396,rs6100166,rs7362703,rs62203764,rs6100168,rs6128407,rs6092683,rs6092684,rs6123825,rs55914192,rs6100172,rs3746395,rs62203766,rs62203767,rs1570894,rs6026468,rs12220,rs8978,rs736144,rs1886839,rs745405…
ILMN_1669206	rs2271948,rs11860217,rs3743566,rs1058132,rs3809596,rs2280397,rs3200575,rs9939133,rs6499960,rs6499961,rs12709001,rs11540994,rs1424071,rs2241570,rs11866002,rs1568399,rs3743569,rs3743570,rs11076247,rs60364630,rs8050001,rs12102878,rs10153063,rs7185766,rs9788798,rs12925777,rs35307478,rs13337332,rs8054437,rs28397238,rs9935316,rs12927299,rs8046643,rs13337270,rs8053005,
ILMN_1675191	rs7704785,rs1858087,rs1858086,rs10057028,rs4700294,rs4700295,rs6450477,rs7710737,rs9292162,rs1508921,rs9292163,rs966269,rs966270,rs2011644,rs6886814,rs6892457,rs9292164,rs10069804,rs10069810,rs10055153,rs10064582,rs10064698,rs7717166,rs7708191,rs77237566,rs74502681,rs76039350,rs7721390,rs7721538,rs11748206,rs1508909,rs1159072,rs11745834,rs6450478,rs2408929,rs10064918,rs963699,rs6861625,rs6888380,…
ILMN_3242271	rs7704785,rs1858087,rs1858086,rs10057028,rs4700294,rs4700295,rs6450477,rs7710737,rs9292162,rs1508921,rs9292163,rs966269,rs966270,rs2011644,rs6886814,rs6892457,rs9292164,rs10069804,rs10069810,rs10055153,rs10064582,rs10064698,rs7717166,rs7708191,rs77237566,rs74502681,rs76039350,rs7721390,rs7721538,rs11748206,rs1508909,rs1159072,rs11745834,rs6450478,rs2408929,rs10064918,rs963699,rs6861625,rs6888380,…
ILMN_1739001	rs12118488,rs56138615,rs12121129,rs11207238,rs11207239,rs10489815,rs12088905,rs56087605,rs6679808,rs7536867,rs3087585,rs11207245,rs72672216,rs12072998,rs6587821,rs12070503,rs11207246,rs11207247,rs7515056,rs12141238,rs12133823,rs60490291,rs7355165,rs7355166,rs11207248,rs11590785,rs10889099,rs12077766,rs12058651,rs12139475,rs60726128,rs17117742,rs12142098,rs11207250,rs11207251,rs10889100,rs11207252…
ILMN_2122953	rs1199091,rs1199092,rs1199086,rs1199087,rs1819658,rs9731951,rs1199072,rs1199074,rs1199075,rs1199076,rs1199077,rs1199078,rs1199079,rs1199080,rs1199081,rs1199083,rs1769029,rs1769028,rs1199084,rs1199085,rs1308356,rs1308358,rs1769025,rs75398675,rs1698382,rs1769024,rs1769023,rs1698383,rs1698384,rs1698385,rs1698387,rs1769022,rs1769021,rs1769020,rs1416759,rs2246534,rs2246537,rs1769019,rs1769018,rs176901…
ILMN_2349124	rs3088238,
ILMN_1798308	rs2564118,rs2564117,rs1177234,rs1177233,rs3108630,rs2564097,rs62150982,rs1177268,rs1177269,rs2441465,rs1177290,rs1729657,rs1177298,rs1177295,rs2441464,rs1186180,rs1177263,rs1177262,rs1177261,rs1177266,rs1177265,rs1177264,rs1665278,rs1665279,rs1177283,rs114498878,rs114015142,rs1177286,rs1177288,rs1177289,rs1177293,rs1177274,rs2049747,rs1621048,rs1729658,rs1665272,rs2698197,rs2694625,rs2593627,rs10…
ILMN_1754501	rs1729672,rs1177285,rs1177282,rs1729660,rs1177272,rs1177273,rs11498,rs1177275,rs1177278,rs3213944,rs34279970,rs2441467,rs1729656,rs720201,rs1729654,rs1729653,rs1665270,rs1729652,rs1665271,rs2592494,rs1665263,rs1665262,rs1665260,rs1665259,rs1665258,rs1729671,rs1177303,rs1729673,rs2600668,rs2167564,rs2600670,rs1177283,rs114498878,rs114015142,rs1177286,rs1177288,rs1177289,rs11688322,rs1729655,rs2698…
ILMN_1776077	rs476037,rs17146121,rs10400348,rs7939965,rs11231853,rs76355571,rs72643567,rs72643568,rs3809076,rs496914,rs11231859,rs58483071,rs693235,rs580374,rs2267918,rs2230414,rs2284301,rs10897524,rs667237,rs2073797,rs2073798,rs12223914,rs569602,rs532747,rs686171,rs2959652,rs625172,rs547066,rs7938455,rs630966,rs589691,rs490980,rs489192,rs483962,rs637332,rs620006,rs523200,rs680273,rs474707,rs674297,rs3741398,…
ILMN_1798177	rs7146475,rs11623597,rs4902322,rs72726259,rs11621527,rs76664761,rs76277032,rs72726300,rs72726301,rs17882875,rs8021599,rs7143432,rs10144942,rs10129479,rs10142016,rs4902332,rs4902333,rs17102298,rs7154406,rs7153990,rs10139079,rs10139595,rs10151701,rs7160518,rs7144811,rs7143764,rs10148687,rs4902335,rs10132396,rs10132742,rs4899152,rs4902336,rs10138534,rs4902337,rs4899153,rs10141986,rs2147615,rs3949937…
ILMN_1794364	rs601863,rs583887,rs1204650,rs1151519,rs12225345,rs658524,rs645900,rs687672,rs658938,rs568617,rs694994,rs693824,rs641018,rs656980,rs10791830,rs507062,rs608616,rs622614,rs585557,
ILMN_1839665	rs1546187,rs3014974,rs489984,rs546595,rs542232,rs578271,rs522815,rs3014976,rs11208576,rs529715,rs1338516,rs6588109,rs12738806,rs1497058,rs7549445,rs61095819,rs11208577,rs10889517,rs6696692,rs7536540,
ILMN_1718129	rs12441715,rs4776361,rs28673019,rs12439210,rs35930676,rs4776943,rs12905371,rs3865018,rs4776370,rs12902812,rs12441823,
ILMN_1766797	rs677488,rs678397,rs2000939,rs509556,rs1671064,rs113388097,rs618838,rs540874,rs572846,rs545009,rs1127894,rs615205,rs560556,rs692892,rs486584,rs1791684,rs503250,rs556759,rs577335,rs535211,rs580910,rs474602,rs12577111,rs6591221,rs4930387,rs3741363,rs2276138,rs12804382,rs12805133,rs1815739,rs498045,rs577023,rs566673,
ILMN_1797310	rs6573720,rs8018545,rs10149760,rs11158647,rs28673894,rs12323781,rs10143670,rs61029022,rs10162330,rs10135674,rs7153936,rs10142152,rs13379477,rs13379478,rs10135701,rs10147954,rs10151405,rs60656960,rs8016725,rs7142068,rs1955605,rs10138631,rs9323489,rs7161698,rs10141952,rs10139792,rs10141879,rs73280932,rs6573763,rs61510566,rs7153965,rs17104109,rs10431718,rs1918484,rs8003669,rs61749574,rs17248456,rs17…
ILMN_1815205	rs6581886,rs6581887,rs10784770,rs10748126,rs11520169,rs7135981,rs11177566,rs10878945,rs1026331,rs12368406,rs11177570,rs2231700,rs7980936,rs1463335,rs575627,rs588882,rs502064,rs9669130,rs10878955,rs317657,rs222580,rs317659,rs317660,rs529268,rs317677,rs317678,rs317679,rs317667,rs317683,rs317685,rs10878963,rs10784771,rs11615712,rs1350166,rs2305641,rs7300266,rs7135092,rs7308481,rs998022,rs4761149,rs9…
ILMN_1801387	rs10784771,rs11615712,rs1350166,rs2305641,rs7300266,rs7135092,rs7308481,rs998022,rs962292,rs11177577,rs10878953,rs4761228,rs1598543,rs12370042,rs12819406,rs10878957,rs4274230,rs4761154,rs12423794,rs10878964,rs11177599,rs4761233,rs57954211,rs4761234,rs588493,rs589448,rs523398,rs2617834,rs2617835,rs2249093,rs623853,rs554591,rs634512,rs11177615,rs12811632,rs6581889,rs11177619,rs315131,rs315134,rs229…
ILMN_1801909	rs592697,rs678904,rs521913,rs648336,rs1272609,rs1249359,rs659465,rs632984,rs564849,rs615644,rs7129960,rs11228383,rs7107137,rs608810,rs664229,rs552517,rs578791,rs647661,rs635529,rs655816,rs497149,rs619727,rs604524,rs584108,rs596874,rs501799,rs611046,rs72945243,rs557625,rs669659,rs598353,rs672853,rs686348,rs686877,rs579136,rs10792001,rs613128,rs544370,rs654071,rs514296,rs1249474,rs686390,rs514833,r…
ILMN_1726769	rs4892225,rs12965928,rs11151954,rs12957514,rs11151955,rs2114230,rs2114229,rs12604306,rs8084975,rs4891556,rs12961670,rs7234939,rs9319907,rs1365250,rs1895886,rs17236915,rs890339,rs4892228,rs11665154,rs2346058,rs1035761,rs11662825,rs28413692,rs7233212,rs6566809,rs2346060,rs747175,rs747176,rs11876710,rs7241278,rs890338,rs7237740,rs12964619,rs6566811,rs1365249,rs8083001,rs3764510,rs3764509,rs12605820,…
ILMN_1775498	rs87097,rs8901,rs347673,rs193220,rs87095,rs180884,rs71815,rs164011,rs347677,rs347676,rs164010,rs347674,
ILMN_1717052	rs481206,rs663015,rs519790,rs12805658,rs7946861,rs10898885,rs11822039,rs4400839,rs11235620,rs593753,rs3862796,rs6592505,rs6592509,rs2187494,rs3862794,rs6592500,rs6592510,rs4394861,rs12294037,rs12419915,rs7124723,rs10793048,rs4944016,rs10898889,rs2366256,rs12799445,
ILMN_1743836	rs113137369,rs9900949,rs9892353,rs28572313,rs62085155,rs9915664,rs4789349,rs71383083,rs9910175,rs35088455,rs11868472,rs2159357,rs11649719,rs35461493,rs62085147,rs7210577,rs28648517,rs2240773,rs1014390,
ILMN_1670322	rs268793,rs63215760,rs2666747,rs2545646,rs2666749,rs258888,rs26575,rs258893,rs30532,rs478575,rs194493,rs1200503,rs166304,rs470926,rs674980,rs1200485,rs689122,rs628401,rs703869,rs564030,rs471349,rs554327,
ILMN_1721842	rs2272078,rs12631820,rs13086339,rs12497521,
ILMN_1754121	rs1378942,rs11072508,rs4886410,rs12905199,rs1378941,rs2168518,rs3784789,rs11635664,rs2472304,rs12903541,rs12898997,rs34862454,rs12917376,rs6495122,rs1378940,
ILMN_1687107	rs11149759,
ILMN_1794677	rs2253277,
ILMN_1657139	rs60988480,rs11149841,rs3743604,rs11645180,rs77378762,rs11649388,rs74024804,
ILMN_1660063	rs7573356,rs11902447,rs1982789,rs4853082,rs11126443,rs11688381,rs1982788,rs4852353,rs2129604,rs3771800,rs13402369,rs12713820,rs12327957,rs4330128,rs12713821,rs7423348,rs5001327,rs3886110,rs12620300,rs13012822,rs4585057,rs6546940,rs7602776,rs923276,rs923275,rs17010597,rs13410632,rs7574356,rs12990965,rs7575416,rs12713823,rs13024157,rs13032854,rs12613723,rs10198313,rs12713824,rs12713825,rs12618455,r…
ILMN_1703327	rs17466480,rs11856538,rs35093280,rs17381652,rs17381821,rs1867780,rs77952682,rs10519158,rs2044453,rs13379686,rs13380152,rs12902446,rs74025074,rs7496431,rs59831220,rs11853633,rs11856513,rs79036117,rs1446313,rs1374201,rs17383078,rs12900110,rs4886514,rs11853625,rs55881066,rs12902106,rs12902434,rs74027548,rs2292594,rs60863150,rs34572155,rs74027549,rs55994208,rs12148274,rs12912963,rs75657134,rs1015813,…
ILMN_2410783	rs2289530,rs34259539,rs11654426,rs3829604,rs2289533,rs34492630,rs11654770,rs7217817,rs2289534,rs4889951,rs4889812,rs4889952,rs2361704,rs2017601,rs11150836,rs11150838,rs11150839,rs11150840,rs9905685,rs12150151,rs12150633,rs4889954,rs894307,rs10871501,rs4514704,rs12951177,rs4889958,rs4889959,rs4889960,rs12952612,rs4889961,rs11150841,rs1442314,rs1800300,rs2278619,rs4889818,rs4889967,rs2304832,rs1126…
ILMN_1812552	rs1149577,rs1149626,rs1660579,rs1224952,rs1225127,rs1224951,rs1225129,rs1235157,rs1225131,rs1225132,rs1225134,rs1225135,rs1225136,rs76697698,rs1225139,rs1225140,rs1225141,rs1234832,rs1225147,rs12291376,rs77956577,rs894065,rs920512,rs2119455,rs1372045,rs7113290,rs6592671,rs6592672,rs1372046,rs10899292,rs7116872,rs7924888,rs10793201,rs7925135,rs7924613,rs10899294,rs7105895,rs11236977,rs12794575,rs7…
ILMN_3226181	rs3743756,
ILMN_1722698	rs34868796,rs61094940,rs1532894,rs11728031,rs11099539,rs76093071,rs34931409,rs72860874,rs79652275,rs11099546,rs11727259,rs7683530,rs11727982,rs11735209,rs11724638,rs11725756,rs72862760,rs78191507,rs72862769,rs72862773,rs11727923,rs114226372,rs116442476,rs72862779,rs12639774,rs17212192,rs12645564,rs17278543,rs17278571,rs11731477,rs78207432,rs11726509,rs77529622,rs11727082,rs11728740,rs75495683,rs6…
ILMN_1668605	rs13111710,rs11931349,rs6826085,rs2242471,rs2242473,rs2242474,rs2273,rs9992952,rs4859413,rs4337760,rs10008757,rs7436021,rs9307050,rs4859581,rs4859582,rs6827617,rs4282209,rs6532078,rs10031452,rs6532083,rs17288671,rs1554013,rs7670789,rs10014837,rs4859584,rs4859586,rs4859587,rs4859588,rs4241578,rs4257674,rs4417995,rs4386624,rs4371639,rs9884374,rs4241579,rs4859414,rs4859595,rs6844097,rs6814012,rs6814…
ILMN_2391512	rs13111710,rs11931349,rs6826085,rs2242471,rs2242473,rs2242474,rs2273,rs9992952,rs4859413,rs4337760,rs10008757,rs7436021,rs9307050,rs4859581,rs4859582,rs6827617,rs4282209,rs6532078,rs10031452,rs6532083,rs17288671,rs1554013,rs7670789,rs10014837,rs4859584,rs4859586,rs4859587,rs4859588,rs4241578,rs4257674,rs4417995,rs4386624,rs4371639,rs9884374,rs4241579,rs4859414,rs4859595,rs6844097,rs6814012,rs6814…
ILMN_1810628	rs650682,rs677913,rs678942,rs678943,rs556725,rs625981,rs505034,rs591411,rs594498,rs594586,rs620321,rs620737,rs7033978,rs10781369,rs10869799,rs646698,rs560094,rs561970,rs620552,rs618145,rs517634,rs680775,rs680729,rs509489,rs572737,rs620476,rs512110,rs500952,rs611461,rs615187,
ILMN_1788416	rs2245049,rs7177344,rs7171941,rs6495523,rs11633987,
ILMN_2290628	rs17875496,rs4778889,rs4778890,rs4778891,rs17875509,rs11857713,rs4778636,rs11073001,rs11630277,rs58754882,rs57763246,rs17875523,rs3898677,rs4577037,rs3899547,rs17875532,rs17875533,rs11556218,rs1803275,rs3926277,rs3926278,rs3926279,rs17875542,rs17875543,rs7166271,rs4778639,rs11325,rs4778640,
ILMN_1813572	rs3848180,rs859,rs4778641,rs4778892,rs3726,rs6495560,
ILMN_1720526	rs874054,rs13336292,rs13332890,rs13332902,rs13336629,rs55776427,rs874053,rs9921448,rs9931292,rs1127390,rs9937731,rs1477381,rs2602446,rs2602447,rs2549828,rs2167889,rs2123626,rs2123627,rs2911148,rs2549833,rs2549835,rs2602448,rs2549836,rs2549837,rs2549838,rs2549839,rs2549840,rs2549841,rs2549842,rs2549843,rs2549845,rs2549846,rs2549847,rs2602449,rs2549848,rs2316923,rs2098726,rs2244452,rs2113196,rs2113…
ILMN_1736806	rs10504730,rs28550260,rs10097731,rs77317991,rs80141261,
ILMN_1655340	rs14242,rs3755010,rs3755011,rs1562322,rs2232745,rs2232747,rs2232750,rs3198089,rs3827550,rs1124836,rs6743051,rs13383605,rs112756646,rs2304564,rs3821020,rs6643,rs10302,rs13414982,rs3024831,
ILMN_2173294	rs7581571,rs10186296,rs7594870,rs11694550,rs13404681,rs10200591,rs6734385,rs10202136,rs12622493,rs10865490,rs11543510,rs10192930,rs10185660,rs9636487,rs10865489,rs6547752,rs4337471,rs7582011,rs4458211,rs6727043,rs10173112,rs4359651,rs10460516,rs10469888,rs4490185,rs10198979,
ILMN_1739297	rs7969427,rs12303240,rs7134172,rs7308306,rs10858863,rs7313499,rs7308051,rs7308258,rs1344685,rs7136349,rs10858868,rs737634,rs10858873,rs876555,rs876554,rs11105300,rs10858880,rs11105303,rs10858882,rs10858883,rs10777171,rs10777177,rs10161460,rs12312151,rs11105307,rs7962804,rs11105308,rs10858891,rs12315152,rs12299158,rs10858904,rs10745508,rs1492913,rs1492912,
ILMN_1735367	rs6531981,rs7685308,rs7691791,rs11732896,rs10028441,
ILMN_1656185	rs17177891,rs17233868,rs9282682,rs9282681,rs11644967,rs11648689,rs11649162,rs11649210,rs11639788,rs11640188,rs11640209,rs62054599,rs34027607,rs34420680,rs1800358,rs2286392,rs2238525,rs12917681,rs12918575,rs17233623,rs2074904,rs2074903,rs17233567,rs45524643,rs17227064,rs1800344,rs17233448,rs62054609,rs17233441,rs62054639,rs12597296,rs62054640,rs3785281,rs17226973,rs3819574,rs12599473,rs2283565,rs1…
ILMN_1838313	rs72730228,rs7545529,rs10493827,rs17130817,rs12128058,rs11582729,rs72730242,rs4658205,rs7552707,rs10801750,rs6686891,rs173389,rs61799528,rs11583526,rs7555448,rs12135168,rs12132046,rs10801752,rs359929,rs17491895,rs17491902,rs17492028,rs28638020,rs11582759,rs11588331,rs12143346,rs57273487,rs12135384,rs61799508,rs4320769,rs12143095,rs1459636,rs7526264,rs10922651,rs11584000,rs1134923,rs724753,rs35994…
ILMN_2374076	rs7160032,rs59052550,rs4904644,rs1959001,rs10129210,rs4643251,rs2149653,rs11622075,rs2183189,rs1959002,rs769044,rs8015379,rs8017423,rs2401874,rs7492857,rs11159952,rs4900028,rs8011810,rs2184281,rs59980414,rs11627429,rs4900030,rs12889636,rs8009493,rs61231898,rs59179255,rs1005788,rs11625870,rs11626011,rs2151748,rs2104704,rs7147212,rs7154683,rs7155315,rs61996919,rs4900033,rs61592400,rs7158410,rs71418…
ILMN_1671703	rs6586161,rs11202917,rs7082101,rs7069841,rs11202918,rs7082720,rs7910660,rs7910825,rs3903454,rs74938462,rs10887876,rs11202922,rs10788624,rs1926201,rs1926200,rs1926199,rs4934434,rs7914490,rs3758485,rs978522,rs1926197,rs2234767,rs1800682,rs12775501,rs3740286,rs1324551,rs6586163,rs6586164,rs3824730,rs3781204,rs3824729,rs10887877,rs7076197,rs12359362,rs7097467,rs7097572,rs1926196,rs1926195,rs9325603,r…
ILMN_1758293	rs15837,rs1263405,rs1263409,rs1268843,rs1263373,rs1270629,rs1271819,rs1271820,rs1046099,rs1263379,rs10143095,rs7141812,rs1263387,rs2905,rs1263389,rs1263397,rs2532901,rs11621915,
ILMN_2322806	rs10075736,rs10039522,rs10045215,rs2351245,rs4267886,rs4590196,rs7733671,rs1421911,rs6860934,rs10067766,rs6897588,rs7704167,rs7705824,rs31250,rs31248,rs26485,rs26484,rs26483,rs26482,rs28040,rs152005,rs152020,rs152014,
ILMN_1743145	rs12189125,rs11750025,rs11135482,rs11135483,rs11135484,rs13167902,rs2303208,rs2303209,rs13189819,rs7721944,rs4869311,rs4869313,rs1559354,rs6868302,rs2278018,rs2278019,rs10434708,rs10434709,rs1974871,rs1559355,rs1559356,rs1559357,rs55691766,rs1559359,rs56197090,rs3734015,rs12516666,rs4869314,rs2247650,rs2549781,rs2548540,rs6556943,rs2549782,rs2548539,rs2549784,rs2548538,rs2548537,rs2549785,rs25485…
ILMN_1875342	rs12189125,rs11750025,rs11135482,rs11135483,rs11135484,rs13167902,rs2303208,rs2303209,rs13189819,rs7721944,rs4869311,rs1559354,rs6868302,rs2278018,rs2278019,rs10434708,rs10434709,rs1974871,rs1559355,rs1559356,rs1559357,rs55691766,rs56197090,rs3734015,rs12516666,rs4869314,rs2247650,rs2549781,rs2548540,rs6556943,rs2549782,rs2548539,rs2549784,rs2548538,rs2548537,rs2549785,rs2548536,rs2548535,rs21616…
ILMN_1655163	rs912330,rs4772088,rs9554474,rs4771306,rs9556963,rs61969451,rs61969456,rs61969458,rs57226083,rs9554478,rs4772097,rs9556969,rs4772099,rs4772101,rs9556972,rs9556974,rs4129968,rs72646416,rs4772104,
ILMN_1699631	rs11764176,rs12666107,rs3779046,rs3779045,rs4729579,rs7788301,rs6465766,rs2272344,rs6948729,rs11767968,rs7811662,rs2272345,rs13230744,rs1043915,rs1727124,rs2528900,rs1138417,rs1061230,rs1637001,rs1617502,rs2257213,rs1618851,rs1623264,rs1727130,rs1636975,rs1727132,rs1727133,rs1727134,rs1636978,rs36019559,rs1727138,rs1727139,rs1727140,rs1727142,rs2906645,rs858505,rs858506,rs858508,rs858509,rs858512…
ILMN_1853631	rs7020644,rs874004,rs13300874,rs7357707,rs7033315,rs10119795,rs4743140,rs7853349,rs12238579,rs12003789,rs11999801,rs10984212,rs13301569,rs77060388,rs6586,rs1561959,rs1561958,
ILMN_1697544	rs10873515,rs7143776,rs7151517,
ILMN_2350801	rs10873515,rs7143776,rs7151517,
ILMN_1768754	rs7783550,rs7795656,rs6946768,rs705866,rs11768967,rs7792525,rs6965458,rs6975660,rs6945952,rs11771241,rs67471932,rs73161759,rs28490152,rs28660238,
ILMN_1727271	rs35097172,rs1535464,rs35852289,rs12887559,rs3742384,rs2234530,rs2234528,rs11622361,rs1570305,rs7144866,rs3783345,rs10438234,rs2234524,rs2146107,rs2146106,rs3783346,rs12888855,rs3783347,rs941928,rs7143006,rs12891492,rs12897688,rs1951519,rs8015259,rs7143025,rs11160582,rs7155068,rs7154151,rs11629457,rs4905952,rs1373,rs9453,rs1983770,rs941923,rs4905954,rs1009812,rs9324020,rs11623879,rs8009578,rs8009…
ILMN_2337655	rs35097172,rs1535464,rs35852289,rs12887559,rs3742384,rs2234530,rs2234528,rs11622361,rs1570305,rs7144866,rs3783345,rs10438234,rs2234524,rs2146107,rs2146106,rs3783346,rs12888855,rs3783347,rs941928,rs7143006,rs12891492,rs12897688,rs1951519,rs8015259,rs7143025,rs7143218,rs11160582,rs7155068,rs7154151,rs11629457,rs4905952,rs1373,rs9453,rs1983770,rs941923,rs4905954,rs1009812,rs9324020,rs11623879,rs8009…
ILMN_1774930	rs17420882,rs1591474,
ILMN_1729112	rs2695290,rs10128996,rs7957666,rs7970837,rs7970952,rs2251187,rs2695297,rs2695298,rs2695299,rs10778139,rs9308313,rs2114918,rs2559864,rs2695296,rs2559863,rs10745921,rs10860771,rs2695292,rs2695291,rs2559860,rs2695288,rs2695287,rs2695286,rs2695285,rs2559858,rs2695284,rs2695283,rs2559857,rs2695282,rs2559856,rs2695281,rs2559855,rs2559854,rs3809260,rs2559851,rs2559850,
ILMN_1682368	rs7801498,rs4487686,rs6961234,rs11764413,rs6465866,rs4403344,rs10953368,rs11761361,rs10953369,rs13223494,rs12538735,rs12533649,rs12533619,rs4543479,rs4473948,rs3800987,
ILMN_1657317	rs11764413,rs10953368,rs4543479,rs4473948,rs73189871,rs1131383,
ILMN_1721762	rs10207579,rs737231,rs4851596,rs4851594,
ILMN_1754114	rs1441433,rs2583402,rs2850954,rs2850332,rs2028475,rs2850963,rs2850967,rs962384,rs2583410,rs2850969,rs2850339,rs1561719,rs2850344,rs755961,rs2850975,rs2850348,rs2850976,rs2583401,rs2583400,rs2850349,rs2850350,rs2850351,rs2850352,rs2850354,rs920560,rs2850355,rs2850356,rs2850357,rs2850358,rs2583406,rs920559,rs1031034,rs1530259,rs2583398,rs2583397,rs2583396,rs2850366,rs2850367,rs2850368,rs80260838,rs…
ILMN_1815733	rs3742457,rs10131171,rs8009019,rs8007609,rs8004545,rs8004891,rs8004099,rs8005065,rs8008665,rs12586876,rs28890538,rs79165758,rs10150926,rs7142856,rs12589589,rs17101455,rs8017887,rs7145527,rs7145682,rs9630407,rs7150297,rs72708820,rs3548,rs7143221,rs7147939,rs11850831,rs1079298,rs10145854,rs8017990,rs8007383,rs72708829,rs59539074,rs17101505,rs2281824,rs11847162,
ILMN_2169490	rs2236247,rs36032081,rs17101911,rs743212,rs1885072,rs59776579,rs2368984,rs2236246,rs56060232,rs2273610,rs10149651,rs6576012,rs1187448,rs1187446,rs7143682,rs8021692,rs34964872,rs11625697,rs12889168,rs941946,rs11622475,rs12050167,rs34974386,rs10136440,rs56231040,rs12886745,rs7143936,
ILMN_1800733	rs228619,rs228623,rs228624,rs228625,rs228627,rs228613,rs228614,rs228615,rs228616,rs434644,rs413967,rs404574,rs227361,rs7674004,rs7674640,rs7665090,rs7677509,rs7699231,rs7699678,rs11724614,rs7664828,rs7690123,rs7665659,rs7665854,rs7690700,rs13112557,rs12644381,rs1054037,rs4013,rs4019,rs1054029,rs3194585,rs735403,rs735404,rs735405,rs1077358,rs2866406,rs2866407,rs2866408,rs2866409,rs2866410,rs286641…
ILMN_1773313	rs11191593,rs4409766,rs11191425,rs7098825,rs17878846,rs77335224,rs11191434,rs3740390,rs11191447,rs74233296,rs35125602,rs11191453,rs11191454,rs12221193,rs77180047,rs12221064,rs2297787,rs17115213,rs77602510,rs78821730,rs12411886,rs10509759,rs5011520,rs11191472,rs12413409,rs10883808,rs78260931,rs11191479,rs10883815,rs77860422,rs11191499,rs11191502,rs11191505,rs74444347,rs12221335,rs79059851,rs111915…
ILMN_2409062	rs703691,rs7969198,rs2303633,rs7307731,rs7312445,rs4964716,rs7134475,rs2111952,rs2111953,rs1549096,rs2111954,rs7301731,rs2032764,rs7974452,rs12306187,rs2287551,rs7978765,rs4964720,rs7133076,rs10861940,rs4964722,rs888556,rs888557,rs11113984,rs2075357,rs7299691,rs11113985,rs10459211,rs4964265,rs2052423,rs3815660,rs6539438,rs1016880,rs6539439,rs7134673,rs2241316,rs2241317,rs2241319,rs6539441,rs65394…
ILMN_1719064	rs3815575,rs2241205,rs6606731,rs7974321,rs2241201,rs6663,rs4766601,rs7954512,rs7970557,rs4499061,rs1477117,rs12833054,rs12578648,rs6606721,rs4766603,rs4766604,rs35018715,rs35590455,rs2302709,rs2302708,rs2302707,rs2302706,rs11615949,rs11610840,rs1073779,rs1073780,rs4766605,rs11609019,rs12822891,rs12819142,rs12823587,rs11612500,rs11613021,rs11613023,rs2302705,rs2302703,rs4766473,rs34737994,rs128181…
ILMN_1696003	rs1434285,rs17575742,rs12044778,rs12023963,rs17575798,rs12045311,rs3737182,rs12023950,rs12046010,rs6537830,rs6692804,rs71657105,rs6663547,rs6537837,rs6658855,rs3768486,rs7355073,rs7355157,rs6682956,rs12033376,rs7537507,rs7371,rs2301229,rs3525,rs11810577,rs1889470,rs17024195,rs6691984,
ILMN_1800889	rs9372213,
ILMN_1791896	rs1673408,rs7002606,rs7002926,rs6982748,rs6987198,rs10099126,rs7818553,rs7819151,rs12334438,rs6469256,rs921960,rs7017016,rs2168679,rs1457291,rs6469257,rs13278812,rs1379370,rs1457290,rs1457289,rs10098672,rs1870109,rs6993467,rs1379369,rs2061295,rs1457287,rs2061294,rs1457286,rs1037695,rs4604408,rs897838,rs2349760,rs1840907,rs1840908,rs13264951,rs7840592,rs6469260,rs4735133,rs6469261,rs6469262,rs1870…
ILMN_1701514	rs11153297,rs2235175,rs11153299,rs2075967,rs9320368,rs7766190,rs1883136,rs174382,rs3777914,rs1883137,rs6912446,rs11153301,rs3213575,rs174392,rs174393,rs174397,rs174399,rs1476044,
ILMN_2154115	rs4849166,rs6760120,rs12711762,rs12711764,rs7595962,rs4848316,rs4849163,rs13022861,rs12711765,rs3748914,rs4849167,rs6750127,rs6761202,rs1975535,rs2241976,rs4849168,
ILMN_2339796	rs7332374,rs9590404,rs10870597,rs9590405,rs7336692,rs7331882,rs8002514,rs9590492,rs6560947,rs2296971,rs2296970,rs7987334,rs7982373,rs7994573,rs7985356,rs7319446,rs7318644,rs7998576,rs7324079,rs1009678,rs7994556,rs9590403,rs7321688,rs7989142,rs9590494,rs7987485,rs7324744,rs2039091,rs1928037,rs9314907,rs995233,rs995232,rs11617448,rs17291501,rs9590409,rs7991266,rs9314909,rs7998612,rs9805813,rs928506…
ILMN_1727389	rs7332374,rs9590404,rs10870597,rs9590405,rs7336692,rs7331882,rs8002514,rs9590492,rs6560947,rs2296971,rs2296970,rs7987334,rs7982373,rs7994573,rs7985356,rs7319446,rs7318644,rs7998576,rs7324079,rs1009678,rs7994556,rs9590403,rs7321688,rs7989142,rs9590494,rs7987485,rs7324744,rs2039091,rs1928037,rs9314907,rs995233,rs995232,rs11617448,rs17291501,rs9590409,rs7991266,rs9314909,rs7998612,rs9805813,rs928506…
ILMN_2256765	rs7332374,rs9590404,rs10870597,rs9590405,rs7336692,rs7331882,rs8002514,rs9590492,rs6560947,rs2296971,rs2296970,rs7987334,rs7982373,rs7994573,rs7985356,rs7319446,rs7318644,rs7998576,rs7324079,rs1009678,rs7994556,rs9590403,rs7321688,rs7989142,rs9590494,rs7987485,rs7324744,rs2039091,rs1928037,rs9314907,rs995233,rs995232,rs11617448,rs17291501,rs9590409,rs7991266,rs9314909,rs7998612,rs9805813,rs928506…
ILMN_1787843	rs10817330,rs10759556,rs10981377,rs12335731,
ILMN_1730639	rs10923890,rs2131440,rs4839509,
ILMN_1706498	rs2227125,rs1029313,rs3822953,rs3798413,rs3798410,rs6917751,rs2882841,rs6900245,rs3822954,rs9387402,rs2858829,rs2637681,rs4945556,rs12662651,rs9398434,rs9372462,rs9400914,rs9400915,rs2637678,rs9400916,rs9384979,rs9387405,rs9400918,rs9400920,rs9384981,rs17077996,rs2352095,rs9374605,rs9398436,rs6936442,rs7751233,rs7751753,rs7745080,rs17077968,rs17078062,
ILMN_1810228	rs2806856,rs2764873,rs9428078,rs2477725,rs2477720,rs11583965,rs1555794,rs998532,rs10754334,rs1289673,rs1289671,rs2801939,rs2997330,
ILMN_1743021	rs11065478,rs11065501,rs11065504,rs35898441,rs3794207,rs3794205,rs12823779,rs34617045,
ILMN_1676358	rs3980213,rs4241155,rs934722,rs6723584,rs10168224,rs10180465,rs10180681,rs10180682,rs4849841,rs4849842,rs934724,rs934725,rs934726,rs4849844,rs6542576,rs6542577,rs6542579,rs1370379,rs1370380,rs11893180,rs11893187,rs4848581,rs4848582,rs4848583,rs11898472,rs7588151,rs7574745,rs7587975,rs7593660,rs4849846,rs4100690,rs13412677,rs13386533,rs4241156,rs7557096,rs7605557,rs10188430,rs10203096,rs4849847,rs…
ILMN_3245559	rs7305511,rs4275659,rs61955196,rs7296418,rs883562,rs884956,rs3759115,rs55742290,rs3741530,rs7135296,rs61955214,rs12425850,rs12425009,rs11613937,rs11608811,rs10773921,rs7957096,rs4148862,rs4148863,rs10848428,rs1727307,rs1790094,rs949143,rs1790121,rs1790122,rs1727295,rs1727302,rs1727305,rs1716184,rs1051434,rs1727312,rs1727293,rs1615350,rs1790104,rs1626703,rs1568428,rs10846489,rs11057219,rs1109559,r…
ILMN_1655990	rs10818452,rs73544230,rs10818451,rs872423,rs7037806,rs10125592,rs10119527,rs10818455,rs12379034,rs12376337,rs1547266,rs3780674,rs2297454,rs7874364,rs10119716,rs7853439,rs10818464,rs1475663,
ILMN_3236498	rs1359328,rs959558,rs991121,rs1359329,rs2416760,rs1324472,rs7861679,rs10739570,rs10760107,rs3903886,rs1981021,rs1981020,rs7357638,rs13291660,rs1960421,rs1158554,rs1158553,rs1324473,rs1547268,rs1547267,rs10984972,rs4142158,rs10760110,rs7024046,rs10984974,rs1530370,rs4837789,rs1867254,rs920745,rs10491784,rs1470307,rs1886337,rs4837790,rs10491783,rs966396,rs966397,rs7849566,rs1411158,rs7044226,rs1076…
ILMN_1747935	rs1492178,rs3772129,rs2141488,rs1128158,rs1128154,rs6770842,rs73179962,rs10934555,rs73179967,rs12487377,rs2070178,rs9873644,rs9873648,rs7356043,rs6804322,rs9883663,rs3966068,rs9818194,rs9859243,rs11927625,rs9810952,rs1128159,rs75579265,rs9968051,rs9859702,rs9861782,rs9841861,rs9849087,rs9818402,rs79258785,rs9837315,
ILMN_2316104	rs4676744,rs6438652,rs4676743,rs1574036,rs9824198,rs6797347,rs6438655,rs6438656,rs7625529,rs1135750,rs9824133,rs4676745,rs4676746,rs4676747,rs4676748,rs6781175,rs4676749,rs4676693,rs4676750,rs13074133,rs6782082,rs6798415,rs6809737,rs6766694,rs6438662,rs6438663,rs9854539,rs9854863,rs11716027,rs7623743,rs7612211,rs7626574,rs6795182,rs6783659,rs6783781,rs6771049,rs6771158,rs4073474,rs3934935,rs68028…
ILMN_1753745	rs567198,rs481706,rs573339,rs474688,rs524394,rs570110,rs476249,rs476357,rs3823221,rs3778456,rs514096,rs513748,rs579532,rs551159,rs1557052,rs7776150,rs3799739,rs2873640,rs3823219,rs3799734,rs2275623,rs959905,rs7756607,rs1040803,rs3799732,rs2064869,rs3823218,rs3799731,rs3823217,rs4142129,rs3799725,rs4895687,rs2024971,rs4142130,rs7752672,
ILMN_2356111	rs1112001,rs7609604,rs56855990,rs7617162,rs56379527,rs11709051,
ILMN_1734707	rs16837521,rs4383463,rs11716596,rs35907154,rs6774768,rs13072404,rs9844797,rs7643584,rs4679251,rs16837531,rs777486,rs6786437,rs9878550,rs6796854,rs1994642,rs7648094,rs2101592,rs4305381,rs1490750,rs4679256,rs13080948,rs6764354,rs2363032,rs6768289,rs6783962,rs34987672,rs1873400,rs1873397,rs1873394,rs35656703,rs13079087,rs6781798,rs6766712,rs1056524,rs1056523,rs1056522,rs1552641,rs7629573,rs869463,rs…
ILMN_2329667	rs13386395,rs13386845,rs13413420,rs73953655,rs2248755,rs13422424,rs13391628,rs13417920,rs13413524,rs13432771,rs13393706,rs2463755,rs58961411,
ILMN_1739683	rs6471091,rs4081781,rs4081780,rs4081779,rs4081778,rs7827081,rs3931023,rs3909640,rs3857933,rs3857934,rs3857935,rs11777869,rs11774742,rs6651261,rs3909638,rs7842007,rs10956674,rs10956675,rs7000158,rs7000374,rs6980477,rs7018349,rs10097174,rs10091348,rs10956677,rs11988034,rs4625013,rs10092339,rs4736600,rs4736601,rs3892734,rs12707954,rs1048490,rs1895807,rs10110735,rs10110952,rs1425705,rs7011665,rs73878…
ILMN_1730539	rs7652305,rs11718115,rs56214742,rs7622700,
ILMN_1778032	rs3739890,rs12335,rs120858,rs590858,rs9645009,rs487820,rs484248,rs599924,rs571549,rs658517,rs1179037,rs1179040,rs3124752,rs943623,rs3124753,rs3124782,rs2182812,rs3118663,rs3124779,rs3124776,
ILMN_1804854	rs311596,rs311599,rs160402,rs1651032,rs160405,rs160404,rs700616,rs700617,rs700618,rs1095374,rs700620,rs700621,rs700624,rs700625,rs2174972,rs851278,rs2693963,rs825769,rs700626,rs700627,rs825754,rs825751,rs825748,rs825746,rs825762,rs825761,rs906695,rs3789151,rs4835649,rs12517514,rs7714455,rs6873425,rs884470,rs6877187,rs6860780,rs3804199,rs4835705,rs6884198,rs4835706,rs1039789,rs1039788,rs1828188,rs…
ILMN_2112049	rs28715547,rs78298678,rs77813615,rs79796915,rs59902911,rs10870125,rs59873903,rs28507319,rs28562613,rs28439345,rs55880213,rs11145922,rs45592338,rs11145797,rs11145824,rs11145850,rs3812561,rs74836839,rs11145846,rs80029103,rs75859952,rs79784317,rs3812580,rs80145180,rs75472867,rs11145960,rs11145982,
ILMN_1802027	rs8192004,rs3822045,rs2602240,rs8192047,rs8192024,
ILMN_1737514	rs1465839,rs10928157,rs718208,rs1439876,rs4662304,rs1438266,rs3820754,rs1561566,rs7599405,rs4662305,rs7600006,rs12475145,rs6739188,rs2083373,rs6429992,rs6734299,rs6709193,rs164732,rs351707,rs351706,rs463427,rs351701,rs164731,rs351708,rs351690,rs351691,rs351694,rs351696,rs351698,rs351674,rs351673,rs9917201,rs76614188,rs6705547,rs1561567,rs7421765,rs9917291,rs902924,rs12998182,rs13025028,rs76127464…
ILMN_1746517	rs4662298,rs4662297,rs4662568,rs4662569,rs4662570,rs6710605,rs16858115,rs13007757,rs16855204,rs78289644,rs75337180,rs16858138,rs74710358,rs77161579,rs114225490,rs16858146,rs75834270,rs7581038,rs7568663,rs7584890,rs77518496,rs75790387,rs78189771,rs16858172,rs75386318,rs16858175,rs2278587,rs6716587,rs76560560,rs6429991,rs16858223,rs79099467,rs6711280,rs35534229,rs13010597,rs34140211,rs2099623,rs208…
ILMN_1654545	rs12056725,rs11991724,rs880701,rs880702,rs2272664,rs2272663,rs4993862,rs2272666,rs2280840,rs3817681,rs4313195,rs7838766,rs56251414,rs7014684,rs10093202,rs4380978,rs35817095,rs12548842,rs6599528,rs7814545,rs7010536,rs1383095,rs1052951,rs1052952,rs2280837,rs2280836,rs2977835,rs2977834,rs4317614,rs2293963,rs2291135,rs13266019,rs13258200,rs1871532,
ILMN_1758895	rs41317515,rs9659061,rs9659073,rs4970924,rs11204693,rs11800059,rs11204695,rs7520022,rs11204702,rs4970926,rs12403609,rs6694531,rs10888388,rs12130363,rs12568757,rs78685532,rs7534124,rs11204725,rs12125650,rs12725667,rs4970976,rs2089081,rs2039590,rs11204735,rs12758227,rs11204737,rs3894771,
ILMN_1743032	rs6655975,rs6587756,rs35967040,rs6695123,rs6681426,rs2280078,rs10888386,rs12067556,rs12402939,rs7524620,rs3087960,rs7529194,rs6587516,rs6678013,rs2175615,rs72700895,rs72700897,rs6661872,rs11204687,rs2867304,rs6690725,rs72700902,rs56058687,rs72702504,rs6686525,rs6661415,rs10788792,rs11807058,rs11204691,rs12089731,rs12085275,rs72702523,rs12086630,rs2065900,rs78633145,rs11204694,rs2867302,rs2867301,…
ILMN_1661432	rs4870139,rs4870144,rs9285521,rs9767713,rs4870509,rs9479094,rs4039600,rs9322189,rs11155662,rs3734295,rs3777949,rs9322194,rs9377228,rs2064520,rs9377229,rs9377230,rs9404048,rs9767554,rs9766037,rs9485408,rs9322196,rs1080670,rs55993747,rs10782310,rs10782312,rs9322198,rs2064521,rs12191643,rs9322200,rs9688794,rs9800580,rs9505824,rs9800686,rs55849538,rs9688858,rs9688861,rs7740278,rs62439811,rs57938011,r…
ILMN_2221046	rs72792156,rs72792139,rs72792162,rs1004736,rs13359838,rs72794132,
ILMN_2124471	rs357618,rs357620,rs441652,rs394736,rs357621,rs193299,rs357622,rs357623,rs357624,rs357625,rs357627,rs357628,rs357629,rs165351,rs165352,rs165353,rs165362,rs357630,
ILMN_1748915	rs60752752,rs58644524,rs3006479,rs3014878,rs3014879,rs3014880,rs3006475,rs3014881,rs2916192,rs4772,rs3006476,rs3014885,rs2916218,rs2916217,rs2916216,rs3006477,rs2916215,rs12035710,rs2916201,rs11583949,rs3006480,rs3006483,rs12040887,rs3006485,rs11205279,rs11205280,rs6659104,rs3006488,rs3795391,rs3806232,rs11205281,rs61803339,rs11205282,rs12040625,rs12042217,rs4845346,rs3014807,rs11578443,rs7301847…
ILMN_1814789	rs11265122,rs11265123,rs4845597,rs6661101,rs6664278,rs6678826,rs6671166,rs6691825,rs6691826,rs6692026,rs6692035,rs72696208,rs12407062,rs12405309,rs55677228,rs72696220,rs4845363,rs4845600,rs4845601,rs6659053,rs6667928,rs7535778,rs72696227,rs4521985,rs3196889,rs10908723,rs11265353,rs60633748,rs11265251,rs6719,rs9803857,rs2879788,rs6657214,rs3762339,rs12062977,rs10158820,rs6427509,rs12028554,rs23404…
ILMN_2403906	rs6849151,rs12500918,rs4386581,rs11733742,rs61250296,
ILMN_1698243	rs10908491,rs2075165,rs1804999,rs1043165,rs7542798,rs10908492,rs759329,rs7512751,rs933489,rs2075166,rs2241106,rs12024813,rs12139321,rs12142808,rs2273832,rs2273833,rs12118238,rs11264462,rs11264463,rs12117947,rs12122180,rs12027103,rs2270291,rs2277871,rs2277870,rs12027741,rs12038203,rs12038217,rs10752615,rs11264464,rs3806407,rs3806408,rs3806409,rs28372828,rs12023438,rs6684514,rs6679145,rs12563631,rs…
ILMN_1728844	rs73181232,rs76905484,rs73181233,rs6969575,rs887626,rs73181238,
ILMN_1746864	rs155594,rs155595,rs267992,
ILMN_1739497	rs658760,rs615107,rs582657,rs1201731,rs9347125,rs676558,rs662185,rs2885902,rs675633,rs650575,
ILMN_1777982	rs12140181,rs10908818,rs12116949,rs34339899,rs11265544,rs2516838,rs2774279,rs11588189,rs11576837,rs4656976,rs2516839,rs2516837,rs3813609,rs3813610,rs3829791,rs12728349,rs12748157,rs6672793,
ILMN_2353240	rs12140181,rs10908818,rs12116949,rs2516838,rs34339899,rs11265544,rs2774279,rs11588189,rs6672793,
ILMN_1751956	rs185902,rs2433137,rs12043239,rs10800108,rs1425754,rs10800110,rs10800111,rs10918210,rs722259,rs10753683,rs10800112,rs1572541,rs10918217,rs1572542,rs10753680,rs10753681,rs4657451,rs1913841,rs369598,rs453717,rs367199,rs2766081,rs10737514,rs10918209,rs2348725,rs7554904,rs12131212,rs1326376,rs10918216,rs10918218,rs6679871,rs4656450,rs2138351,rs1538116,rs6692834,rs4657454,rs7537189,rs1337448,rs1091821…
ILMN_1671565	rs9355610,rs2247314,rs2757039,rs2757041,rs12055488,rs2757053,rs2345568,rs1130033,rs4710149,rs7750593,rs4710154,rs9366078,rs9356551,rs1951459,rs933243,rs9347170,rs2247325,
ILMN_1724422	rs12938,rs4987369,rs4987367,rs4987360,rs4987358,rs2223286,rs4140655,rs4987354,rs4987353,rs67274208,rs12742961,rs10919252,rs12405525,rs2272918,rs10919258,rs73026223,
ILMN_1761363	rs11809518,rs10157798,rs76620743,rs77802211,rs56941416,rs7536328,rs7541132,rs76810798,rs11809796,rs57689480,rs73041958,rs73041965,rs73041966,rs16864740,rs56994188,rs6684567,rs11811408,rs11800109,rs73041973,rs11799938,rs11799961,rs60554980,rs12145527,rs10913455,rs10913456,rs10913457,rs6662126,rs76357776,rs58035845,rs76567182,rs11811876,rs11800358,rs74636902,rs11801283,rs11802265,rs10913475,rs12125…
ILMN_1797764	rs34934154,rs13063927,rs35192046,rs35683888,rs3821747,rs6792607,rs1356013,rs2271998,rs6769079,rs6444952,rs6786846,rs6770420,rs11709779,
ILMN_1714393	rs12519145,rs6872993,rs4343858,rs3088050,rs56221328,
ILMN_1706553	rs6424897,rs12024309,rs4047798,rs9286848,rs2275676,rs7518244,rs6669960,rs2275675,rs10911339,rs12742245,rs2702177,rs2702178,rs2702179,rs2702205,rs2702204,rs2794619,rs2702203,rs2761581,rs2782411,rs10797886,rs10911353,rs10911354,rs12117885,rs2702182,rs2702181,rs2761580,rs2702180,rs1044879,rs35734725,rs12122217,rs12753665,
ILMN_2368597	rs6684015,rs6424896,rs6659327,rs4047801,rs6424897,rs12024309,rs4047798,rs9286848,rs2275676,rs7518244,rs6669960,rs2275675,rs10911339,rs12742245,rs2702177,rs2702178,rs2702179,rs2702205,rs2702204,rs2794619,rs2702203,rs2761581,rs2782411,rs10797886,rs10911353,rs10911354,rs12117885,rs2702182,rs2702181,rs2761580,rs2702180,rs1044879,rs35734725,rs12122217,rs12753665,rs6662844,rs4047762,rs789172,rs699246,r…
ILMN_1688464	rs7652031,rs6443914,rs6787287,rs6776999,rs7648408,rs7648487,rs7644746,rs9844684,
ILMN_1756311	rs2028701,rs2289720,rs11132303,rs4861664,rs12500107,rs34368517,
ILMN_2045975	rs7568449,rs2289226,rs6756571,rs6756913,rs12471663,rs6761923,rs1132360,rs4667297,rs12693551,rs893784,rs10931430,rs11679767,rs55792400,rs62185871,rs7571089,rs1437891,rs13021611,rs12471217,rs2264018,rs114408326,rs7557519,rs6717922,rs4667306,rs12693557,rs13035966,rs2033746,rs12992061,rs1550388,rs2033870,rs16831955,rs13002216,rs11685425,rs13009889,rs10197331,rs1055091,rs2289404,rs6942,rs3816196,rs126…
ILMN_1698406	rs10195109,rs7557519,rs2289226,rs1132360,rs4667297,rs893784,rs10931430,rs11679767,rs55792400,rs62185871,rs7571089,rs1437891,rs6434363,rs2264018,rs6717922,rs4667306,rs12693557,rs16831925,rs2033746,rs1550388,rs2033870,rs16831939,rs1225101,rs12052909,rs16831955,rs1898560,rs4666783,rs13009889,rs10197331,rs6719224,rs1055091,rs2289404,rs6942,rs3791767,rs3816196,rs12622902,rs12619808,rs7591929,rs7592066…
ILMN_1656011	rs10754012,rs4557955,rs2209014,rs1323299,rs1853433,rs1323298,rs2760520,rs2816305,rs4658054,rs3011685,rs2760521,rs9427559,rs2760522,rs2760524,rs2816317,rs4636437,rs2760527,rs2760528,rs2816316,rs2816315,rs2760529,rs1323297,rs1323296,rs1323295,rs1323294,rs2760530,rs2816314,rs2816313,rs1323292,rs2984919,rs1359062,rs1547624,rs2984920,
ILMN_3301042	rs1032965,rs2456818,rs2456827,rs3738800,rs12568552,rs6540766,rs4951639,rs10779583,rs6540767,rs7528303,rs12757944,rs12744555,rs11120034,rs10864002,rs3949369,rs2884675,rs6681851,rs12133194,rs12038225,rs6685864,rs6696870,rs6689799,rs6657416,rs10864007,rs2497959,rs2644548,rs1284860,rs7544567,rs7544645,rs12022540,rs1047881,rs2220949,rs2201602,rs77607935,rs11120047,rs12048942,rs12030572,rs6697428,rs670…
ILMN_1741165	rs1059823,rs2279015,rs13062,rs17229016,rs2279014,
ILMN_1795419	rs3795986,rs13404754,rs11236,rs1127102,rs1043160,rs1127101,rs6436123,rs10170244,
ILMN_1812776	rs2896987,rs7525935,rs80163253,rs10799467,rs12126970,rs7517927,rs72751695,rs10916270,rs1891741,rs1474110,rs6426065,rs1474109,rs1573185,rs28529565,rs10916290,rs1602708,rs10916301,rs10916307,rs2404843,rs6657467,rs4653972,rs2280291,rs3767730,rs908795,rs10799478,rs7511895,rs2172361,rs12049583,rs6659234,rs3820483,rs17560970,rs4653564,rs6426139,rs2896985,rs7542474,rs6426143,rs7519433,rs869945,rs6691405…
ILMN_2045911	rs7525935,rs80163253,rs10799467,rs12126970,rs7517927,rs72751695,rs10916270,rs1891741,rs1474110,rs6426065,rs1474109,rs1573185,rs28529565,rs10916290,rs3767730,rs1602708,rs11808787,rs6700284,rs10916301,rs10916307,rs2404843,rs6657467,rs6687334,rs4653972,rs6690695,rs2280291,rs908795,rs10799478,rs7511895,rs2172361,rs12049583,rs6659234,rs10916332,rs10799480,rs3820483,rs3820482,rs6658494,rs17560970,rs465…
ILMN_2196734	rs6753666,rs13423539,rs12616271,rs4293562,rs4395244,rs7589853,rs12616340,rs13404869,
ILMN_1657446	rs1555392,rs41417151,rs1555393,rs1555394,rs1555395,rs9424622,rs7546587,rs1004839,rs9424503,rs9424504,rs9424505,rs9424506,rs9424507,rs9424508,rs4649417,rs4649418,rs9424626,rs57413238,rs9424513,rs9424514,rs9424515,rs9424517,rs9424518,rs9424629,rs72759905,rs6674852,rs72759907,rs6678880,rs6693233,rs6673130,rs56182735,rs3820124,rs3795378,rs57358016,rs743198,rs743199,rs56793376,rs12027562,rs41271529,rs…
ILMN_1675483	rs3821348,rs7603521,rs7607996,rs13406305,rs6730107,
