# Supplementary material for: Genome-wide analysis of the genetic regulation of gene expression in human neutrophils
Source: Nat Commun. 2015 Aug 10;6:7971. doi: 10.1038/ncomms8971 (PMC4918343; doi:10.1038/ncomms8971)
Supplement: Supplementary Data 5 — List of genes detected in this study with their overlap in Westra et al, 2014, Mostafavi et al, 2014 and Battle et al, 2013. In the case of Mostafavi et al, 2014, the mouse gene symbols were mapped to human gene symbols using data from HomoloGene build 68. Comparisons of the overlap between the other two studies with the current data show significant overlaps (P=4.444e-151 for Westra et al, 2014, P=1.287E-08 for Mostafavi et al, 2014 and P=8.159E-91 for Battle et al, 2013). For Mostafavi et al, 2014, the cell type for which the eQTL was detected in is provided. [file ncomms8971-s6.xlsx]

## Sheet: Final table
Human gene symbol	Neutrophil eQTL	Westra et al, 2014	Battle et al, 2013	Mostafavi et al, 2014	Mostafavi et al, 2014 cell type
AATK	y	n	y	n
ABCC5	y	y	y	n
ABHD16A	y	n	y	n
ABHD17C	y	n	n	n
ABRACL	y	n	n	n
ACAD8	y	y	y	n
ACAD9	y	n	y	n
ACADVL	y	n	y	y	joint
ACBD6	y	n	y	n
ACCS	y	n	y	n
ACER3	y	n	y	n
ACN9	y	n	n	n
ACOT13	y	n	y	y	joint
ACP5	y	n	y	n
ACPP	y	y	y	n
ACSF3	y	n	y	n
ACSL5	y	n	y	n
ACTA2	y	y	y	n
ACTR2	y	n	y	n
ACVR2B	y	n	y	n
ADAP1	y	n	y	n
ADARB2	y	y	y	n
ADAT1	y	n	y	y	joint
ADCK3	y	n	y	n
ADCY10P1	y	n	n	n
ADK	y	y	y	n
ADPRM	y	n	n	n
ADSS	y	n	y	n
AGAP3	y	n	y	n
AGAP6	y	n	y	n
AGFG1	y	n	y	n
AHSA2	y	n	y	n
AIG1	y	n	y	n
AKAP10	y	y	y	n
AKAP11	y	n	y	y	joint
AKTIP	y	n	y	n
ALCAM	y	n	y	n
AMACR	y	y	y	n
AMFR	y	n	y	n
ANKIB1	y	n	y	n
ANKLE2	y	n	y	n
ANKMY1	y	n	y	n
ANXA1	y	n	y	y	joint
ANXA5	y	y	y	y	joint
AOC1	y	n	n	n
AP1G2	y	n	y	n
AP3M1	y	y	y	n
AP4E1	y	y	y	n
APOBEC3A	y	n	y	n
ARAP1	y	n	y	n
ARF4	y	n	n	n
ARFIP1	y	y	y	n
ARG1	y	y	y	n
ARHGAP27	y	y	n	n
ARHGAP9	y	n	y	n
ARID1A	y	y	n	n
ARNTL	y	n	y	n
ARRDC3-AS1	y	n	n	n
ARRDC4	y	y	y	y	joint
ASAH1	y	y	y	n
ASNSD1	y	y	y	n
ASPRV1	y	y	y	n
ATHL1	y	n	y	n
ATL2	y	n	y	n
ATP13A1	y	n	y	n
ATP5A1	y	y	y	n
ATP6V1D	y	n	y	y	joint
ATPIF1	y	n	y	y	joint
ATXN3	y	n	y	n
AVL9	y	n	y	n
B3GNTL1	y	n	y	n
BAG1	y	n	n	n
BAMBI	y	n	y	n
BAZ2B	y	n	y	n
BCAT1	y	y	y	n
BCL2L11	y	n	y	y	joint
BEND7	y	n	y	n
BIN3-IT1	y	n	n	n
BRK1	y	n	n	n
BROX	y	y	n	n
BRWD1	y	n	y	n
BSG	y	n	y	n
BST1	y	y	y	n
BTBD10	y	n	y	y	joint
BTN2A1	y	n	y	n
BTNL3	y	y	y	n
C14orf2	y	n	y	n
C17orf97	y	n	y	n
C19orf35	y	y	y	n
C1orf85	y	y	y	n
C1RL	y	n	y	n
C21orf2	y	n	y	n
C2orf74	y	n	y	n
C3AR1	y	y	y	n
C4BPA	y	y	y	n
C4orf33	y	n	y	n
C6orf62	y	n	y	n
CAMKK2	y	y	y	n
CAPZB	y	n	y	y	joint
CARD8	y	n	y	n
CAST	y	n	y	n
CBS	y	y	y	n
CBX6	y	n	y	n
CCBL2	y	y	y	n
CCDC170	y	n	n	n
CCDC24	y	n	y	n
CCDC25	y	n	y	n
CCM2	y	y	y	n
CCR3	y	y	y	n
CCS	y	n	y	n
CCT6P3	y	n	y	n
CCZ1/CCZ1B	y	n	n	n
CD151	y	y	y	n
CD300LD	y	n	y	n
CD68	y	n	y	y	cell_specific
CDA	y	n	y	n
CDC14A	y	n	y	n
CDC16	y	n	y	n
CDC34	y	n	y	n
CDC42	y	n	y	n
CDC42EP3	y	n	y	y	joint
CDK2AP1	y	n	y	n
CDK5RAP2	y	n	y	n
CDK5RAP3	y	n	y	y	joint
CDS2	y	y	y	y	joint
CECR5	y	n	y	n
CECR6	y	y	y	n
CENPN	y	n	y	n
CEP104	y	n	n	n
CEP192	y	n	y	n
CHCHD4	y	n	y	n
CHCHD5	y	n	y	n
CHKB	y	n	n	n
CHMP4A	y	n	y	n
CHPT1	y	n	y	n
CHST13	y	y	y	n
CHSY1	y	y	y	n
CHURC1	y	n	y	y	joint
CISD1	y	y	y	n
CITED4	y	y	y	n
CLEC12A	y	y	y	n
CLEC12B	y	y	y	n
CLEC2B	y	n	y	n
CLEC4C	y	y	y	n
CLEC7A	y	n	y	n
CLEC9A	y	y	y	n
CLHC1	y	n	n	n
CLIC4	y	n	y	y	joint
CLN6	y	y	y	n
CLTCL1	y	y	y	n
CMC2	y	n	n	n
CMTM1	y	n	y	n
CMTM3	y	n	y	n
CNDP2	y	n	y	n
CNN2	y	n	y	n
CNOT1	y	n	y	n
CNPPD1	y	n	n	n
CNTNAP3	y	n	y	n
COG1	y	n	y	n
COL18A1	y	y	y	n
COPA	y	n	y	n
COPB1	y	y	y	n
COPS3	y	y	y	n
COQ2	y	n	y	n
CPNE1	y	n	y	n
CPQ	y	n	n	n
CPSF1	y	n	y	n
CPSF2	y	n	y	y	joint
CPT1B	y	n	y	n
CRBN	y	n	y	n
CREG1	y	n	y	n
CRELD2	y	n	y	n
CRIPT	y	n	y	y	joint
CSK	y	n	y	n
CST7	y	y	y	n
CSTB	y	n	y	n
CTBS	y	y	y	n
CTNNA1	y	y	y	n
CTNNBL1	y	n	y	n
CTSB	y	y	y	n
CTSC	y	y	y	n
CTSK	y	n	y	n
CTSS	y	y	y	n
CTSW	y	n	y	n
CWF19L2	y	y	y	n
CYB5R2	y	n	y	n
CYBRD1	y	y	y	n
CYP26B1	y	y	y	n
CYP27A1	y	y	y	n
CYTH2	y	n	y	n
CYTIP	y	n	n	n
DAPK1	y	y	y	y	joint
DARS	y	n	y	n
DBN1	y	y	y	n
DCUN1D4	y	n	n	n
DDT	y	y	y	n
DDX17	y	n	y	n
DDX47	y	n	y	n
DDX52	y	n	y	n
DEF6	y	n	y	n
DEF8	y	n	y	n
DHRS1	y	n	y	n
DHRS7	y	n	y	y	joint
DHX34	y	y	y	n
DHX40	y	n	n	y	joint
DLGAP1-AS1	y	n	n	n
DNAJB6	y	y	y	n
DNAJC21	y	n	y	n
DNASE2	y	y	y	y	joint
DNLZ	y	n	y	n
DNTTIP1	y	n	y	n
DPH3	y	n	y	n
DSE	y	n	y	n
DSTN	y	n	y	n
DTD1	y	n	y	y	joint
DUSP3	y	n	y	n
DUT	y	y	y	n
EBAG9	y	n	y	n
ECD	y	n	y	n
ECHDC1	y	n	y	n
ECRP	y	n	n	n
EFEMP2	y	n	y	n
EIF2AK1	y	n	y	n
EIF5	y	n	y	n
EIF5A	y	n	y	n
ELMO1	y	n	y	n
ELP3	y	n	y	n
EMR2	y	y	y	n
ENGASE	y	n	y	n
EPHB4	y	y	y	n
ERAP2	y	n	y	n
ERICH1	y	y	y	y	joint
ERO1L	y	y	y	n
ERP27	y	n	y	y	joint
ERV3-1	y	y	n	n
ESYT2	y	n	y	y	cell_specific
ETFA	y	n	y	n
EXOSC6	y	y	y	n
EXT2	y	n	y	n
F12	y	n	y	n
F2RL1	y	n	y	n
FADS6	y	n	n	n
FAM105A	y	n	y	n
FAM110A	y	n	y	n
FAM118A	y	n	y	y	joint
FAM134A	y	n	y	n
FAM134B	y	n	y	n
FAM160B1	y	y	y	y	joint
FAM219B	y	n	n	n
FAM26F	y	n	y	n
FAM3B	y	y	y	n
FAS	y	n	y	y	cell_specific
FBXL5	y	y	y	n
FBXO28	y	n	y	n
FCER1G	y	n	y	n
FCGR3A	y	n	y	n
FCGR3B	y	n	y	n
FCHO2	y	n	y	n
FCN1	y	n	y	n
FDFT1	y	n	y	n
FEZ2	y	n	y	n
FHL3	y	y	y	y	joint
FIG4	y	n	y	n
FLJ20021	y	n	n	n
FLJ38717	y	n	n	n
FLOT1	y	y	y	y
FLVCR1-AS1	y	y	n	n
FUCA1	y	y	y	n
GAA	y	y	y	n
GALNT4	y	y	n	n
GAPT	y	n	y	n
GATS	y	y	y	n
GDE1	y	n	y	n
GDPD5	y	n	y	n
GGACT	y	n	n	n
GHRL	y	n	y	n
GM2A	y	y	y	n
GMNN	y	n	y	n
GMPR2	y	n	y	n
GNA15	y	n	y	n
GNAI3	y	n	n	n
GNAS	y	n	y	n
GNB1L	y	n	y	n
GNG7	y	y	y	n
GNS	y	n	y	y	joint
GOLGB1	y	n	y	n
GPN3	y	n	y	n
GPR108	y	n	y	n
GPR160	y	n	y	n
GPR162	y	y	y	n
GRHPR	y	n	y	n
GSN	y	n	y	n
GSR	y	y	y	y	joint
GSTT1	y	y	y	n
GTF2A2	y	n	y	n
GTF2H5	y	n	y	n
GTF3A	y	n	y	n
GUCA1B	y	n	y	n
GUSB	y	n	y	n
H1F0	y	n	y	n
HAL	y	y	y	y	joint
HAUS4	y	n	y	n
HCG27	y	n	y	n
HCG4	y	n	y	n
HDDC2	y	n	y	n
HDHD3	y	n	y	n
HEBP2	y	n	y	n
HERC2	y	y	y	n
HEXB	y	n	y	n
HEY1	y	y	y	n
HIATL1	y	y	y	n
HIATL2	y	n	y	n
HIP1	y	y	y	n
HIST1H2BD	y	y	y	n
HIST1H3E	y	n	y	n
HLA-DOB	y	n	y	n
HLA-DRB5	y	n	y	n
HLA-F	y	y	y	n
HLA-G	y	n	y	n
HMGN4	y	y	y	n
HMOX1	y	n	y	n
HNRNPR	y	n	n	n
HOPX	y	n	y	n
HOTAIRM1	y	y	n	n
HOXA5	y	y	y	n
HOXA-AS2	y	n	n	n
HPGD	y	n	y	n
HPS6	y	n	y	n
HRK	y	y	y	n
HSBP1	y	n	y	n
HSD17B11	y	n	y	n
HSD17B12	y	n	y	n
HSDL2	y	n	y	n
HTATSF1P2	y	n	n	n
IFFO1	y	y	y	n
IGHMBP2	y	n	y	n
IKBIP	y	n	y	n
IL16	y	y	y	n
IL18RAP	y	y	y	n
INSL3	y	n	y	n
INTS6-AS1	y	n	n	n
IQCB1	y	n	y	n
ISCU	y	n	y	n
ISOC1	y	y	y	n
ITGAX	y	n	y	n
JMY	y	n	y	n
KCNJ15	y	y	y	n
KCTD10	y	n	y	n
KDELR2	y	n	y	n
KDM5A	y	n	y	n
KIAA0040	y	n	y	y	cell_specific
KIAA0226L	y	n	n	n
KIAA0391	y	y	y	n
KIAA1324	y	n	y	n
KIAA1683	y	n	y	n
KIAA2013	y	n	y	n
KRT10	y	n	y	n
KRT23	y	y	y	n
KRT9	y	n	n	n
KYNU	y	n	y	n
L3MBTL2	y	n	y	n
LGALS9	y	y	y	n
LGALS9C	y	n	y	n
LGSN	y	y	y	n
LILRA3	y	n	y	n
LILRB1	y	n	y	n
LILRB2	y	n	y	n
LIN7A	y	n	y	n
LINC00173	y	n	n	n
LINC00239	y	n	n	n
LINC00294	y	n	n	n
LINC00339	y	n	n	n
LINC00493	y	n	n	n
LINC00639	y	n	n	n
LINC00672	y	n	n	n
LINC01011	y	n	n	n
LINC01018	y	n	n	n
LINC01101	y	n	n	n
LMNB1	y	n	y	n
LOC100129034	y	n	n	n
LOC100130520	y	n	n	n
LOC102724560	y	n	n	n
LPAR1	y	n	y	n
LPAR2	y	n	y	y	joint
LPCAT2	y	y	y	n
LPIN2	y	n	y	n
LRRC6	y	y	y	n
LRRC8B	y	y	y	n
LRWD1	y	y	y	n
LSM1	y	n	n	n
LTN1	y	n	y	n
LY6G5C	y	n	y	n
LYZ	y	y	y	n
LZTR1	y	n	y	n
MAEA	y	y	y	n
MAN2A2	y	n	y	y	joint
MANBA	y	n	y	y	joint
MAP2K5	y	n	y	n
MAP6D1	y	n	y	n
MAPKAPK5-AS1	y	n	n	n
MAPT-AS1	y	n	n	n
MARCH1	y	n	n	n
MARCH6	y	n	n	n
MAU2	y	n	y	n
MBP	y	y	y	n
MCM5	y	n	y	n
MDH2	y	n	y	n
MED6	y	y	y	n
METTL17	y	n	n	n
MFN1	y	n	y	n
MFN2	y	y	y	y	joint
MGAT1	y	n	y	n
MGME1	y	n	n	n
MGST2	y	n	y	y	joint
MGST3	y	n	y	n
mir-548	y	n	n	n
MITD1	y	n	y	n
MKNK1	y	y	y	n
MON1B	y	y	y	n
MON2	y	n	y	n
MPC1	y	n	n	n
MPPE1	y	y	y	n
MPRIP	y	y	y	n
MPZL2	y	y	y	n
MRPL18	y	y	y	n
MRPL21	y	n	y	n
MRVI1	y	y	y	n
MRVI1-AS1	y	y	n	n
MS4A6A	y	y	y	n
MSH6	y	n	y	n
MTHFR	y	n	y	n
MTIF3	y	n	y	y	joint
MTMR10	y	n	y	n
MXRA7	y	y	y	n
MYBPC3	y	y	y	n
MYH9	y	n	y	n
MYO7B	y	y	y	n
MZF1	y	n	y	n
N4BP2L2	y	y	y	n
NAA38	y	n	n	n
NAAA	y	y	y	n
NAPRT1	y	n	y	n
NCF4	y	n	y	n
NCLN	y	n	y	n
NCSTN	y	n	y	n
NDUFA2	y	n	y	n
NDUFA3	y	n	y	n
NDUFB10	y	n	y	n
NDUFB6	y	n	n	n
NDUFC1	y	n	y	n
NECAB2	y	y	y	n
NECAP1	y	y	y	n
NEDD9	y	n	y	n
NFATC1	y	n	y	n
NFKB1	y	y	y	y	cell_specific
NFXL1	y	y	y	n
NGRN	y	n	n	n
NINJ1	y	n	y	n
NKIRAS2	y	n	n	n
NKTR	y	n	y	n
NKX3-1	y	n	y	n
NLRP1	y	n	y	y	joint
NME6	y	n	y	y	joint
NMRAL1	y	y	y	n
NOD2	y	y	y	y	joint
NPEPL1	y	n	y	n
NPHP3	y	y	y	n
NQO2	y	y	y	y	joint
NRBF2	y	n	y	n
NRDE2	y	n	n	n
NSFL1C	y	y	y	n
NSUN2	y	n	y	n
NSUN4	y	y	y	n
NTPCR	y	n	y	n
NUCB1	y	y	y	y	cell_specific
NUDT16P1	y	n	y	n
NUDT18	y	n	y	n
NUDT2	y	n	y	n
NUDT7	y	n	y	y	joint
NUFIP2	y	n	y	n
NUP43	y	n	y	n
OCEL1	y	y	y	y	joint
OCIAD2	y	n	n	n
OGDH	y	n	y	n
OMA1	y	y	y	n
OPRL1	y	y	y	n
OR5F1	y	n	n	n
ORM1	y	n	y	n
ORMDL1	y	n	y	n
OSBPL2	y	y	y	n
OSGEP	y	n	y	n
OTULIN	y	n	n	n
OXLD1	y	n	n	n
PADI2	y	y	y	y	joint
PAG1	y	y	y	y	joint
PAM	y	y	y	y	joint
PAPSS1	y	y	y	y	joint
PAQR6	y	n	y	n
PARL	y	y	y	n
PARP1	y	n	n	n
PAXIP1OS	y	n	n	n
PCM1	y	n	y	n
PCNXL4	y	n	n	n
PCTP	y	n	y	n
PDGFB	y	n	y	n
PDZD8	y	y	y	n
PEX6	y	n	y	n
PGLYRP1	y	n	y	y	cell_specific
PHLDA1	y	n	y	n
PICK1	y	y	y	n
PIK3C2A	y	n	y	n
PILRB	y	n	y	n
PIM3	y	n	y	n
PIP4K2A	y	n	y	n
PISD	y	y	y	n
PKD2	y	n	y	n
PLB1	y	n	y	n
PLEKHO2	y	y	y	y	joint
PLGLB1	y	n	n	n
PLGLB2	y	n	n	n
PLOD1	y	y	y	n
PNKP	y	y	y	n
PNRC1	y	n	y	n
POLE4	y	n	y	n
POLR2C	y	n	y	n
POLR2J	y	n	y	n
POLR3K	y	n	y	n
POMZP3	y	n	y	n
PPIG	y	n	y	n
PPP1R1B	y	y	y	n
PPP2CB	y	n	y	n
PPP2R3C	y	y	y	n
PPP2R5A	y	y	y	y	joint
PPT1	y	y	y	n
PQLC1	y	n	y	y	cell_specific
PRDM4	y	n	y	n
PRM3	y	n	n	n
PRMT2	y	n	y	n
PROK2	y	n	y	n
PRRG4	y	y	y	n
PRUNE2	y	n	y	n
PSD4	y	n	y	n
PSMB2	y	n	n	n
PSMB9	y	y	y	n
PSMC6	y	n	y	n
PSMD5-AS1	y	n	n	n
PSMF1	y	n	y	y	joint
PSORS1C3	y	n	y	n
PSTPIP1	y	n	y	n
PSTPIP2	y	y	y	n
PTAR1	y	n	y	n
PTPRC	y	n	n	n
PTPRN2	y	n	y	n
PTTG1IP	y	n	y	n
PVRL2	y	y	y	n
PWP1	y	y	y	n
PXYLP1	y	n	n	n
PYROXD1	y	n	y	y	joint
QSOX1	y	y	y	y	cell_specific
RAB15	y	n	y	n
RAB24	y	y	y	n
RAB31	y	n	y	n
RABAC1	y	y	y	n
RABEPK	y	n	y	n
RABGEF1	y	n	n	n
RAD51C	y	n	y	n
RALB	y	y	y	n
RAPGEF1	y	y	y	n
RASGRP4	y	y	y	n
RBM33	y	n	n	n
RBM6	y	n	y	n
RCHY1	y	n	y	n
RCVRN	y	y	y	n
RDH5	y	n	y	n
REV1	y	n	y	n
RFWD3	y	y	y	n
RFXANK	y	n	y	y	joint
RGL4	y	y	y	n
RGS1	y	n	y	n
RNASE2	y	n	y	n
RNASE3	y	n	y	n
RNASET2	y	y	y	n
RNF138	y	n	y	n
RNF144B	y	n	y	n
RNF167	y	y	y	n
RNF168	y	n	y	n
RNF181	y	n	y	n
RNF19B	y	n	y	y	joint
RNF7	y	n	y	y	joint
RNFT2	y	n	y	n
RPA2	y	y	y	n
RPL22L1	y	n	y	n
RPL36AL	y	n	y	n
RPL9	y	n	y	n
RPN2	y	n	n	n
RPS24	y	n	y	n
RPS3A	y	n	y	n
RPS6KA4	y	n	y	n
RRP12	y	y	y	n
RRP7A	y	n	y	n
RSPH3	y	y	y	n
RTN1	y	n	y	n
RWDD1	y	n	y	n
RYBP	y	n	y	n
S100A12	y	n	y	n
S100P	y	y	y	n
S100PBP	y	y	y	n
SCAMP1	y	y	y	n
SCFD1	y	n	y	n
SCP2	y	y	y	y	joint
SDHC	y	n	y	n
SEC23B	y	y	y	n
SELL	y	y	y	n
SELPLG	y	n	y	n
SELT	y	n	n	n
SENP7	y	n	y	n
SEPT2	y	n	n	n
SERINC1	y	n	y	n
SERINC2	y	n	y	n
SERPINA1	y	y	y	n
SETD9	y	n	n	n
SF1	y	n	n	n
SF3A3	y	n	y	n
SFXN4	y	n	y	n
SH3BP1	y	n	y	n
SHKBP1	y	y	y	n
SHMT1	y	n	y	n
SIGIRR	y	n	y	n
SIGLEC14	y	n	y	n
SIGLEC5	y	n	y	n
SIPA1L2	y	n	y	y	joint
SIRPB2	y	n	y	n
SIRT1	y	n	y	n
SKAP2	y	y	y	n
SLC11A1	y	n	y	n
SLC22A15	y	y	y	n
SLC22A16	y	y	y	n
SLC22A18	y	n	y	n
SLC25A1	y	y	y	n
SLC25A24	y	n	y	n
SLC25A29	y	n	y	n
SLC25A38	y	n	y	n
SLC35A1	y	n	y	n
SLC36A1	y	n	y	n
SLC39A3	y	y	y	n
SLC41A3	y	n	y	y	joint
SLC45A4	y	y	y	y	joint
SLC6A6	y	n	y	n
SLC8B1	y	n	n	n
SLCO3A1	y	n	y	y	joint
SLFN11	y	n	y	n
SMAGP	y	n	y	n
SMARCE1	y	n	y	n
SMG5	y	y	y	n
SMG7	y	y	y	n
SMIM3	y	n	n	n
SMIM8	y	n	n	n
SMPD2	y	n	y	n
SMPDL3A	y	y	y	n
SNAP29	y	n	y	n
SNHG7	y	n	y	n
SNIP1	y	n	y	n
SNORD14A	y	n	n	n
SNRPB2	y	n	y	n
SNX11	y	n	y	y	joint
SNX6	y	y	y	n
SOAT1	y	n	y	n
SPAG1	y	y	y	n
SPATA5L1	y	y	y	n
SPI1	y	n	n	n
SPSB2	y	n	y	n
SPTBN1	y	n	y	n
SREBF1	y	y	y	n
SRP19	y	n	y	n
SRP54	y	n	y	n
SRXN1	y	y	y	n
SSH3	y	n	y	n
SSR1	y	n	y	y	joint
ST6GALNAC2	y	y	y	n
STAMBP	y	n	y	n
STARD10	y	n	y	y	joint
STARD3NL	y	y	y	n
STAT6	y	n	y	n
STIM1	y	n	y	y	cell_specific
STK24	y	n	y	n
STOML2	y	n	n	n
SULT1A2	y	n	y	n
SURF6	y	y	y	n
SYK	y	n	y	n
SYNJ1	y	n	y	n
SYPL1	y	n	y	n
TACSTD2	y	y	y	n
TAF1C	y	n	y	n
TAP2	y	y	y	n
TARS	y	n	y	n
TBC1D7	y	y	y	n
TCEA2	y	n	y	n
TCP11L1	y	y	y	n
TCP11L2	y	n	y	n
TDRD9	y	y	y	n
TEK	y	y	y	n
TEX30	y	n	n	n
TFAM	y	y	y	n
TFIP11	y	n	y	n
TGOLN2	y	n	y	n
THBD	y	y	y	n
THBS3	y	n	y	n
THEMIS2	y	y	n	n
THNSL2	y	y	y	n
TIMM22	y	n	y	n
TIPARP	y	n	y	n
TJP2	y	n	y	n
TK2	y	n	y	n
TM4SF19	y	n	y	n
TMBIM4	y	n	y	n
TMC4	y	n	y	n
TMC6	y	n	y	n
TMED4	y	n	y	y	joint
TMEM106B	y	n	y	n
TMEM119	y	n	y	n
TMEM128	y	n	y	y	joint
TMEM170B	y	n	y	n
TMEM218	y	n	y	n
TMEM5	y	n	y	n
TMEM9	y	n	y	n
TMEM91	y	n	y	n
TMEM9B	y	n	y	n
TMOD2	y	n	y	n
TMX4	y	n	y	y	joint
TNFRSF10B	y	n	y	n
TOMM34	y	n	y	n
TOMM7	y	n	y	n
TOR1A	y	n	y	n
TP53BP2	y	n	y	n
TP73	y	n	y	n
TPCN2	y	n	y	n
TPGS1	y	n	n	n
TPST1	y	y	y	n
TRAF3IP2	y	n	y	n
TRAF3IP3	y	n	y	n
TREML3P	y	n	n	n
TREML4	y	y	y	n
TREML5P	y	y	n	n
TRIB3	y	n	y	y	joint
TRIM27	y	n	y	n
TRIM37	y	y	y	n
TRMT12	y	n	y	y	joint
TRPT1	y	y	y	n
TTC13	y	n	y	y	joint
TTC26	y	y	y	n
TTC9C	y	n	y	n
TTF2	y	n	y	n
TUFM	y	n	y	n
TYMP	y	y	y	n
TYW1B	y	n	y	n
U2AF1L4	y	n	y	n
UBALD2	y	n	n	n
UBAP2L	y	n	n	n
UBASH3B	y	y	y	n
UBE2E1	y	n	y	y	joint
UBE2I	y	n	y	n
UBE2L3	y	n	y	n
UBR7	y	n	n	n
UBXN11	y	n	y	y	joint
UFSP2	y	n	n	n
UQCRQ	y	n	n	n
USF1	y	n	y	n
USMG5	y	n	n	n
UTS2	y	n	n	n
VAMP1	y	n	y	n
VAMP4	y	n	y	n
VASP	y	n	y	n
VAV3	y	y	y	n
VCPKMT	y	n	n	n
VKORC1L1	y	y	y	n
VNN1	y	y	y	n
VPS16	y	n	y	n
VPS35	y	n	y	n
VRK3	y	n	y	n
VWF	y	n	y	n
WAC	y	n	y	n
WARS	y	y	y	n
WDFY4	y	y	y	n
WDR18	y	n	y	n
WDR37	y	n	y	n
WDR41	y	n	y	n
WDR48	y	n	n	n
WLS	y	y	y	n
XKR3	y	y	y	n
XRCC6BP1	y	n	y	y	joint
YBEY	y	n	y	n
YEATS4	y	n	y	n
YIF1B	y	n	y	n
YWHAB	y	n	y	n
ZBED4	y	n	y	n
ZC3H15	y	n	y	n
ZC3HAV1	y	n	y	n
ZDHHC13	y	y	y	y	cell_specific
ZMYND8	y	n	y	n
ZNF154	y	n	y	n
ZNF211	y	n	y	n
ZNF266	y	n	y	n
ZNF271	y	y	y	n
ZNF318	y	n	y	n
ZNF333	y	y	y	n
ZNF354A	y	y	y	n
ZNF429	y	y	y	n
ZNF493	y	y	y	n
ZNF518B	y	n	y	n
ZNF559	y	n	y	n
ZNF614	y	n	n	n
ZNF627	y	n	n	n
ZNF641	y	y	y	n
ZNF83	y	n	y	n
ZNF91	y	n	n	n
ZNHIT3	y	y	y	n
ZSCAN30	y	n	y	n
ZSWIM7	y	n	y	n
Overlapping genes	818	237	703	84
